# Supplementary material for: Synthesis and applications of theranostic oligonucleotides carrying multiple fluorine atoms
Source: Theranostics. 2020 Jan 1;10(3):1391–414. doi: 10.7150/thno.37936 (PMC6956824; doi:10.7150/thno.37936)
Supplement: Supplementary file 1 — Supplementary data. [file thnov10p1391s1.zip]

Archive with 17 entries (17 files):
- 11a.pdb
- 11b.pdb
- 12.pdb
- 13.pdb
- 14.pdb
- 15a.pdb
- 15b.pdb
- 1a.pdb
- 1b.pdb
- 2.pdb
- 3.pdb
- 4.pdb
- 5a.pdb
- 5b.pdb
- 5c.pdb
- 6a.pdb
- 6b.pdb
