# Supplementary material for: Synthesis and applications of theranostic oligonucleotides carrying multiple fluorine atoms
Source: Theranostics. 2020 Jan 1;10(3):1391–414. doi: 10.7150/thno.37936 (PMC6956824; doi:10.7150/thno.37936)
Supplement: Supplementary file 1 — Supplementary data. [file thnov10p1391s1.zip › 11a.pdb]

REMARK  99                                                                      
REMARK  99 MOE v2018.01 (Chemical Computing Group ULC) Thu Oct 04 04:33:39 2018 
LINK         N    DA     1                 C5'   T S   1     1555   1555  1.46
ATOM      1  N    DA     1       6.725   6.167  -2.288  1.00  0.00           N  
ATOM      2  N    DA     1       7.019   5.289  -3.217  1.00  0.00           N  
ATOM      3  N    DA     1       5.945   4.510  -3.411  1.00  0.00           N  
ATOM      4  C    DA     1       4.956   4.897  -2.603  1.00  0.00           C  
ATOM      5  C    DA     1       5.451   5.939  -1.909  1.00  0.00           C  
ATOM      6  C    DA     1       4.725   6.774  -0.876  1.00  0.00           C  
ATOM      7  C    DA     1       3.698   6.217   1.257  1.00  0.00           C  
ATOM      8  C    DA     1       3.673   5.313   2.488  1.00  0.00           C  
ATOM      9  C3   DA     1       2.746   5.852   3.609  1.00  0.00           C  
ATOM     10  C32  DA     1       2.789   4.923   4.854  1.00  0.00           C  
ATOM     11 F321  DA     1       2.402   3.684   4.453  1.00  0.00           F  
ATOM     12 F322  DA     1       4.077   4.850   5.275  1.00  0.00           F  
ATOM     13 C323  DA     1       1.847   5.473   5.993  1.00  0.00           C  
ATOM     14 F321  DA     1       2.173   6.787   6.234  1.00  0.00           F  
ATOM     15 C322  DA     1       1.996   4.634   7.313  1.00  0.00           C  
ATOM     16 F321  DA     1       1.898   3.300   7.039  1.00  0.00           F  
ATOM     17 F322  DA     1       3.234   4.847   7.847  1.00  0.00           F  
ATOM     18 C323  DA     1       0.880   5.028   8.351  1.00  0.00           C  
ATOM     19 F321  DA     1       0.773   6.385   8.441  1.00  0.00           F  
ATOM     20 C322  DA     1       1.203   4.445   9.779  1.00  0.00           C  
ATOM     21 F321  DA     1       1.576   3.138   9.681  1.00  0.00           F  
ATOM     22 F322  DA     1       2.258   5.126  10.311  1.00  0.00           F  
ATOM     23 C323  DA     1      -0.047   4.554  10.731  1.00  0.00           C  
ATOM     24 F321  DA     1      -0.608   5.790  10.637  1.00  0.00           F  
ATOM     25 C322  DA     1       0.361   4.286  12.217  1.00  0.00           C  
ATOM     26 F321  DA     1       1.111   5.340  12.696  1.00  0.00           F  
ATOM     27 F322  DA     1       1.135   3.156  12.323  1.00  0.00           F  
ATOM     28 C323  DA     1      -0.925   4.122  13.105  1.00  0.00           C  
ATOM     29 F321  DA     1      -1.776   5.156  12.963  1.00  0.00           F  
ATOM     30 F322  DA     1      -0.578   4.061  14.407  1.00  0.00           F  
ATOM     31 F323  DA     1      -1.591   2.986  12.818  1.00  0.00           F  
ATOM     32 F323  DA     1      -0.990   3.654  10.334  1.00  0.00           F  
ATOM     33 F323  DA     1      -0.325   4.559   7.915  1.00  0.00           F  
ATOM     34 F323  DA     1       0.554   5.456   5.541  1.00  0.00           F  
ATOM     35  O    DA     1       2.961   7.191   1.173  1.00  0.00           O  
ATOM     36  N    DA     1       4.555   5.909   0.290  1.00  0.00           N  
ATOM     37  H    DA     1       4.007   4.431  -2.590  1.00  0.00           H  
ATOM     38  H1   DA     1       5.344   7.622  -0.612  1.00  0.00           H  
ATOM     39  H3   DA     1       3.761   7.064  -1.274  1.00  0.00           H  
ATOM     40  H1   DA     1       4.695   5.231   2.859  1.00  0.00           H  
ATOM     41  H2   DA     1       3.341   4.325   2.170  1.00  0.00           H  
ATOM     42  H31  DA     1       3.078   6.854   3.885  1.00  0.00           H  
ATOM     43  H33  DA     1       1.724   5.910   3.230  1.00  0.00           H  
ATOM     44  H1   DA     1       5.186   5.132   0.393  1.00  0.00           H  
TER      45       DA     1 
ATOM     46  O3'   T S   1       7.749   1.623  -6.308  1.00  0.00           O  
ATOM     47  C1'   T S   1       6.948   0.387  -2.977  1.00  0.00           C  
ATOM     48  C2'   T S   1       7.602   0.150  -4.335  1.00  0.00           C  
ATOM     49  C3'   T S   1       6.980   1.269  -5.167  1.00  0.00           C  
ATOM     50  C4'   T S   1       6.905   2.413  -4.156  1.00  0.00           C  
ATOM     51  C5'   T S   1       5.862   3.479  -4.439  1.00  0.00           C  
ATOM     52  O4'   T S   1       6.571   1.752  -2.902  1.00  0.00           O  
ATOM     53  O2'   T S   1       8.994   0.358  -4.172  1.00  0.00           O  
ATOM     54  O4    T S   1       2.381  -2.769  -2.051  1.00  0.00           O  
ATOM     55  C4    T S   1       3.351  -2.036  -2.269  1.00  0.00           C  
ATOM     56  N3    T S   1       4.638  -2.515  -2.148  1.00  0.00           N  
ATOM     57  C2    T S   1       5.807  -1.806  -2.367  1.00  0.00           C  
ATOM     58  O2    T S   1       6.901  -2.322  -2.228  1.00  0.00           O  
ATOM     59  N1    T S   1       5.638  -0.501  -2.736  1.00  0.00           N  
ATOM     60  C6    T S   1       4.395   0.063  -2.888  1.00  0.00           C  
ATOM     61  C5    T S   1       3.284  -0.649  -2.673  1.00  0.00           C  
ATOM     62  C7    T S   1       1.901  -0.085  -2.820  1.00  0.00           C  
ATOM     63  CMC   T S   1       9.666   0.385  -5.535  1.00  0.00           C  
ATOM     64 H5'1   T S   1       4.882   3.028  -4.414  1.00  0.00           H  
ATOM     65 H5'2   T S   1       6.092   3.931  -5.394  1.00  0.00           H  
ATOM     66  H1'   T S   1       7.676   0.106  -2.216  1.00  0.00           H  
ATOM     67  H2'   T S   1       7.462  -0.838  -4.774  1.00  0.00           H  
ATOM     68  H3'   T S   1       6.019   0.986  -5.598  1.00  0.00           H  
ATOM     69  H4'   T S   1       7.849   2.957  -4.170  1.00  0.00           H  
ATOM     70  H3    T S   1       4.739  -3.501  -1.867  1.00  0.00           H  
ATOM     71  H6    T S   1       4.314   1.107  -3.188  1.00  0.00           H  
ATOM     72  H71   T S   1       1.188  -0.899  -2.952  1.00  0.00           H  
ATOM     73  H72   T S   1       1.642   0.481  -1.926  1.00  0.00           H  
ATOM     74  H73   T S   1       1.866   0.572  -3.689  1.00  0.00           H  
ATOM     75 1HMC   T S   1      10.736   0.545  -5.410  1.00  0.00           H  
ATOM     76 2HMC   T S   1       9.245   1.195  -6.132  1.00  0.00           H  
ATOM     77 3HMC   T S   1       9.497  -0.564  -6.043  1.00  0.00           H  
ATOM     78  P     A S   2       7.455   0.888  -7.701  1.00  0.00           P1+
ATOM     79  OP1   A S   2       8.254   1.518  -8.776  1.00  0.00           O1-
ATOM     80  OP2   A S   2       5.995   0.826  -7.929  1.00  0.00           O1-
ATOM     81  O5'   A S   2       8.015  -0.581  -7.406  1.00  0.00           O  
ATOM     82  O3'   A S   2      10.019  -3.352  -9.120  1.00  0.00           O  
ATOM     83  C1'   A S   2       8.679  -3.956  -5.788  1.00  0.00           C  
ATOM     84  C2'   A S   2       9.101  -4.510  -7.146  1.00  0.00           C  
ATOM     85  C3'   A S   2       9.181  -3.233  -7.979  1.00  0.00           C  
ATOM     86  C4'   A S   2       9.737  -2.229  -6.969  1.00  0.00           C  
ATOM     87  C5'   A S   2       9.435  -0.769  -7.253  1.00  0.00           C  
ATOM     88  O4'   A S   2       9.100  -2.604  -5.714  1.00  0.00           O  
ATOM     89  O2'   A S   2      10.384  -5.087  -6.983  1.00  0.00           O  
ATOM     90  N6    A S   2       2.910  -5.331  -4.600  1.00  0.00           N  
ATOM     91  C6    A S   2       4.215  -5.610  -4.731  1.00  0.00           C  
ATOM     92  C5    A S   2       5.178  -4.656  -5.099  1.00  0.00           C  
ATOM     93  N7    A S   2       5.089  -3.305  -5.403  1.00  0.00           N  
ATOM     94  C8    A S   2       6.310  -2.961  -5.667  1.00  0.00           C  
ATOM     95  N9    A S   2       7.207  -3.986  -5.561  1.00  0.00           N  
ATOM     96  C4    A S   2       6.471  -5.083  -5.192  1.00  0.00           C  
ATOM     97  N3    A S   2       6.927  -6.332  -4.968  1.00  0.00           N  
ATOM     98  C2    A S   2       5.941  -7.135  -4.631  1.00  0.00           C  
ATOM     99  N1    A S   2       4.644  -6.865  -4.500  1.00  0.00           N  
ATOM    100  CMC   A S   2      10.964  -5.428  -8.346  1.00  0.00           C  
ATOM    101  H1'   A S   2       9.141  -4.585  -5.027  1.00  0.00           H  
ATOM    102  H2'   A S   2       8.449  -5.266  -7.584  1.00  0.00           H  
ATOM    103  H3'   A S   2       8.220  -2.952  -8.410  1.00  0.00           H  
ATOM    104  H4'   A S   2      10.825  -2.281  -6.984  1.00  0.00           H  
ATOM    105 1H5'   A S   2       9.940  -0.468  -8.172  1.00  0.00           H  
ATOM    106 2H5'   A S   2       9.793  -0.158  -6.424  1.00  0.00           H  
ATOM    107  H61   A S   2       2.554  -4.338  -4.780  1.00  0.00           H  
ATOM    108  H62   A S   2       2.224  -6.102  -4.316  1.00  0.00           H  
ATOM    109  H8    A S   2       6.596  -1.947  -5.948  1.00  0.00           H  
ATOM    110  H2    A S   2       6.226  -8.168  -4.431  1.00  0.00           H  
ATOM    111 1HMC   A S   2      11.951  -5.872  -8.221  1.00  0.00           H  
ATOM    112 2HMC   A S   2      11.047  -4.520  -8.944  1.00  0.00           H  
ATOM    113 3HMC   A S   2      10.309  -6.137  -8.853  1.00  0.00           H  
ATOM    114  P     C S   3       9.372  -3.815 -10.512  1.00  0.00           P1+
ATOM    115  OP1   C S   3      10.384  -3.718 -11.588  1.00  0.00           O1-
ATOM    116  OP2   C S   3       8.110  -3.079 -10.739  1.00  0.00           O1-
ATOM    117  O5'   C S   3       9.050  -5.353 -10.214  1.00  0.00           O  
ATOM    118  O3'   C S   3       9.238  -8.770 -11.923  1.00  0.00           O  
ATOM    119  C1'   C S   3       7.788  -8.549  -8.589  1.00  0.00           C  
ATOM    120  C2'   C S   3       7.842  -9.246  -9.945  1.00  0.00           C  
ATOM    121  C3'   C S   3       8.599  -8.216 -10.781  1.00  0.00           C  
ATOM    122  C4'   C S   3       9.610  -7.669  -9.774  1.00  0.00           C  
ATOM    123  C5'   C S   3      10.144  -6.278 -10.061  1.00  0.00           C  
ATOM    124  O4'   C S   3       8.873  -7.638  -8.518  1.00  0.00           O  
ATOM    125  O2'   C S   3       8.611 -10.424  -9.782  1.00  0.00           O  
ATOM    126  N4    C S   3       2.983  -5.778  -7.665  1.00  0.00           N  
ATOM    127  C4    C S   3       4.131  -6.406  -7.889  1.00  0.00           C  
ATOM    128  N3    C S   3       4.154  -7.741  -7.742  1.00  0.00           N  
ATOM    129  C2    C S   3       5.312  -8.422  -7.971  1.00  0.00           C  
ATOM    130  O2    C S   3       5.387  -9.656  -7.847  1.00  0.00           O  
ATOM    131  N1    C S   3       6.447  -7.724  -8.352  1.00  0.00           N  
ATOM    132  C6    C S   3       6.428  -6.370  -8.499  1.00  0.00           C  
ATOM    133  C5    C S   3       5.292  -5.664  -8.290  1.00  0.00           C  
ATOM    134  CMC   C S   3       8.912 -11.026 -11.144  1.00  0.00           C  
ATOM    135  H1'   C S   3       7.838  -9.327  -7.826  1.00  0.00           H  
ATOM    136  H2'   C S   3       6.884  -9.531 -10.382  1.00  0.00           H  
ATOM    137  H3'   C S   3       7.940  -7.461 -11.213  1.00  0.00           H  
ATOM    138  H4'   C S   3      10.497  -8.301  -9.789  1.00  0.00           H  
ATOM    139 1H5'   C S   3      10.730  -6.299 -10.980  1.00  0.00           H  
ATOM    140 2H5'   C S   3      10.776  -5.956  -9.233  1.00  0.00           H  
ATOM    141  H41   C S   3       2.928  -4.753  -7.769  1.00  0.00           H  
ATOM    142  H42   C S   3       2.148  -6.314  -7.389  1.00  0.00           H  
ATOM    143  H6    C S   3       7.338  -5.848  -8.792  1.00  0.00           H  
ATOM    144  H5    C S   3       5.261  -4.582  -8.421  1.00  0.00           H  
ATOM    145 1HMC   C S   3       9.504 -11.933 -11.019  1.00  0.00           H  
ATOM    146 2HMC   C S   3       9.472 -10.308 -11.744  1.00  0.00           H  
ATOM    147 3HMC   C S   3       7.978 -11.270 -11.649  1.00  0.00           H  
ATOM    148  P     C S   4       8.442  -8.812 -13.313  1.00  0.00           P1+
ATOM    149  OP1   C S   4       9.344  -9.278 -14.390  1.00  0.00           O1-
ATOM    150  OP2   C S   4       7.778  -7.510 -13.542  1.00  0.00           O1-
ATOM    151  O5'   C S   4       7.340  -9.931 -13.013  1.00  0.00           O  
ATOM    152  O3'   C S   4       5.649 -12.909 -14.717  1.00  0.00           O  
ATOM    153  C1'   C S   4       4.552 -11.936 -11.383  1.00  0.00           C  
ATOM    154  C2'   C S   4       4.219 -12.552 -12.739  1.00  0.00           C  
ATOM    155  C3'   C S   4       5.412 -12.096 -13.576  1.00  0.00           C  
ATOM    156  C4'   C S   4       6.559 -12.182 -12.570  1.00  0.00           C  
ATOM    157  C5'   C S   4       7.761 -11.300 -12.859  1.00  0.00           C  
ATOM    158  O4'   C S   4       5.957 -11.755 -11.314  1.00  0.00           O  
ATOM    159  O2'   C S   4       4.229 -13.959 -12.573  1.00  0.00           O  
ATOM    160  N4    C S   4       2.009  -7.005 -10.462  1.00  0.00           N  
ATOM    161  C4    C S   4       2.635  -8.154 -10.686  1.00  0.00           C  
ATOM    162  N3    C S   4       1.933  -9.290 -10.537  1.00  0.00           N  
ATOM    163  C2    C S   4       2.539 -10.489 -10.766  1.00  0.00           C  
ATOM    164  O2    C S   4       1.935 -11.567 -10.639  1.00  0.00           O  
ATOM    165  N1    C S   4       3.871 -10.516 -11.147  1.00  0.00           N  
ATOM    166  C6    C S   4       4.586  -9.366 -11.297  1.00  0.00           C  
ATOM    167  C5    C S   4       4.013  -8.159 -11.088  1.00  0.00           C  
ATOM    168  CMC   C S   4       4.156 -14.630 -13.935  1.00  0.00           C  
ATOM    169  H1'   C S   4       4.174 -12.615 -10.619  1.00  0.00           H  
ATOM    170  H2'   C S   4       3.259 -12.274 -13.174  1.00  0.00           H  
ATOM    171  H3'   C S   4       5.266 -11.105 -14.008  1.00  0.00           H  
ATOM    172  H4'   C S   4       6.964 -13.193 -12.584  1.00  0.00           H  
ATOM    173 1H5'   C S   4       8.241 -11.636 -13.779  1.00  0.00           H  
ATOM    174 2H5'   C S   4       8.467 -11.370 -12.032  1.00  0.00           H  
ATOM    175  H41   C S   4       2.516  -6.114 -10.568  1.00  0.00           H  
ATOM    176  H42   C S   4       1.017  -7.004 -10.185  1.00  0.00           H  
ATOM    177  H6    C S   4       5.634  -9.420 -11.590  1.00  0.00           H  
ATOM    178  H5    C S   4       4.571  -7.232 -11.220  1.00  0.00           H  
ATOM    179 1HMC   C S   4       4.164 -15.713 -13.808  1.00  0.00           H  
ATOM    180 2HMC   C S   4       5.015 -14.329 -14.536  1.00  0.00           H  
ATOM    181 3HMC   C S   4       3.237 -14.330 -14.440  1.00  0.00           H  
ATOM    182  P     C S   5       4.957 -12.517 -16.107  1.00  0.00           P1+
ATOM    183  OP1   C S   5       5.463 -13.399 -17.183  1.00  0.00           O1-
ATOM    184  OP2   C S   5       5.100 -11.063 -16.338  1.00  0.00           O1-
ATOM    185  O5'   C S   5       3.424 -12.863 -15.805  1.00  0.00           O  
ATOM    186  O3'   C S   5       0.391 -14.458 -17.504  1.00  0.00           O  
ATOM    187  C1'   C S   5      -0.004 -13.041 -14.173  1.00  0.00           C  
ATOM    188  C2'   C S   5      -0.617 -13.382 -15.527  1.00  0.00           C  
ATOM    189  C3'   C S   5       0.632 -13.643 -16.365  1.00  0.00           C  
ATOM    190  C4'   C S   5       1.552 -14.334 -15.358  1.00  0.00           C  
ATOM    191  C5'   C S   5       3.039 -14.242 -15.649  1.00  0.00           C  
ATOM    192  O4'   C S   5       1.276 -13.648 -14.104  1.00  0.00           O  
ATOM    193  O2'   C S   5      -1.369 -14.571 -15.359  1.00  0.00           O  
ATOM    194  N4    C S   5       0.521  -7.516 -13.262  1.00  0.00           N  
ATOM    195  C4    C S   5       0.427  -8.821 -13.483  1.00  0.00           C  
ATOM    196  N3    C S   5      -0.777  -9.398 -13.332  1.00  0.00           N  
ATOM    197  C2    C S   5      -0.916 -10.734 -13.558  1.00  0.00           C  
ATOM    198  O2    C S   5      -2.006 -11.315 -13.430  1.00  0.00           O  
ATOM    199  N1    C S   5       0.191 -11.477 -13.939  1.00  0.00           N  
ATOM    200  C6    C S   5       1.413 -10.897 -14.091  1.00  0.00           C  
ATOM    201  C5    C S   5       1.583  -9.570 -13.885  1.00  0.00           C  
ATOM    202  CMC   C S   5      -1.794 -15.098 -16.720  1.00  0.00           C  
ATOM    203  H1'   C S   5      -0.688 -13.407 -13.408  1.00  0.00           H  
ATOM    204  H2'   C S   5      -1.276 -12.630 -15.964  1.00  0.00           H  
ATOM    205  H3'   C S   5       1.044 -12.732 -16.799  1.00  0.00           H  
ATOM    206  H4'   C S   5       1.346 -15.404 -15.370  1.00  0.00           H  
ATOM    207 1H5'   C S   5       3.261 -14.785 -16.568  1.00  0.00           H  
ATOM    208 2H5'   C S   5       3.596 -14.681 -14.821  1.00  0.00           H  
ATOM    209  H41   C S   5       1.430  -7.040 -13.369  1.00  0.00           H  
ATOM    210  H42   C S   5      -0.313  -6.979 -12.985  1.00  0.00           H  
ATOM    211  H6    C S   5       2.266 -11.508 -14.384  1.00  0.00           H  
ATOM    212  H5    C S   5       2.554  -9.092 -14.018  1.00  0.00           H  
ATOM    213 1HMC   C S   5      -2.373 -16.013 -16.591  1.00  0.00           H  
ATOM    214 2HMC   C S   5      -0.910 -15.310 -17.321  1.00  0.00           H  
ATOM    215 3HMC   C S   5      -2.406 -14.350 -17.225  1.00  0.00           H  
ATOM    216  P     A S   6       0.018 -13.757 -18.895  1.00  0.00           P1+
ATOM    217  OP1   A S   6      -0.035 -14.775 -19.969  1.00  0.00           O1-
ATOM    218  OP2   A S   6       0.924 -12.612 -19.130  1.00  0.00           O1-
ATOM    219  O5'   A S   6      -1.458 -13.219 -18.592  1.00  0.00           O  
ATOM    220  O3'   A S   6      -4.874 -12.925 -20.287  1.00  0.00           O  
ATOM    221  C1'   A S   6      -4.436 -11.512 -16.959  1.00  0.00           C  
ATOM    222  C2'   A S   6      -5.138 -11.470 -18.313  1.00  0.00           C  
ATOM    223  C3'   A S   6      -4.230 -12.367 -19.150  1.00  0.00           C  
ATOM    224  C4'   A S   6      -3.828 -13.443 -18.142  1.00  0.00           C  
ATOM    225  C5'   A S   6      -2.528 -14.170 -18.433  1.00  0.00           C  
ATOM    226  O4'   A S   6      -3.687 -12.714 -16.889  1.00  0.00           O  
ATOM    227  O2'   A S   6      -6.413 -12.064 -18.142  1.00  0.00           O  
ATOM    228  N6    A S   6      -1.695  -6.247 -15.794  1.00  0.00           N  
ATOM    229  C6    A S   6      -2.760  -7.052 -15.917  1.00  0.00           C  
ATOM    230  C5    A S   6      -2.671  -8.405 -16.284  1.00  0.00           C  
ATOM    231  N7    A S   6      -1.592  -9.222 -16.594  1.00  0.00           N  
ATOM    232  C8    A S   6      -2.133 -10.371 -16.853  1.00  0.00           C  
ATOM    233  N9    A S   6      -3.494 -10.378 -16.739  1.00  0.00           N  
ATOM    234  C4    A S   6      -3.840  -9.104 -16.370  1.00  0.00           C  
ATOM    235  N3    A S   6      -5.082  -8.631 -16.138  1.00  0.00           N  
ATOM    236  C2    A S   6      -5.042  -7.360 -15.804  1.00  0.00           C  
ATOM    237  N1    A S   6      -3.989  -6.555 -15.679  1.00  0.00           N  
ATOM    238  CMC   A S   6      -7.058 -12.280 -19.501  1.00  0.00           C  
ATOM    239  H1'   A S   6      -5.209 -11.449 -16.193  1.00  0.00           H  
ATOM    240  H2'   A S   6      -5.286 -10.483 -18.751  1.00  0.00           H  
ATOM    241  H3'   A S   6      -3.391 -11.824 -19.587  1.00  0.00           H  
ATOM    242  H4'   A S   6      -4.580 -14.232 -18.151  1.00  0.00           H  
ATOM    243 1H5'   A S   6      -2.635 -14.750 -19.350  1.00  0.00           H  
ATOM    244 2H5'   A S   6      -2.295 -14.839 -17.604  1.00  0.00           H  
ATOM    245  H61   A S   6      -0.712  -6.628 -15.979  1.00  0.00           H  
ATOM    246  H62   A S   6      -1.827  -5.224 -15.510  1.00  0.00           H  
ATOM    247  H8    A S   6      -1.555 -11.251 -17.137  1.00  0.00           H  
ATOM    248  H2    A S   6      -6.009  -6.900 -15.599  1.00  0.00           H  
ATOM    249 1HMC   A S   6      -8.039 -12.737 -19.370  1.00  0.00           H  
ATOM    250 2HMC   A S   6      -6.429 -12.938 -20.102  1.00  0.00           H  
ATOM    251 3HMC   A S   6      -7.169 -11.322 -20.008  1.00  0.00           H  
ATOM    252  P     A S   7      -4.809 -12.137 -21.681  1.00  0.00           P1+
ATOM    253  OP1   A S   7      -5.404 -12.967 -22.752  1.00  0.00           O1-
ATOM    254  OP2   A S   7      -3.427 -11.665 -21.917  1.00  0.00           O1-
ATOM    255  O5'   A S   7      -5.759 -10.885 -21.380  1.00  0.00           O  
ATOM    256  O3'   A S   7      -8.474  -8.793 -23.078  1.00  0.00           O  
ATOM    257  C1'   A S   7      -7.339  -7.835 -19.753  1.00  0.00           C  
ATOM    258  C2'   A S   7      -7.908  -7.422 -21.107  1.00  0.00           C  
ATOM    259  C3'   A S   7      -7.630  -8.670 -21.942  1.00  0.00           C  
ATOM    260  C4'   A S   7      -7.873  -9.790 -20.931  1.00  0.00           C  
ATOM    261  C5'   A S   7      -7.173 -11.106 -21.219  1.00  0.00           C  
ATOM    262  O4'   A S   7      -7.360  -9.251 -19.679  1.00  0.00           O  
ATOM    263  O2'   A S   7      -9.301  -7.231 -20.936  1.00  0.00           O  
ATOM    264  N6    A S   7      -2.185  -4.887 -18.597  1.00  0.00           N  
ATOM    265  C6    A S   7      -3.516  -4.988 -18.720  1.00  0.00           C  
ATOM    266  C5    A S   7      -4.173  -6.174 -19.084  1.00  0.00           C  
ATOM    267  N7    A S   7      -3.708  -7.446 -19.391  1.00  0.00           N  
ATOM    268  C8    A S   7      -4.784  -8.120 -19.648  1.00  0.00           C  
ATOM    269  N9    A S   7      -5.933  -7.390 -19.535  1.00  0.00           N  
ATOM    270  C4    A S   7      -5.535  -6.130 -19.169  1.00  0.00           C  
ATOM    271  N3    A S   7      -6.323  -5.061 -18.939  1.00  0.00           N  
ATOM    272  C2    A S   7      -5.602  -4.012 -18.608  1.00  0.00           C  
ATOM    273  N1    A S   7      -4.281  -3.904 -18.484  1.00  0.00           N  
ATOM    274  CMC   A S   7      -9.961  -7.068 -22.296  1.00  0.00           C  
ATOM    275  H1'   A S   7      -7.954  -7.361 -18.988  1.00  0.00           H  
ATOM    276  H2'   A S   7      -7.498  -6.513 -21.548  1.00  0.00           H  
ATOM    277  H3'   A S   7      -6.630  -8.668 -22.379  1.00  0.00           H  
ATOM    278  H4'   A S   7      -8.932 -10.047 -20.939  1.00  0.00           H  
ATOM    279 1H5'   A S   7      -7.578 -11.537 -22.135  1.00  0.00           H  
ATOM    280 2H5'   A S   7      -7.339 -11.792 -20.389  1.00  0.00           H  
ATOM    281  H61   A S   7      -1.564  -5.739 -18.781  1.00  0.00           H  
ATOM    282  H62   A S   7      -1.742  -3.954 -18.316  1.00  0.00           H  
ATOM    283  H8    A S   7      -4.775  -9.174 -19.929  1.00  0.00           H  
ATOM    284  H2    A S   7      -6.166  -3.102 -18.405  1.00  0.00           H  
ATOM    285 1HMC   A S   7     -11.033  -6.921 -22.164  1.00  0.00           H  
ATOM    286 2HMC   A S   7      -9.788  -7.963 -22.894  1.00  0.00           H  
ATOM    287 3HMC   A S   7      -9.536  -6.203 -22.805  1.00  0.00           H  
ATOM    288  P     C S   8      -7.995  -8.169 -24.473  1.00  0.00           P1+
ATOM    289  OP1   C S   8      -8.945  -8.548 -25.543  1.00  0.00           O1-
ATOM    290  OP2   C S   8      -6.577  -8.518 -24.710  1.00  0.00           O1-
ATOM    291  O5'   C S   8      -8.118  -6.602 -24.176  1.00  0.00           O  
ATOM    292  O3'   C S   8      -9.275  -3.379 -25.881  1.00  0.00           O  
ATOM    293  C1'   C S   8      -7.800  -3.178 -22.557  1.00  0.00           C  
ATOM    294  C2'   C S   8      -8.057  -2.526 -23.912  1.00  0.00           C  
ATOM    295  C3'   C S   8      -8.497  -3.729 -24.744  1.00  0.00           C  
ATOM    296  C4'   C S   8      -9.306  -4.538 -23.730  1.00  0.00           C  
ATOM    297  C5'   C S   8      -9.428  -6.024 -24.015  1.00  0.00           C  
ATOM    298  O4'   C S   8      -8.582  -4.358 -22.480  1.00  0.00           O  
ATOM    299  O2'   C S   8      -9.126  -1.613 -23.742  1.00  0.00           O  
ATOM    300  N4    C S   8      -2.401  -4.478 -21.668  1.00  0.00           N  
ATOM    301  C4    C S   8      -3.681  -4.200 -21.884  1.00  0.00           C  
ATOM    302  N3    C S   8      -4.080  -2.926 -21.736  1.00  0.00           N  
ATOM    303  C2    C S   8      -5.384  -2.600 -21.956  1.00  0.00           C  
ATOM    304  O2    C S   8      -5.804  -1.437 -21.830  1.00  0.00           O  
ATOM    305  N1    C S   8      -6.278  -3.591 -22.329  1.00  0.00           N  
ATOM    306  C6    C S   8      -5.878  -4.884 -22.479  1.00  0.00           C  
ATOM    307  C5    C S   8      -4.588  -5.240 -22.278  1.00  0.00           C  
ATOM    308  CMC   C S   8      -9.595  -1.122 -25.103  1.00  0.00           C  
ATOM    309  H1'   C S   8      -8.061  -2.445 -21.793  1.00  0.00           H  
ATOM    310  H2'   C S   8      -7.222  -1.983 -24.355  1.00  0.00           H  
ATOM    311  H3'   C S   8      -7.655  -4.267 -25.180  1.00  0.00           H  
ATOM    312  H4'   C S   8     -10.336  -4.182 -23.738  1.00  0.00           H  
ATOM    313 1H5'   C S   8     -10.002  -6.170 -24.931  1.00  0.00           H  
ATOM    314 2H5'   C S   8      -9.937  -6.510 -23.183  1.00  0.00           H  
ATOM    315  H41   C S   8      -2.060  -5.445 -21.773  1.00  0.00           H  
ATOM    316  H42   C S   8      -1.749  -3.728 -21.397  1.00  0.00           H  
ATOM    317  H6    C S   8      -6.606  -5.642 -22.765  1.00  0.00           H  
ATOM    318  H5    C S   8      -4.253  -6.269 -22.409  1.00  0.00           H  
ATOM    319 1HMC   C S   8     -10.418  -0.419 -24.972  1.00  0.00           H  
ATOM    320 2HMC   C S   8      -9.933  -1.970 -25.699  1.00  0.00           H  
ATOM    321 3HMC   C S   8      -8.770  -0.625 -25.614  1.00  0.00           H  
ATOM    322  P     A S   9      -8.535  -3.116 -27.277  1.00  0.00           P1+
ATOM    323  OP1   A S   9      -9.540  -2.924 -28.346  1.00  0.00           O1-
ATOM    324  OP2   A S   9      -7.531  -4.177 -27.511  1.00  0.00           O1-
ATOM    325  O5'   A S   9      -7.791  -1.730 -26.983  1.00  0.00           O  
ATOM    326  O3'   A S   9      -7.023   1.602 -28.697  1.00  0.00           O  
ATOM    327  C1'   A S   9      -5.671   0.982 -25.372  1.00  0.00           C  
ATOM    328  C2'   A S   9      -5.536   1.666 -26.729  1.00  0.00           C  
ATOM    329  C3'   A S   9      -6.557   0.890 -27.559  1.00  0.00           C  
ATOM    330  C4'   A S   9      -7.675   0.650 -26.544  1.00  0.00           C  
ATOM    331  C5'   A S   9      -8.580  -0.536 -26.825  1.00  0.00           C  
ATOM    332  O4'   A S   9      -6.967   0.412 -25.293  1.00  0.00           O  
ATOM    333  O2'   A S   9      -5.942   3.013 -26.562  1.00  0.00           O  
ATOM    334  N6    A S   9      -0.843  -2.473 -24.214  1.00  0.00           N  
ATOM    335  C6    A S   9      -1.489  -1.305 -24.340  1.00  0.00           C  
ATOM    336  C5    A S   9      -2.842  -1.203 -24.701  1.00  0.00           C  
ATOM    337  N7    A S   9      -3.806  -2.156 -25.002  1.00  0.00           N  
ATOM    338  C8    A S   9      -4.868  -1.459 -25.259  1.00  0.00           C  
ATOM    339  N9    A S   9      -4.682  -0.110 -25.152  1.00  0.00           N  
ATOM    340  C4    A S   9      -3.369   0.054 -24.790  1.00  0.00           C  
ATOM    341  N3    A S   9      -2.724   1.216 -24.566  1.00  0.00           N  
ATOM    342  C2    A S   9      -1.470   0.998 -24.237  1.00  0.00           C  
ATOM    343  N1    A S   9      -0.822  -0.158 -24.110  1.00  0.00           N  
ATOM    344  CMC   A S   9      -6.072   3.676 -27.924  1.00  0.00           C  
ATOM    345  H1'   A S   9      -5.495   1.742 -24.610  1.00  0.00           H  
ATOM    346  H2'   A S   9      -4.540   1.670 -27.172  1.00  0.00           H  
ATOM    347  H3'   A S   9      -6.141  -0.019 -27.993  1.00  0.00           H  
ATOM    348  H4'   A S   9      -8.349   1.505 -26.553  1.00  0.00           H  
ATOM    349 1H5'   A S   9      -9.143  -0.351 -27.740  1.00  0.00           H  
ATOM    350 2H5'   A S   9      -9.271  -0.668 -25.993  1.00  0.00           H  
ATOM    351  H61   A S   9      -1.360  -3.393 -24.393  1.00  0.00           H  
ATOM    352  H62   A S   9       0.190  -2.486 -23.935  1.00  0.00           H  
ATOM    353  H8    A S   9      -5.822  -1.908 -25.536  1.00  0.00           H  
ATOM    354  H2    A S   9      -0.876   1.890 -24.038  1.00  0.00           H  
ATOM    355 1HMC   A S   9      -6.384   4.712 -27.796  1.00  0.00           H  
ATOM    356 2HMC   A S   9      -6.815   3.144 -28.519  1.00  0.00           H  
ATOM    357 3HMC   A S   9      -5.109   3.647 -28.436  1.00  0.00           H  
ATOM    358  P     C S  10      -6.260   1.420 -30.093  1.00  0.00           P1+
ATOM    359  OP1   C S  10      -7.003   2.122 -31.163  1.00  0.00           O1-
ATOM    360  OP2   C S  10      -5.988  -0.015 -30.324  1.00  0.00           O1-
ATOM    361  O5'   C S  10      -4.885   2.186 -29.802  1.00  0.00           O  
ATOM    362  O3'   C S  10      -2.440   4.572 -31.523  1.00  0.00           O  
ATOM    363  C1'   C S  10      -1.635   3.327 -28.196  1.00  0.00           C  
ATOM    364  C2'   C S  10      -1.153   3.827 -29.555  1.00  0.00           C  
ATOM    365  C3'   C S  10      -2.432   3.724 -30.383  1.00  0.00           C  
ATOM    366  C4'   C S  10      -3.502   4.127 -29.368  1.00  0.00           C  
ATOM    367  C5'   C S  10      -4.904   3.618 -29.647  1.00  0.00           C  
ATOM    368  O4'   C S  10      -3.034   3.548 -28.116  1.00  0.00           O  
ATOM    369  O2'   C S  10      -0.767   5.180 -29.391  1.00  0.00           O  
ATOM    370  N4    C S  10      -0.569  -2.120 -27.287  1.00  0.00           N  
ATOM    371  C4    C S  10      -0.849  -0.841 -27.508  1.00  0.00           C  
ATOM    372  N3    C S  10       0.144   0.053 -27.366  1.00  0.00           N  
ATOM    373  C2    C S  10      -0.103   1.374 -27.591  1.00  0.00           C  
ATOM    374  O2    C S  10       0.780   2.240 -27.471  1.00  0.00           O  
ATOM    375  N1    C S  10      -1.377   1.773 -27.963  1.00  0.00           N  
ATOM    376  C6    C S  10      -2.387   0.870 -28.106  1.00  0.00           C  
ATOM    377  C5    C S  10      -2.174  -0.450 -27.900  1.00  0.00           C  
ATOM    378  CMC   C S  10      -0.519   5.805 -30.754  1.00  0.00           C  
ATOM    379  H1'   C S  10      -1.076   3.873 -27.436  1.00  0.00           H  
ATOM    380  H2'   C S  10      -0.313   3.292 -29.997  1.00  0.00           H  
ATOM    381  H3'   C S  10      -2.573   2.732 -30.815  1.00  0.00           H  
ATOM    382  H4'   C S  10      -3.607   5.211 -29.380  1.00  0.00           H  
ATOM    383 1H5'   C S  10      -5.279   4.075 -30.563  1.00  0.00           H  
ATOM    384 2H5'   C S  10      -5.556   3.882 -28.815  1.00  0.00           H  
ATOM    385  H41   C S  10      -1.307  -2.832 -27.388  1.00  0.00           H  
ATOM    386  H42   C S  10       0.385  -2.399 -27.018  1.00  0.00           H  
ATOM    387  H6    C S  10      -3.380   1.216 -28.391  1.00  0.00           H  
ATOM    388  H5    C S  10      -2.970  -1.183 -28.026  1.00  0.00           H  
ATOM    389 1HMC   C S  10      -0.222   6.846 -30.629  1.00  0.00           H  
ATOM    390 2HMC   C S  10      -1.432   5.757 -31.348  1.00  0.00           H  
ATOM    391 3HMC   C S  10       0.275   5.260 -31.265  1.00  0.00           H  
ATOM    392  P     U S  11      -1.897   4.001 -32.918  1.00  0.00           P1+
ATOM    393  OP1   U S  11      -2.143   4.989 -33.991  1.00  0.00           O1-
ATOM    394  OP2   U S  11      -2.445   2.646 -33.145  1.00  0.00           O1-
ATOM    395  O5'   U S  11      -0.327   3.902 -32.628  1.00  0.00           O  
ATOM    396  O3'   U S  11       3.019   4.581 -34.353  1.00  0.00           O  
ATOM    397  C1'   U S  11       3.025   3.108 -31.022  1.00  0.00           C  
ATOM    398  C2'   U S  11       3.700   3.264 -32.382  1.00  0.00           C  
ATOM    399  C3'   U S  11       2.568   3.866 -33.211  1.00  0.00           C  
ATOM    400  C4'   U S  11       1.887   4.787 -32.198  1.00  0.00           C  
ATOM    401  C5'   U S  11       0.432   5.117 -32.477  1.00  0.00           C  
ATOM    402  O4'   U S  11       1.969   4.051 -30.944  1.00  0.00           O  
ATOM    403  O2'   U S  11       4.757   4.194 -32.222  1.00  0.00           O  
ATOM    404  O4    U S  11       0.922  -2.030 -30.143  1.00  0.00           O  
ATOM    405  C4    U S  11       1.329  -0.890 -30.354  1.00  0.00           C  
ATOM    406  N3    U S  11       2.675  -0.586 -30.217  1.00  0.00           N  
ATOM    407  C2    U S  11       3.260   0.645 -30.412  1.00  0.00           C  
ATOM    408  O2    U S  11       4.463   0.800 -30.272  1.00  0.00           O  
ATOM    409  N1    U S  11       2.408   1.657 -30.778  1.00  0.00           N  
ATOM    410  C6    U S  11       1.055   1.450 -30.928  1.00  0.00           C  
ATOM    411  C5    U S  11       0.511   0.236 -30.737  1.00  0.00           C  
ATOM    412  CMC   U S  11       5.302   4.581 -33.587  1.00  0.00           C  
ATOM    413  H1'   U S  11       3.792   3.267 -30.263  1.00  0.00           H  
ATOM    414  H2'   U S  11       4.117   2.358 -32.822  1.00  0.00           H  
ATOM    415  H3'   U S  11       1.913   3.107 -33.640  1.00  0.00           H  
ATOM    416  H4'   U S  11       2.385   5.756 -32.214  1.00  0.00           H  
ATOM    417 1H5'   U S  11       0.364   5.701 -33.395  1.00  0.00           H  
ATOM    418 2H5'   U S  11       0.027   5.694 -31.646  1.00  0.00           H  
ATOM    419  H3    U S  11       3.300  -1.358 -29.942  1.00  0.00           H  
ATOM    420  H6    U S  11       0.414   2.285 -31.208  1.00  0.00           H  
ATOM    421  H5    U S  11      -0.561   0.100 -30.873  1.00  0.00           H  
ATOM    422 1HMC   U S  11       6.116   5.296 -33.464  1.00  0.00           H  
ATOM    423 2HMC   U S  11       4.508   5.032 -34.181  1.00  0.00           H  
ATOM    424 3HMC   U S  11       5.675   3.691 -34.095  1.00  0.00           H  
ATOM    425  P     A S  12       3.166   3.803 -35.746  1.00  0.00           P1+
ATOM    426  OP1   A S  12       3.492   4.766 -36.823  1.00  0.00           O1-
ATOM    427  OP2   A S  12       1.974   2.958 -35.970  1.00  0.00           O1-
ATOM    428  O5'   A S  12       4.436   2.874 -35.455  1.00  0.00           O  
ATOM    429  O3'   A S  12       7.618   1.635 -37.179  1.00  0.00           O  
ATOM    430  C1'   A S  12       6.831   0.402 -33.843  1.00  0.00           C  
ATOM    431  C2'   A S  12       7.482   0.165 -35.203  1.00  0.00           C  
ATOM    432  C3'   A S  12       6.853   1.281 -36.035  1.00  0.00           C  
ATOM    433  C4'   A S  12       6.777   2.426 -35.025  1.00  0.00           C  
ATOM    434  C5'   A S  12       5.730   3.488 -35.307  1.00  0.00           C  
ATOM    435  O4'   A S  12       6.450   1.766 -33.769  1.00  0.00           O  
ATOM    436  O2'   A S  12       8.874   0.378 -35.045  1.00  0.00           O  
ATOM    437  N6    A S  12       2.738  -3.886 -32.641  1.00  0.00           N  
ATOM    438  C6    A S  12       3.985  -3.411 -32.775  1.00  0.00           C  
ATOM    439  C5    A S  12       4.274  -2.088 -33.145  1.00  0.00           C  
ATOM    440  N7    A S  12       3.464  -1.001 -33.448  1.00  0.00           N  
ATOM    441  C8    A S  12       4.302  -0.050 -33.715  1.00  0.00           C  
ATOM    442  N9    A S  12       5.612  -0.423 -33.612  1.00  0.00           N  
ATOM    443  C4    A S  12       5.591  -1.744 -33.243  1.00  0.00           C  
ATOM    444  N3    A S  12       6.653  -2.545 -33.021  1.00  0.00           N  
ATOM    445  C2    A S  12       6.262  -3.754 -32.683  1.00  0.00           C  
ATOM    446  N1    A S  12       5.027  -4.232 -32.547  1.00  0.00           N  
ATOM    447  CMC   A S  12       9.541   0.406 -36.410  1.00  0.00           C  
ATOM    448  H1'   A S  12       7.562   0.125 -33.084  1.00  0.00           H  
ATOM    449  H2'   A S  12       7.344  -0.824 -35.640  1.00  0.00           H  
ATOM    450  H3'   A S  12       5.892   0.994 -36.462  1.00  0.00           H  
ATOM    451  H4'   A S  12       7.720   2.973 -35.043  1.00  0.00           H  
ATOM    452 1H5'   A S  12       5.987   4.014 -36.226  1.00  0.00           H  
ATOM    453 2H5'   A S  12       5.701   4.195 -34.478  1.00  0.00           H  
ATOM    454  H61   A S  12       1.899  -3.246 -32.818  1.00  0.00           H  
ATOM    455  H62   A S  12       2.581  -4.906 -32.356  1.00  0.00           H  
ATOM    456  H8    A S  12       3.991   0.957 -33.995  1.00  0.00           H  
ATOM    457  H2    A S  12       7.063  -4.466 -32.485  1.00  0.00           H  
ATOM    458 1HMC   A S  12      10.611   0.570 -36.288  1.00  0.00           H  
ATOM    459 2HMC   A S  12       9.116   1.213 -37.006  1.00  0.00           H  
ATOM    460 3HMC   A S  12       9.374  -0.546 -36.916  1.00  0.00           H  
ATOM    461  P     C S  13       7.322   0.897 -38.569  1.00  0.00           P1+
ATOM    462  OP1   C S  13       8.116   1.528 -39.648  1.00  0.00           O1-
ATOM    463  OP2   C S  13       5.862   0.830 -38.793  1.00  0.00           O1-
ATOM    464  O5'   C S  13       7.888  -0.570 -38.274  1.00  0.00           O  
ATOM    465  O3'   C S  13       9.895  -3.337 -39.990  1.00  0.00           O  
ATOM    466  C1'   C S  13       8.567  -3.940 -36.653  1.00  0.00           C  
ATOM    467  C2'   C S  13       8.986  -4.495 -38.011  1.00  0.00           C  
ATOM    468  C3'   C S  13       9.060  -3.219 -38.847  1.00  0.00           C  
ATOM    469  C4'   C S  13       9.616  -2.211 -37.840  1.00  0.00           C  
ATOM    470  C5'   C S  13       9.308  -0.753 -38.125  1.00  0.00           C  
ATOM    471  O4'   C S  13       8.983  -2.586 -36.583  1.00  0.00           O  
ATOM    472  O2'   C S  13      10.272  -5.067 -37.852  1.00  0.00           O  
ATOM    473  N4    C S  13       3.029  -4.221 -35.713  1.00  0.00           N  
ATOM    474  C4    C S  13       4.334  -4.125 -35.941  1.00  0.00           C  
ATOM    475  N3    C S  13       5.079  -5.234 -35.797  1.00  0.00           N  
ATOM    476  C2    C S  13       6.420  -5.177 -36.030  1.00  0.00           C  
ATOM    477  O2    C S  13       7.153  -6.173 -35.908  1.00  0.00           O  
ATOM    478  N1    C S  13       6.993  -3.974 -36.411  1.00  0.00           N  
ATOM    479  C6    C S  13       6.242  -2.848 -36.556  1.00  0.00           C  
ATOM    480  C5    C S  13       4.906  -2.872 -36.343  1.00  0.00           C  
ATOM    481  CMC   C S  13      10.848  -5.409 -39.216  1.00  0.00           C  
ATOM    482  H1'   C S  13       9.033  -4.566 -35.892  1.00  0.00           H  
ATOM    483  H2'   C S  13       8.335  -5.254 -38.446  1.00  0.00           H  
ATOM    484  H3'   C S  13       8.096  -2.942 -39.275  1.00  0.00           H  
ATOM    485  H4'   C S  13      10.704  -2.260 -37.858  1.00  0.00           H  
ATOM    486 1H5'   C S  13       9.809  -0.451 -39.046  1.00  0.00           H  
ATOM    487 2H5'   C S  13       9.667  -0.140 -37.298  1.00  0.00           H  
ATOM    488  H41   C S  13       2.427  -3.390 -35.815  1.00  0.00           H  
ATOM    489  H42   C S  13       2.620  -5.124 -35.436  1.00  0.00           H  
ATOM    490  H6    C S  13       6.722  -1.915 -36.849  1.00  0.00           H  
ATOM    491  H5    C S  13       4.291  -1.980 -36.471  1.00  0.00           H  
ATOM    492 1HMC   C S  13      11.837  -5.849 -39.094  1.00  0.00           H  
ATOM    493 2HMC   C S  13      10.927  -4.501 -39.815  1.00  0.00           H  
ATOM    494 3HMC   C S  13      10.194  -6.120 -39.720  1.00  0.00           H  
ATOM    495  P     U S  14       9.245  -3.804 -41.379  1.00  0.00           P1+
ATOM    496  OP1   U S  14      10.253  -3.706 -42.459  1.00  0.00           O1-
ATOM    497  OP2   U S  14       7.980  -3.072 -41.604  1.00  0.00           O1-
ATOM    498  O5'   U S  14       8.929  -5.343 -41.078  1.00  0.00           O  
ATOM    499  O3'   U S  14       9.122  -8.762 -42.782  1.00  0.00           O  
ATOM    500  C1'   U S  14       7.682  -8.540 -39.444  1.00  0.00           C  
ATOM    501  C2'   U S  14       7.734  -9.238 -40.800  1.00  0.00           C  
ATOM    502  C3'   U S  14       8.484  -8.208 -41.640  1.00  0.00           C  
ATOM    503  C4'   U S  14       9.497  -7.656 -40.636  1.00  0.00           C  
ATOM    504  C5'   U S  14      10.026  -6.264 -40.927  1.00  0.00           C  
ATOM    505  O4'   U S  14       8.764  -7.626 -39.378  1.00  0.00           O  
ATOM    506  O2'   U S  14       8.507 -10.414 -40.637  1.00  0.00           O  
ATOM    507  O4    U S  14       2.894  -5.732 -38.557  1.00  0.00           O  
ATOM    508  C4    U S  14       3.965  -6.295 -38.771  1.00  0.00           C  
ATOM    509  N3    U S  14       4.077  -7.670 -38.625  1.00  0.00           N  
ATOM    510  C2    U S  14       5.213  -8.423 -38.822  1.00  0.00           C  
ATOM    511  O2    U S  14       5.199  -9.635 -38.674  1.00  0.00           O  
ATOM    512  N1    U S  14       6.333  -7.723 -39.198  1.00  0.00           N  
ATOM    513  C6    U S  14       6.316  -6.357 -39.357  1.00  0.00           C  
ATOM    514  C5    U S  14       5.192  -5.646 -39.165  1.00  0.00           C  
ATOM    515  CMC   U S  14       8.806 -11.018 -42.000  1.00  0.00           C  
ATOM    516  H1'   U S  14       7.736  -9.316 -38.681  1.00  0.00           H  
ATOM    517  H2'   U S  14       6.776  -9.527 -41.233  1.00  0.00           H  
ATOM    518  H3'   U S  14       7.822  -7.455 -42.070  1.00  0.00           H  
ATOM    519  H4'   U S  14      10.386  -8.285 -40.653  1.00  0.00           H  
ATOM    520 1H5'   U S  14      10.609  -6.284 -41.848  1.00  0.00           H  
ATOM    521 2H5'   U S  14      10.659  -5.938 -40.102  1.00  0.00           H  
ATOM    522  H3    U S  14       3.227  -8.178 -38.342  1.00  0.00           H  
ATOM    523  H6    U S  14       7.232  -5.841 -39.645  1.00  0.00           H  
ATOM    524  H5    U S  14       5.207  -4.567 -39.308  1.00  0.00           H  
ATOM    525 1HMC   U S  14       9.401 -11.922 -41.875  1.00  0.00           H  
ATOM    526 2HMC   U S  14       9.362 -10.299 -42.602  1.00  0.00           H  
ATOM    527 3HMC   U S  14       7.870 -11.265 -42.501  1.00  0.00           H  
ATOM    528  P     C S  15       8.322  -8.807 -44.170  1.00  0.00           P1+
ATOM    529  OP1   C S  15       9.223  -9.273 -45.249  1.00  0.00           O1-
ATOM    530  OP2   C S  15       7.653  -7.508 -44.399  1.00  0.00           O1-
ATOM    531  O5'   C S  15       7.225  -9.930 -43.865  1.00  0.00           O  
ATOM    532  O3'   C S  15       5.538 -12.916 -45.560  1.00  0.00           O  
ATOM    533  C1'   C S  15       4.448 -11.941 -42.224  1.00  0.00           C  
ATOM    534  C2'   C S  15       4.113 -12.560 -43.578  1.00  0.00           C  
ATOM    535  C3'   C S  15       5.301 -12.102 -44.419  1.00  0.00           C  
ATOM    536  C4'   C S  15       6.452 -12.182 -43.416  1.00  0.00           C  
ATOM    537  C5'   C S  15       7.650 -11.297 -43.711  1.00  0.00           C  
ATOM    538  O4'   C S  15       5.852 -11.756 -42.159  1.00  0.00           O  
ATOM    539  O2'   C S  15       4.128 -13.967 -43.410  1.00  0.00           O  
ATOM    540  N4    C S  15       1.892  -7.016 -41.303  1.00  0.00           N  
ATOM    541  C4    C S  15       2.521  -8.164 -41.526  1.00  0.00           C  
ATOM    542  N3    C S  15       1.823  -9.302 -41.374  1.00  0.00           N  
ATOM    543  C2    C S  15       2.432 -10.500 -41.602  1.00  0.00           C  
ATOM    544  O2    C S  15       1.831 -11.580 -41.473  1.00  0.00           O  
ATOM    545  N1    C S  15       3.763 -10.523 -41.988  1.00  0.00           N  
ATOM    546  C6    C S  15       4.474  -9.371 -42.141  1.00  0.00           C  
ATOM    547  C5    C S  15       3.897  -8.165 -41.933  1.00  0.00           C  
ATOM    548  CMC   C S  15       4.053 -14.640 -44.771  1.00  0.00           C  
ATOM    549  H1'   C S  15       4.074 -12.621 -41.458  1.00  0.00           H  
ATOM    550  H2'   C S  15       3.151 -12.286 -44.011  1.00  0.00           H  
ATOM    551  H3'   C S  15       5.151 -11.112 -44.853  1.00  0.00           H  
ATOM    552  H4'   C S  15       6.860 -13.192 -43.430  1.00  0.00           H  
ATOM    553 1H5'   C S  15       8.129 -11.633 -44.631  1.00  0.00           H  
ATOM    554 2H5'   C S  15       8.359 -11.364 -42.885  1.00  0.00           H  
ATOM    555  H41   C S  15       2.396  -6.124 -41.411  1.00  0.00           H  
ATOM    556  H42   C S  15       0.901  -7.018 -41.023  1.00  0.00           H  
ATOM    557  H6    C S  15       5.521  -9.422 -42.438  1.00  0.00           H  
ATOM    558  H5    C S  15       4.452  -7.237 -42.068  1.00  0.00           H  
ATOM    559 1HMC   C S  15       4.064 -15.723 -44.642  1.00  0.00           H  
ATOM    560 2HMC   C S  15       4.908 -14.338 -45.374  1.00  0.00           H  
ATOM    561 3HMC   C S  15       3.131 -14.344 -45.273  1.00  0.00           H  
ATOM    562  P     G S  16       4.840 -12.528 -46.948  1.00  0.00           P1+
ATOM    563  OP1   G S  16       5.346 -13.410 -48.024  1.00  0.00           O1-
ATOM    564  OP2   G S  16       4.979 -11.074 -47.182  1.00  0.00           O1-
ATOM    565  O5'   G S  16       3.310 -12.878 -46.641  1.00  0.00           O  
ATOM    566  O3'   G S  16       0.276 -14.485 -48.329  1.00  0.00           O  
ATOM    567  C1'   G S  16      -0.113 -13.064 -44.998  1.00  0.00           C  
ATOM    568  C2'   G S  16      -0.730 -13.409 -46.350  1.00  0.00           C  
ATOM    569  C3'   G S  16       0.518 -13.668 -47.192  1.00  0.00           C  
ATOM    570  C4'   G S  16       1.443 -14.354 -46.186  1.00  0.00           C  
ATOM    571  C5'   G S  16       2.929 -14.258 -46.482  1.00  0.00           C  
ATOM    572  O4'   G S  16       1.169 -13.667 -44.932  1.00  0.00           O  
ATOM    573  O2'   G S  16      -1.477 -14.600 -46.178  1.00  0.00           O  
ATOM    574  N2    G S  16      -4.249 -10.126 -43.547  1.00  0.00           N  
ATOM    575  O6    G S  16      -0.738  -7.195 -43.769  1.00  0.00           O  
ATOM    576  C6    G S  16      -1.087  -8.361 -43.917  1.00  0.00           C  
ATOM    577  C5    G S  16      -0.318  -9.484 -44.301  1.00  0.00           C  
ATOM    578  N7    G S  16       1.039  -9.578 -44.610  1.00  0.00           N  
ATOM    579  C8    G S  16       1.205 -10.853 -44.894  1.00  0.00           C  
ATOM    580  N9    G S  16       0.060 -11.604 -44.781  1.00  0.00           N  
ATOM    581  C4    G S  16      -0.922 -10.718 -44.400  1.00  0.00           C  
ATOM    582  N3    G S  16      -2.222 -11.048 -44.173  1.00  0.00           N  
ATOM    583  C2    G S  16      -2.951  -9.989 -43.813  1.00  0.00           C  
ATOM    584  N1    G S  16      -2.426  -8.713 -43.685  1.00  0.00           N  
ATOM    585  CMC   G S  16      -1.905 -15.131 -47.537  1.00  0.00           C  
ATOM    586  H1'   G S  16      -0.794 -13.431 -44.231  1.00  0.00           H  
ATOM    587  H2'   G S  16      -1.391 -12.660 -46.786  1.00  0.00           H  
ATOM    588  H3'   G S  16       0.926 -12.756 -47.628  1.00  0.00           H  
ATOM    589  H4'   G S  16       1.240 -15.425 -46.196  1.00  0.00           H  
ATOM    590 1H5'   G S  16       3.150 -14.802 -47.400  1.00  0.00           H  
ATOM    591 2H5'   G S  16       3.490 -14.694 -45.655  1.00  0.00           H  
ATOM    592  H21   G S  16      -4.695 -11.051 -43.625  1.00  0.00           H  
ATOM    593  H22   G S  16      -4.806  -9.308 -43.264  1.00  0.00           H  
ATOM    594  H8    G S  16       2.166 -11.275 -45.191  1.00  0.00           H  
ATOM    595  H1    G S  16      -3.070  -7.962 -43.397  1.00  0.00           H  
ATOM    596 1HMC   G S  16      -2.480 -16.047 -47.405  1.00  0.00           H  
ATOM    597 2HMC   G S  16      -1.021 -15.341 -48.140  1.00  0.00           H  
ATOM    598 3HMC   G S  16      -2.520 -14.386 -48.041  1.00  0.00           H  
ATOM    599  P     G S  17      -0.104 -13.787 -49.720  1.00  0.00           P1+
ATOM    600  OP1   G S  17      -0.156 -14.807 -50.792  1.00  0.00           O1-
ATOM    601  OP2   G S  17       0.799 -12.640 -49.959  1.00  0.00           O1-
ATOM    602  O5'   G S  17      -1.580 -13.254 -49.413  1.00  0.00           O  
ATOM    603  O3'   G S  17      -5.003 -12.972 -51.098  1.00  0.00           O  
ATOM    604  C1'   G S  17      -4.558 -11.554 -47.773  1.00  0.00           C  
ATOM    605  C2'   G S  17      -5.265 -11.516 -49.125  1.00  0.00           C  
ATOM    606  C3'   G S  17      -4.356 -12.411 -49.964  1.00  0.00           C  
ATOM    607  C4'   G S  17      -3.948 -13.485 -48.955  1.00  0.00           C  
ATOM    608  C5'   G S  17      -2.646 -14.208 -49.249  1.00  0.00           C  
ATOM    609  O4'   G S  17      -3.806 -12.754 -47.703  1.00  0.00           O  
ATOM    610  O2'   G S  17      -6.538 -12.113 -48.949  1.00  0.00           O  
ATOM    611  N2    G S  17      -6.448  -6.840 -46.338  1.00  0.00           N  
ATOM    612  O6    G S  17      -1.910  -6.274 -46.568  1.00  0.00           O  
ATOM    613  C6    G S  17      -2.834  -7.066 -46.711  1.00  0.00           C  
ATOM    614  C5    G S  17      -2.794  -8.428 -47.090  1.00  0.00           C  
ATOM    615  N7    G S  17      -1.704  -9.242 -47.397  1.00  0.00           N  
ATOM    616  C8    G S  17      -2.254 -10.406 -47.676  1.00  0.00           C  
ATOM    617  N9    G S  17      -3.623 -10.418 -47.562  1.00  0.00           N  
ATOM    618  C4    G S  17      -3.969  -9.140 -47.185  1.00  0.00           C  
ATOM    619  N3    G S  17      -5.241  -8.714 -46.958  1.00  0.00           N  
ATOM    620  C2    G S  17      -5.282  -7.428 -46.603  1.00  0.00           C  
ATOM    621  N1    G S  17      -4.150  -6.637 -46.480  1.00  0.00           N  
ATOM    622  CMC   G S  17      -7.186 -12.334 -50.306  1.00  0.00           C  
ATOM    623  H1'   G S  17      -5.329 -11.491 -47.005  1.00  0.00           H  
ATOM    624  H2'   G S  17      -5.417 -10.530 -49.564  1.00  0.00           H  
ATOM    625  H3'   G S  17      -3.521 -11.866 -50.403  1.00  0.00           H  
ATOM    626  H4'   G S  17      -4.697 -14.276 -48.961  1.00  0.00           H  
ATOM    627 1H5'   G S  17      -2.755 -14.789 -50.165  1.00  0.00           H  
ATOM    628 2H5'   G S  17      -2.409 -14.875 -48.420  1.00  0.00           H  
ATOM    629  H21   G S  17      -7.324  -7.378 -46.413  1.00  0.00           H  
ATOM    630  H22   G S  17      -6.474  -5.849 -46.060  1.00  0.00           H  
ATOM    631  H8    G S  17      -1.674 -11.281 -47.970  1.00  0.00           H  
ATOM    632  H1    G S  17      -4.286  -5.657 -46.195  1.00  0.00           H  
ATOM    633 1HMC   G S  17      -8.165 -12.793 -50.171  1.00  0.00           H  
ATOM    634 2HMC   G S  17      -6.557 -12.990 -50.907  1.00  0.00           H  
ATOM    635 3HMC   G S  17      -7.301 -11.376 -50.814  1.00  0.00           H  
ATOM    636  P     C S  18      -4.944 -12.186 -52.493  1.00  0.00           P1+
ATOM    637  OP1   C S  18      -5.540 -13.020 -53.561  1.00  0.00           O1-
ATOM    638  OP2   C S  18      -3.564 -11.711 -52.734  1.00  0.00           O1-
ATOM    639  O5'   C S  18      -5.897 -10.938 -52.191  1.00  0.00           O  
ATOM    640  O3'   C S  18      -8.623  -8.856 -53.884  1.00  0.00           O  
ATOM    641  C1'   C S  18      -7.481  -7.889 -50.564  1.00  0.00           C  
ATOM    642  C2'   C S  18      -8.055  -7.481 -51.917  1.00  0.00           C  
ATOM    643  C3'   C S  18      -7.776  -8.729 -52.751  1.00  0.00           C  
ATOM    644  C4'   C S  18      -8.013  -9.848 -51.737  1.00  0.00           C  
ATOM    645  C5'   C S  18      -7.310 -11.162 -52.025  1.00  0.00           C  
ATOM    646  O4'   C S  18      -7.497  -9.305 -50.488  1.00  0.00           O  
ATOM    647  O2'   C S  18      -9.449  -7.294 -51.742  1.00  0.00           O  
ATOM    648  N4    C S  18      -2.237  -6.054 -49.692  1.00  0.00           N  
ATOM    649  C4    C S  18      -3.464  -6.514 -49.904  1.00  0.00           C  
ATOM    650  N3    C S  18      -4.490  -5.660 -49.751  1.00  0.00           N  
ATOM    651  C2    C S  18      -5.763  -6.094 -49.968  1.00  0.00           C  
ATOM    652  O2    C S  18      -6.746  -5.345 -49.838  1.00  0.00           O  
ATOM    653  N1    C S  18      -5.978  -7.411 -50.341  1.00  0.00           N  
ATOM    654  C6    C S  18      -4.941  -8.280 -50.495  1.00  0.00           C  
ATOM    655  C5    C S  18      -3.663  -7.880 -50.298  1.00  0.00           C  
ATOM    656  CMC   C S  18     -10.113  -7.134 -53.100  1.00  0.00           C  
ATOM    657  H3'   C S  18      -8.376  -9.662 -54.342  1.00  0.00           H  
ATOM    658  H1'   C S  18      -8.095  -7.417 -49.798  1.00  0.00           H  
ATOM    659  H2'   C S  18      -7.650  -6.571 -52.360  1.00  0.00           H  
ATOM    660  H3'   C S  18      -6.778  -8.725 -53.191  1.00  0.00           H  
ATOM    661  H4'   C S  18      -9.071 -10.109 -51.741  1.00  0.00           H  
ATOM    662 1H5'   C S  18      -7.716 -11.596 -52.940  1.00  0.00           H  
ATOM    663 2H5'   C S  18      -7.471 -11.848 -51.193  1.00  0.00           H  
ATOM    664  H41   C S  18      -1.426  -6.681 -49.801  1.00  0.00           H  
ATOM    665  H42   C S  18      -2.096  -5.070 -49.421  1.00  0.00           H  
ATOM    666  H6    C S  18      -5.142  -9.312 -50.781  1.00  0.00           H  
ATOM    667  H5    C S  18      -2.824  -8.562 -50.433  1.00  0.00           H  
ATOM    668 1HMC   C S  18     -11.185  -6.991 -52.965  1.00  0.00           H  
ATOM    669 2HMC   C S  18      -9.939  -8.029 -53.697  1.00  0.00           H  
ATOM    670 3HMC   C S  18      -9.692  -6.269 -53.611  1.00  0.00           H  
TER     671        C S  18 
CONECT    1    2    2    5
CONECT    2    1    1    3
CONECT    3    2    4   51
CONECT    4    3   37    5    5
CONECT    5    1    4    4    6
CONECT    6    5   38   39   36
CONECT    7    8   35   35   36
CONECT    8    7   40   41    9
CONECT    9    8   42   10   43
CONECT   10    9   11   12   13
CONECT   11   10
CONECT   12   10
CONECT   13   10   14   15   34
CONECT   14   13
CONECT   15   13   16   17   18
CONECT   16   15
CONECT   17   15
CONECT   18   15   19   20   33
CONECT   19   18
CONECT   20   18   21   22   23
CONECT   21   20
CONECT   22   20
CONECT   23   20   24   25   32
CONECT   24   23
CONECT   25   23   26   27   28
CONECT   26   25
CONECT   27   25
CONECT   28   25   29   30   31
CONECT   29   28
CONECT   30   28
CONECT   31   28
CONECT   32   23
CONECT   33   18
CONECT   34   13
CONECT   35    7    7
CONECT   36    6    7   44
CONECT   37    4
CONECT   38    6
CONECT   39    6
CONECT   40    8
CONECT   41    8
CONECT   42    9
CONECT   43    9
CONECT   44   36
CONECT   46   49
CONECT   47   48   52   59   66
CONECT   48   47   49   53   67
CONECT   49   46   48   50   68
CONECT   50   49   51   52   69
CONECT   51    3   50   64   65
CONECT   52   47   50
CONECT   53   48   63
CONECT   54   55   55
CONECT   55   54   54   56   61
CONECT   56   55   57   70
CONECT   57   56   58   58   59
CONECT   58   57   57
CONECT   59   47   57   60
CONECT   60   59   61   61   71
CONECT   61   55   60   60   62
CONECT   62   61   72   73   74
CONECT   63   53   75   76   77
CONECT   64   51
CONECT   65   51
CONECT   66   47
CONECT   67   48
CONECT   68   49
CONECT   69   50
CONECT   70   56
CONECT   71   60
CONECT   72   62
CONECT   73   62
CONECT   74   62
CONECT   75   63
CONECT   76   63
CONECT   77   63
CONECT   78   79   80   81
CONECT   79   78
CONECT   80   78
CONECT   81   78   87
CONECT   82   85
CONECT   83   84   88   95  101
CONECT   84   83   85   89  102
CONECT   85   82   84   86  103
CONECT   86   85   87   88  104
CONECT   87   81   86  105  106
CONECT   88   83   86
CONECT   89   84  100
CONECT   90   91  107  108
CONECT   91   90   92   99   99
CONECT   92   91   93   96   96
CONECT   93   92   94   94
CONECT   94   93   93   95  109
CONECT   95   83   94   96
CONECT   96   92   92   95   97
CONECT   97   96   98   98
CONECT   98   97   97   99  110
CONECT   99   91   91   98
CONECT  100   89  111  112  113
CONECT  101   83
CONECT  102   84
CONECT  103   85
CONECT  104   86
CONECT  105   87
CONECT  106   87
CONECT  107   90
CONECT  108   90
CONECT  109   94
CONECT  110   98
CONECT  111  100
CONECT  112  100
CONECT  113  100
CONECT  114  115  116  117
CONECT  115  114
CONECT  116  114
CONECT  117  114  123
CONECT  118  121
CONECT  119  120  124  131  135
CONECT  120  119  121  125  136
CONECT  121  118  120  122  137
CONECT  122  121  123  124  138
CONECT  123  117  122  139  140
CONECT  124  119  122
CONECT  125  120  134
CONECT  126  127  141  142
CONECT  127  126  128  128  133
CONECT  128  127  127  129
CONECT  129  128  130  130  131
CONECT  130  129  129
CONECT  131  119  129  132
CONECT  132  131  133  133  143
CONECT  133  127  132  132  144
CONECT  134  125  145  146  147
CONECT  135  119
CONECT  136  120
CONECT  137  121
CONECT  138  122
CONECT  139  123
CONECT  140  123
CONECT  141  126
CONECT  142  126
CONECT  143  132
CONECT  144  133
CONECT  145  134
CONECT  146  134
CONECT  147  134
CONECT  148  149  150  151
CONECT  149  148
CONECT  150  148
CONECT  151  148  157
CONECT  152  155
CONECT  153  154  158  165  169
CONECT  154  153  155  159  170
CONECT  155  152  154  156  171
CONECT  156  155  157  158  172
CONECT  157  151  156  173  174
CONECT  158  153  156
CONECT  159  154  168
CONECT  160  161  175  176
CONECT  161  160  162  162  167
CONECT  162  161  161  163
CONECT  163  162  164  164  165
CONECT  164  163  163
CONECT  165  153  163  166
CONECT  166  165  167  167  177
CONECT  167  161  166  166  178
CONECT  168  159  179  180  181
CONECT  169  153
CONECT  170  154
CONECT  171  155
CONECT  172  156
CONECT  173  157
CONECT  174  157
CONECT  175  160
CONECT  176  160
CONECT  177  166
CONECT  178  167
CONECT  179  168
CONECT  180  168
CONECT  181  168
CONECT  182  183  184  185
CONECT  183  182
CONECT  184  182
CONECT  185  182  191
CONECT  186  189
CONECT  187  188  192  199  203
CONECT  188  187  189  193  204
CONECT  189  186  188  190  205
CONECT  190  189  191  192  206
CONECT  191  185  190  207  208
CONECT  192  187  190
CONECT  193  188  202
CONECT  194  195  209  210
CONECT  195  194  196  196  201
CONECT  196  195  195  197
CONECT  197  196  198  198  199
CONECT  198  197  197
CONECT  199  187  197  200
CONECT  200  199  201  201  211
CONECT  201  195  200  200  212
CONECT  202  193  213  214  215
CONECT  203  187
CONECT  204  188
CONECT  205  189
CONECT  206  190
CONECT  207  191
CONECT  208  191
CONECT  209  194
CONECT  210  194
CONECT  211  200
CONECT  212  201
CONECT  213  202
CONECT  214  202
CONECT  215  202
CONECT  216  217  218  219
CONECT  217  216
CONECT  218  216
CONECT  219  216  225
CONECT  220  223
CONECT  221  222  226  233  239
CONECT  222  221  223  227  240
CONECT  223  220  222  224  241
CONECT  224  223  225  226  242
CONECT  225  219  224  243  244
CONECT  226  221  224
CONECT  227  222  238
CONECT  228  229  245  246
CONECT  229  228  230  237  237
CONECT  230  229  231  234  234
CONECT  231  230  232  232
CONECT  232  231  231  233  247
CONECT  233  221  232  234
CONECT  234  230  230  233  235
CONECT  235  234  236  236
CONECT  236  235  235  237  248
CONECT  237  229  229  236
CONECT  238  227  249  250  251
CONECT  239  221
CONECT  240  222
CONECT  241  223
CONECT  242  224
CONECT  243  225
CONECT  244  225
CONECT  245  228
CONECT  246  228
CONECT  247  232
CONECT  248  236
CONECT  249  238
CONECT  250  238
CONECT  251  238
CONECT  252  253  254  255
CONECT  253  252
CONECT  254  252
CONECT  255  252  261
CONECT  256  259
CONECT  257  258  262  269  275
CONECT  258  257  259  263  276
CONECT  259  256  258  260  277
CONECT  260  259  261  262  278
CONECT  261  255  260  279  280
CONECT  262  257  260
CONECT  263  258  274
CONECT  264  265  281  282
CONECT  265  264  266  273  273
CONECT  266  265  267  270  270
CONECT  267  266  268  268
CONECT  268  267  267  269  283
CONECT  269  257  268  270
CONECT  270  266  266  269  271
CONECT  271  270  272  272
CONECT  272  271  271  273  284
CONECT  273  265  265  272
CONECT  274  263  285  286  287
CONECT  275  257
CONECT  276  258
CONECT  277  259
CONECT  278  260
CONECT  279  261
CONECT  280  261
CONECT  281  264
CONECT  282  264
CONECT  283  268
CONECT  284  272
CONECT  285  274
CONECT  286  274
CONECT  287  274
CONECT  288  289  290  291
CONECT  289  288
CONECT  290  288
CONECT  291  288  297
CONECT  292  295
CONECT  293  294  298  305  309
CONECT  294  293  295  299  310
CONECT  295  292  294  296  311
CONECT  296  295  297  298  312
CONECT  297  291  296  313  314
CONECT  298  293  296
CONECT  299  294  308
CONECT  300  301  315  316
CONECT  301  300  302  302  307
CONECT  302  301  301  303
CONECT  303  302  304  304  305
CONECT  304  303  303
CONECT  305  293  303  306
CONECT  306  305  307  307  317
CONECT  307  301  306  306  318
CONECT  308  299  319  320  321
CONECT  309  293
CONECT  310  294
CONECT  311  295
CONECT  312  296
CONECT  313  297
CONECT  314  297
CONECT  315  300
CONECT  316  300
CONECT  317  306
CONECT  318  307
CONECT  319  308
CONECT  320  308
CONECT  321  308
CONECT  322  323  324  325
CONECT  323  322
CONECT  324  322
CONECT  325  322  331
CONECT  326  329
CONECT  327  328  332  339  345
CONECT  328  327  329  333  346
CONECT  329  326  328  330  347
CONECT  330  329  331  332  348
CONECT  331  325  330  349  350
CONECT  332  327  330
CONECT  333  328  344
CONECT  334  335  351  352
CONECT  335  334  336  343  343
CONECT  336  335  337  340  340
CONECT  337  336  338  338
CONECT  338  337  337  339  353
CONECT  339  327  338  340
CONECT  340  336  336  339  341
CONECT  341  340  342  342
CONECT  342  341  341  343  354
CONECT  343  335  335  342
CONECT  344  333  355  356  357
CONECT  345  327
CONECT  346  328
CONECT  347  329
CONECT  348  330
CONECT  349  331
CONECT  350  331
CONECT  351  334
CONECT  352  334
CONECT  353  338
CONECT  354  342
CONECT  355  344
CONECT  356  344
CONECT  357  344
CONECT  358  359  360  361
CONECT  359  358
CONECT  360  358
CONECT  361  358  367
CONECT  362  365
CONECT  363  364  368  375  379
CONECT  364  363  365  369  380
CONECT  365  362  364  366  381
CONECT  366  365  367  368  382
CONECT  367  361  366  383  384
CONECT  368  363  366
CONECT  369  364  378
CONECT  370  371  385  386
CONECT  371  370  372  372  377
CONECT  372  371  371  373
CONECT  373  372  374  374  375
CONECT  374  373  373
CONECT  375  363  373  376
CONECT  376  375  377  377  387
CONECT  377  371  376  376  388
CONECT  378  369  389  390  391
CONECT  379  363
CONECT  380  364
CONECT  381  365
CONECT  382  366
CONECT  383  367
CONECT  384  367
CONECT  385  370
CONECT  386  370
CONECT  387  376
CONECT  388  377
CONECT  389  378
CONECT  390  378
CONECT  391  378
CONECT  392  393  394  395
CONECT  393  392
CONECT  394  392
CONECT  395  392  401
CONECT  396  399
CONECT  397  398  402  409  413
CONECT  398  397  399  403  414
CONECT  399  396  398  400  415
CONECT  400  399  401  402  416
CONECT  401  395  400  417  418
CONECT  402  397  400
CONECT  403  398  412
CONECT  404  405  405
CONECT  405  404  404  406  411
CONECT  406  405  407  419
CONECT  407  406  408  408  409
CONECT  408  407  407
CONECT  409  397  407  410
CONECT  410  409  411  411  420
CONECT  411  405  410  410  421
CONECT  412  403  422  423  424
CONECT  413  397
CONECT  414  398
CONECT  415  399
CONECT  416  400
CONECT  417  401
CONECT  418  401
CONECT  419  406
CONECT  420  410
CONECT  421  411
CONECT  422  412
CONECT  423  412
CONECT  424  412
CONECT  425  426  427  428
CONECT  426  425
CONECT  427  425
CONECT  428  425  434
CONECT  429  432
CONECT  430  431  435  442  448
CONECT  431  430  432  436  449
CONECT  432  429  431  433  450
CONECT  433  432  434  435  451
CONECT  434  428  433  452  453
CONECT  435  430  433
CONECT  436  431  447
CONECT  437  438  454  455
CONECT  438  437  439  446  446
CONECT  439  438  440  443  443
CONECT  440  439  441  441
CONECT  441  440  440  442  456
CONECT  442  430  441  443
CONECT  443  439  439  442  444
CONECT  444  443  445  445
CONECT  445  444  444  446  457
CONECT  446  438  438  445
CONECT  447  436  458  459  460
CONECT  448  430
CONECT  449  431
CONECT  450  432
CONECT  451  433
CONECT  452  434
CONECT  453  434
CONECT  454  437
CONECT  455  437
CONECT  456  441
CONECT  457  445
CONECT  458  447
CONECT  459  447
CONECT  460  447
CONECT  461  462  463  464
CONECT  462  461
CONECT  463  461
CONECT  464  461  470
CONECT  465  468
CONECT  466  467  471  478  482
CONECT  467  466  468  472  483
CONECT  468  465  467  469  484
CONECT  469  468  470  471  485
CONECT  470  464  469  486  487
CONECT  471  466  469
CONECT  472  467  481
CONECT  473  474  488  489
CONECT  474  473  475  475  480
CONECT  475  474  474  476
CONECT  476  475  477  477  478
CONECT  477  476  476
CONECT  478  466  476  479
CONECT  479  478  480  480  490
CONECT  480  474  479  479  491
CONECT  481  472  492  493  494
CONECT  482  466
CONECT  483  467
CONECT  484  468
CONECT  485  469
CONECT  486  470
CONECT  487  470
CONECT  488  473
CONECT  489  473
CONECT  490  479
CONECT  491  480
CONECT  492  481
CONECT  493  481
CONECT  494  481
CONECT  495  496  497  498
CONECT  496  495
CONECT  497  495
CONECT  498  495  504
CONECT  499  502
CONECT  500  501  505  512  516
CONECT  501  500  502  506  517
CONECT  502  499  501  503  518
CONECT  503  502  504  505  519
CONECT  504  498  503  520  521
CONECT  505  500  503
CONECT  506  501  515
CONECT  507  508  508
CONECT  508  507  507  509  514
CONECT  509  508  510  522
CONECT  510  509  511  511  512
CONECT  511  510  510
CONECT  512  500  510  513
CONECT  513  512  514  514  523
CONECT  514  508  513  513  524
CONECT  515  506  525  526  527
CONECT  516  500
CONECT  517  501
CONECT  518  502
CONECT  519  503
CONECT  520  504
CONECT  521  504
CONECT  522  509
CONECT  523  513
CONECT  524  514
CONECT  525  515
CONECT  526  515
CONECT  527  515
CONECT  528  529  530  531
CONECT  529  528
CONECT  530  528
CONECT  531  528  537
CONECT  532  535
CONECT  533  534  538  545  549
CONECT  534  533  535  539  550
CONECT  535  532  534  536  551
CONECT  536  535  537  538  552
CONECT  537  531  536  553  554
CONECT  538  533  536
CONECT  539  534  548
CONECT  540  541  555  556
CONECT  541  540  542  542  547
CONECT  542  541  541  543
CONECT  543  542  544  544  545
CONECT  544  543  543
CONECT  545  533  543  546
CONECT  546  545  547  547  557
CONECT  547  541  546  546  558
CONECT  548  539  559  560  561
CONECT  549  533
CONECT  550  534
CONECT  551  535
CONECT  552  536
CONECT  553  537
CONECT  554  537
CONECT  555  540
CONECT  556  540
CONECT  557  546
CONECT  558  547
CONECT  559  548
CONECT  560  548
CONECT  561  548
CONECT  562  563  564  565
CONECT  563  562
CONECT  564  562
CONECT  565  562  571
CONECT  566  569
CONECT  567  568  572  580  586
CONECT  568  567  569  573  587
CONECT  569  566  568  570  588
CONECT  570  569  571  572  589
CONECT  571  565  570  590  591
CONECT  572  567  570
CONECT  573  568  585
CONECT  574  583  592  593
CONECT  575  576  576
CONECT  576  575  575  577  584
CONECT  577  576  578  581  581
CONECT  578  577  579  579
CONECT  579  578  578  580  594
CONECT  580  567  579  581
CONECT  581  577  577  580  582
CONECT  582  581  583  583
CONECT  583  574  582  582  584
CONECT  584  576  583  595
CONECT  585  573  596  597  598
CONECT  586  567
CONECT  587  568
CONECT  588  569
CONECT  589  570
CONECT  590  571
CONECT  591  571
CONECT  592  574
CONECT  593  574
CONECT  594  579
CONECT  595  584
CONECT  596  585
CONECT  597  585
CONECT  598  585
CONECT  599  600  601  602
CONECT  600  599
CONECT  601  599
CONECT  602  599  608
CONECT  603  606
CONECT  604  605  609  617  623
CONECT  605  604  606  610  624
CONECT  606  603  605  607  625
CONECT  607  606  608  609  626
CONECT  608  602  607  627  628
CONECT  609  604  607
CONECT  610  605  622
CONECT  611  620  629  630
CONECT  612  613  613
CONECT  613  612  612  614  621
CONECT  614  613  615  618  618
CONECT  615  614  616  616
CONECT  616  615  615  617  631
CONECT  617  604  616  618
CONECT  618  614  614  617  619
CONECT  619  618  620  620
CONECT  620  611  619  619  621
CONECT  621  613  620  632
CONECT  622  610  633  634  635
CONECT  623  604
CONECT  624  605
CONECT  625  606
CONECT  626  607
CONECT  627  608
CONECT  628  608
CONECT  629  611
CONECT  630  611
CONECT  631  616
CONECT  632  621
CONECT  633  622
CONECT  634  622
CONECT  635  622
CONECT  636  637  638  639
CONECT  637  636
CONECT  638  636
CONECT  639  636  645
CONECT  640  657  643
CONECT  641  642  646  653  658
CONECT  642  641  643  647  659
CONECT  643  640  642  644  660
CONECT  644  643  645  646  661
CONECT  645  639  644  662  663
CONECT  646  641  644
CONECT  647  642  656
CONECT  648  649  664  665
CONECT  649  648  650  650  655
CONECT  650  649  649  651
CONECT  651  650  652  652  653
CONECT  652  651  651
CONECT  653  641  651  654
CONECT  654  653  655  655  666
CONECT  655  649  654  654  667
CONECT  656  647  668  669  670
CONECT  657  640
CONECT  658  641
CONECT  659  642
CONECT  660  643
CONECT  661  644
CONECT  662  645
CONECT  663  645
CONECT  664  648
CONECT  665  648
CONECT  666  654
CONECT  667  655
CONECT  668  656
CONECT  669  656
CONECT  670  656
END
