# Supplementary material for: Synthesis and applications of theranostic oligonucleotides carrying multiple fluorine atoms
Source: Theranostics. 2020 Jan 1;10(3):1391–414. doi: 10.7150/thno.37936 (PMC6956824; doi:10.7150/thno.37936)
Supplement: Supplementary file 1 — Supplementary data. [file thnov10p1391s1.zip › 11b.pdb]

REMARK  99                                                                      
REMARK  99 MOE v2018.01 (Chemical Computing Group ULC) Thu Oct 04 04:31:34 2018 
LINK         N    DA     1                 C5'   T S   1     1555   1555  1.46
ATOM      1  N    DA     1       6.725   6.167  -2.288  1.00  0.00           N  
ATOM      2  N    DA     1       7.019   5.289  -3.217  1.00  0.00           N  
ATOM      3  N    DA     1       5.945   4.510  -3.411  1.00  0.00           N  
ATOM      4  C    DA     1       4.956   4.897  -2.603  1.00  0.00           C  
ATOM      5  C    DA     1       5.451   5.939  -1.909  1.00  0.00           C  
ATOM      6  C    DA     1       4.725   6.774  -0.876  1.00  0.00           C  
ATOM      7  C    DA     1       3.698   6.217   1.257  1.00  0.00           C  
ATOM      8  C    DA     1       3.673   5.313   2.488  1.00  0.00           C  
ATOM      9  C3   DA     1       2.746   5.852   3.609  1.00  0.00           C  
ATOM     10  C32  DA     1       2.789   4.923   4.854  1.00  0.00           C  
ATOM     11 F321  DA     1       2.402   3.684   4.453  1.00  0.00           F  
ATOM     12 F322  DA     1       4.077   4.850   5.275  1.00  0.00           F  
ATOM     13 C323  DA     1       1.847   5.473   5.993  1.00  0.00           C  
ATOM     14 F321  DA     1       2.173   6.787   6.234  1.00  0.00           F  
ATOM     15 C322  DA     1       1.996   4.634   7.313  1.00  0.00           C  
ATOM     16 F321  DA     1       1.898   3.300   7.039  1.00  0.00           F  
ATOM     17 F322  DA     1       3.234   4.847   7.847  1.00  0.00           F  
ATOM     18 C323  DA     1       0.880   5.028   8.351  1.00  0.00           C  
ATOM     19 F321  DA     1       0.773   6.385   8.441  1.00  0.00           F  
ATOM     20 C322  DA     1       1.203   4.445   9.779  1.00  0.00           C  
ATOM     21 F321  DA     1       1.576   3.138   9.681  1.00  0.00           F  
ATOM     22 F322  DA     1       2.258   5.126  10.311  1.00  0.00           F  
ATOM     23 C323  DA     1      -0.047   4.554  10.731  1.00  0.00           C  
ATOM     24 F323  DA     1       0.372   4.312  12.030  1.00  0.00           F  
ATOM     25 F321  DA     1      -0.608   5.790  10.637  1.00  0.00           F  
ATOM     26 F323  DA     1      -0.990   3.654  10.334  1.00  0.00           F  
ATOM     27 F323  DA     1      -0.325   4.559   7.915  1.00  0.00           F  
ATOM     28 F323  DA     1       0.554   5.456   5.541  1.00  0.00           F  
ATOM     29  O    DA     1       2.961   7.191   1.173  1.00  0.00           O  
ATOM     30  N    DA     1       4.555   5.909   0.290  1.00  0.00           N  
ATOM     31  H    DA     1       4.007   4.431  -2.590  1.00  0.00           H  
ATOM     32  H1   DA     1       5.344   7.622  -0.612  1.00  0.00           H  
ATOM     33  H3   DA     1       3.761   7.064  -1.274  1.00  0.00           H  
ATOM     34  H1   DA     1       4.695   5.231   2.859  1.00  0.00           H  
ATOM     35  H2   DA     1       3.341   4.325   2.170  1.00  0.00           H  
ATOM     36  H31  DA     1       3.078   6.854   3.885  1.00  0.00           H  
ATOM     37  H33  DA     1       1.724   5.910   3.230  1.00  0.00           H  
ATOM     38  H1   DA     1       5.186   5.132   0.393  1.00  0.00           H  
TER      39       DA     1 
ATOM     40  O3'   T S   1       7.749   1.623  -6.308  1.00  0.00           O  
ATOM     41  C1'   T S   1       6.948   0.387  -2.977  1.00  0.00           C  
ATOM     42  C2'   T S   1       7.602   0.150  -4.335  1.00  0.00           C  
ATOM     43  C3'   T S   1       6.980   1.269  -5.167  1.00  0.00           C  
ATOM     44  C4'   T S   1       6.905   2.413  -4.156  1.00  0.00           C  
ATOM     45  C5'   T S   1       5.862   3.479  -4.439  1.00  0.00           C  
ATOM     46  O4'   T S   1       6.571   1.752  -2.902  1.00  0.00           O  
ATOM     47  O2'   T S   1       8.994   0.358  -4.172  1.00  0.00           O  
ATOM     48  O4    T S   1       2.381  -2.769  -2.051  1.00  0.00           O  
ATOM     49  C4    T S   1       3.351  -2.036  -2.269  1.00  0.00           C  
ATOM     50  N3    T S   1       4.638  -2.515  -2.148  1.00  0.00           N  
ATOM     51  C2    T S   1       5.807  -1.806  -2.367  1.00  0.00           C  
ATOM     52  O2    T S   1       6.901  -2.322  -2.228  1.00  0.00           O  
ATOM     53  N1    T S   1       5.638  -0.501  -2.736  1.00  0.00           N  
ATOM     54  C6    T S   1       4.395   0.063  -2.888  1.00  0.00           C  
ATOM     55  C5    T S   1       3.284  -0.649  -2.673  1.00  0.00           C  
ATOM     56  C7    T S   1       1.901  -0.085  -2.820  1.00  0.00           C  
ATOM     57  CMC   T S   1       9.666   0.385  -5.535  1.00  0.00           C  
ATOM     58 H5'1   T S   1       4.882   3.028  -4.414  1.00  0.00           H  
ATOM     59 H5'2   T S   1       6.092   3.931  -5.394  1.00  0.00           H  
ATOM     60  H1'   T S   1       7.676   0.106  -2.216  1.00  0.00           H  
ATOM     61  H2'   T S   1       7.462  -0.838  -4.774  1.00  0.00           H  
ATOM     62  H3'   T S   1       6.019   0.986  -5.598  1.00  0.00           H  
ATOM     63  H4'   T S   1       7.849   2.957  -4.170  1.00  0.00           H  
ATOM     64  H3    T S   1       4.739  -3.501  -1.867  1.00  0.00           H  
ATOM     65  H6    T S   1       4.314   1.107  -3.188  1.00  0.00           H  
ATOM     66  H71   T S   1       1.188  -0.899  -2.952  1.00  0.00           H  
ATOM     67  H72   T S   1       1.642   0.481  -1.926  1.00  0.00           H  
ATOM     68  H73   T S   1       1.866   0.572  -3.689  1.00  0.00           H  
ATOM     69 1HMC   T S   1      10.736   0.545  -5.410  1.00  0.00           H  
ATOM     70 2HMC   T S   1       9.245   1.195  -6.132  1.00  0.00           H  
ATOM     71 3HMC   T S   1       9.497  -0.564  -6.043  1.00  0.00           H  
ATOM     72  P     A S   2       7.455   0.888  -7.701  1.00  0.00           P1+
ATOM     73  OP1   A S   2       8.254   1.518  -8.776  1.00  0.00           O1-
ATOM     74  OP2   A S   2       5.995   0.826  -7.929  1.00  0.00           O1-
ATOM     75  O5'   A S   2       8.015  -0.581  -7.406  1.00  0.00           O  
ATOM     76  O3'   A S   2      10.019  -3.352  -9.120  1.00  0.00           O  
ATOM     77  C1'   A S   2       8.679  -3.956  -5.788  1.00  0.00           C  
ATOM     78  C2'   A S   2       9.101  -4.510  -7.146  1.00  0.00           C  
ATOM     79  C3'   A S   2       9.181  -3.233  -7.979  1.00  0.00           C  
ATOM     80  C4'   A S   2       9.737  -2.229  -6.969  1.00  0.00           C  
ATOM     81  C5'   A S   2       9.435  -0.769  -7.253  1.00  0.00           C  
ATOM     82  O4'   A S   2       9.100  -2.604  -5.714  1.00  0.00           O  
ATOM     83  O2'   A S   2      10.384  -5.087  -6.983  1.00  0.00           O  
ATOM     84  N6    A S   2       2.910  -5.331  -4.600  1.00  0.00           N  
ATOM     85  C6    A S   2       4.215  -5.610  -4.731  1.00  0.00           C  
ATOM     86  C5    A S   2       5.178  -4.656  -5.099  1.00  0.00           C  
ATOM     87  N7    A S   2       5.089  -3.305  -5.403  1.00  0.00           N  
ATOM     88  C8    A S   2       6.310  -2.961  -5.667  1.00  0.00           C  
ATOM     89  N9    A S   2       7.207  -3.986  -5.561  1.00  0.00           N  
ATOM     90  C4    A S   2       6.471  -5.083  -5.192  1.00  0.00           C  
ATOM     91  N3    A S   2       6.927  -6.332  -4.968  1.00  0.00           N  
ATOM     92  C2    A S   2       5.941  -7.135  -4.631  1.00  0.00           C  
ATOM     93  N1    A S   2       4.644  -6.865  -4.500  1.00  0.00           N  
ATOM     94  CMC   A S   2      10.964  -5.428  -8.346  1.00  0.00           C  
ATOM     95  H1'   A S   2       9.141  -4.585  -5.027  1.00  0.00           H  
ATOM     96  H2'   A S   2       8.449  -5.266  -7.584  1.00  0.00           H  
ATOM     97  H3'   A S   2       8.220  -2.952  -8.410  1.00  0.00           H  
ATOM     98  H4'   A S   2      10.825  -2.281  -6.984  1.00  0.00           H  
ATOM     99 1H5'   A S   2       9.940  -0.468  -8.172  1.00  0.00           H  
ATOM    100 2H5'   A S   2       9.793  -0.158  -6.424  1.00  0.00           H  
ATOM    101  H61   A S   2       2.554  -4.338  -4.780  1.00  0.00           H  
ATOM    102  H62   A S   2       2.224  -6.102  -4.316  1.00  0.00           H  
ATOM    103  H8    A S   2       6.596  -1.947  -5.948  1.00  0.00           H  
ATOM    104  H2    A S   2       6.226  -8.168  -4.431  1.00  0.00           H  
ATOM    105 1HMC   A S   2      11.951  -5.872  -8.221  1.00  0.00           H  
ATOM    106 2HMC   A S   2      11.047  -4.520  -8.944  1.00  0.00           H  
ATOM    107 3HMC   A S   2      10.309  -6.137  -8.853  1.00  0.00           H  
ATOM    108  P     C S   3       9.372  -3.815 -10.512  1.00  0.00           P1+
ATOM    109  OP1   C S   3      10.384  -3.718 -11.588  1.00  0.00           O1-
ATOM    110  OP2   C S   3       8.110  -3.079 -10.739  1.00  0.00           O1-
ATOM    111  O5'   C S   3       9.050  -5.353 -10.214  1.00  0.00           O  
ATOM    112  O3'   C S   3       9.238  -8.770 -11.923  1.00  0.00           O  
ATOM    113  C1'   C S   3       7.788  -8.549  -8.589  1.00  0.00           C  
ATOM    114  C2'   C S   3       7.842  -9.246  -9.945  1.00  0.00           C  
ATOM    115  C3'   C S   3       8.599  -8.216 -10.781  1.00  0.00           C  
ATOM    116  C4'   C S   3       9.610  -7.669  -9.774  1.00  0.00           C  
ATOM    117  C5'   C S   3      10.144  -6.278 -10.061  1.00  0.00           C  
ATOM    118  O4'   C S   3       8.873  -7.638  -8.518  1.00  0.00           O  
ATOM    119  O2'   C S   3       8.611 -10.424  -9.782  1.00  0.00           O  
ATOM    120  N4    C S   3       2.983  -5.778  -7.665  1.00  0.00           N  
ATOM    121  C4    C S   3       4.131  -6.406  -7.889  1.00  0.00           C  
ATOM    122  N3    C S   3       4.154  -7.741  -7.742  1.00  0.00           N  
ATOM    123  C2    C S   3       5.312  -8.422  -7.971  1.00  0.00           C  
ATOM    124  O2    C S   3       5.387  -9.656  -7.847  1.00  0.00           O  
ATOM    125  N1    C S   3       6.447  -7.724  -8.352  1.00  0.00           N  
ATOM    126  C6    C S   3       6.428  -6.370  -8.499  1.00  0.00           C  
ATOM    127  C5    C S   3       5.292  -5.664  -8.290  1.00  0.00           C  
ATOM    128  CMC   C S   3       8.912 -11.026 -11.144  1.00  0.00           C  
ATOM    129  H1'   C S   3       7.838  -9.327  -7.826  1.00  0.00           H  
ATOM    130  H2'   C S   3       6.884  -9.531 -10.382  1.00  0.00           H  
ATOM    131  H3'   C S   3       7.940  -7.461 -11.213  1.00  0.00           H  
ATOM    132  H4'   C S   3      10.497  -8.301  -9.789  1.00  0.00           H  
ATOM    133 1H5'   C S   3      10.730  -6.299 -10.980  1.00  0.00           H  
ATOM    134 2H5'   C S   3      10.776  -5.956  -9.233  1.00  0.00           H  
ATOM    135  H41   C S   3       2.928  -4.753  -7.769  1.00  0.00           H  
ATOM    136  H42   C S   3       2.148  -6.314  -7.389  1.00  0.00           H  
ATOM    137  H6    C S   3       7.338  -5.848  -8.792  1.00  0.00           H  
ATOM    138  H5    C S   3       5.261  -4.582  -8.421  1.00  0.00           H  
ATOM    139 1HMC   C S   3       9.504 -11.933 -11.019  1.00  0.00           H  
ATOM    140 2HMC   C S   3       9.472 -10.308 -11.744  1.00  0.00           H  
ATOM    141 3HMC   C S   3       7.978 -11.270 -11.649  1.00  0.00           H  
ATOM    142  P     C S   4       8.442  -8.812 -13.313  1.00  0.00           P1+
ATOM    143  OP1   C S   4       9.344  -9.278 -14.390  1.00  0.00           O1-
ATOM    144  OP2   C S   4       7.778  -7.510 -13.542  1.00  0.00           O1-
ATOM    145  O5'   C S   4       7.340  -9.931 -13.013  1.00  0.00           O  
ATOM    146  O3'   C S   4       5.649 -12.909 -14.717  1.00  0.00           O  
ATOM    147  C1'   C S   4       4.552 -11.936 -11.383  1.00  0.00           C  
ATOM    148  C2'   C S   4       4.219 -12.552 -12.739  1.00  0.00           C  
ATOM    149  C3'   C S   4       5.412 -12.096 -13.576  1.00  0.00           C  
ATOM    150  C4'   C S   4       6.559 -12.182 -12.570  1.00  0.00           C  
ATOM    151  C5'   C S   4       7.761 -11.300 -12.859  1.00  0.00           C  
ATOM    152  O4'   C S   4       5.957 -11.755 -11.314  1.00  0.00           O  
ATOM    153  O2'   C S   4       4.229 -13.959 -12.573  1.00  0.00           O  
ATOM    154  N4    C S   4       2.009  -7.005 -10.462  1.00  0.00           N  
ATOM    155  C4    C S   4       2.635  -8.154 -10.686  1.00  0.00           C  
ATOM    156  N3    C S   4       1.933  -9.290 -10.537  1.00  0.00           N  
ATOM    157  C2    C S   4       2.539 -10.489 -10.766  1.00  0.00           C  
ATOM    158  O2    C S   4       1.935 -11.567 -10.639  1.00  0.00           O  
ATOM    159  N1    C S   4       3.871 -10.516 -11.147  1.00  0.00           N  
ATOM    160  C6    C S   4       4.586  -9.366 -11.297  1.00  0.00           C  
ATOM    161  C5    C S   4       4.013  -8.159 -11.088  1.00  0.00           C  
ATOM    162  CMC   C S   4       4.156 -14.630 -13.935  1.00  0.00           C  
ATOM    163  H1'   C S   4       4.174 -12.615 -10.619  1.00  0.00           H  
ATOM    164  H2'   C S   4       3.259 -12.274 -13.174  1.00  0.00           H  
ATOM    165  H3'   C S   4       5.266 -11.105 -14.008  1.00  0.00           H  
ATOM    166  H4'   C S   4       6.964 -13.193 -12.584  1.00  0.00           H  
ATOM    167 1H5'   C S   4       8.241 -11.636 -13.779  1.00  0.00           H  
ATOM    168 2H5'   C S   4       8.467 -11.370 -12.032  1.00  0.00           H  
ATOM    169  H41   C S   4       2.516  -6.114 -10.568  1.00  0.00           H  
ATOM    170  H42   C S   4       1.017  -7.004 -10.185  1.00  0.00           H  
ATOM    171  H6    C S   4       5.634  -9.420 -11.590  1.00  0.00           H  
ATOM    172  H5    C S   4       4.571  -7.232 -11.220  1.00  0.00           H  
ATOM    173 1HMC   C S   4       4.164 -15.713 -13.808  1.00  0.00           H  
ATOM    174 2HMC   C S   4       5.015 -14.329 -14.536  1.00  0.00           H  
ATOM    175 3HMC   C S   4       3.237 -14.330 -14.440  1.00  0.00           H  
ATOM    176  P     C S   5       4.957 -12.517 -16.107  1.00  0.00           P1+
ATOM    177  OP1   C S   5       5.463 -13.399 -17.183  1.00  0.00           O1-
ATOM    178  OP2   C S   5       5.100 -11.063 -16.338  1.00  0.00           O1-
ATOM    179  O5'   C S   5       3.424 -12.863 -15.805  1.00  0.00           O  
ATOM    180  O3'   C S   5       0.391 -14.458 -17.504  1.00  0.00           O  
ATOM    181  C1'   C S   5      -0.004 -13.041 -14.173  1.00  0.00           C  
ATOM    182  C2'   C S   5      -0.617 -13.382 -15.527  1.00  0.00           C  
ATOM    183  C3'   C S   5       0.632 -13.643 -16.365  1.00  0.00           C  
ATOM    184  C4'   C S   5       1.552 -14.334 -15.358  1.00  0.00           C  
ATOM    185  C5'   C S   5       3.039 -14.242 -15.649  1.00  0.00           C  
ATOM    186  O4'   C S   5       1.276 -13.648 -14.104  1.00  0.00           O  
ATOM    187  O2'   C S   5      -1.369 -14.571 -15.359  1.00  0.00           O  
ATOM    188  N4    C S   5       0.521  -7.516 -13.262  1.00  0.00           N  
ATOM    189  C4    C S   5       0.427  -8.821 -13.483  1.00  0.00           C  
ATOM    190  N3    C S   5      -0.777  -9.398 -13.332  1.00  0.00           N  
ATOM    191  C2    C S   5      -0.916 -10.734 -13.558  1.00  0.00           C  
ATOM    192  O2    C S   5      -2.006 -11.315 -13.430  1.00  0.00           O  
ATOM    193  N1    C S   5       0.191 -11.477 -13.939  1.00  0.00           N  
ATOM    194  C6    C S   5       1.413 -10.897 -14.091  1.00  0.00           C  
ATOM    195  C5    C S   5       1.583  -9.570 -13.885  1.00  0.00           C  
ATOM    196  CMC   C S   5      -1.794 -15.098 -16.720  1.00  0.00           C  
ATOM    197  H1'   C S   5      -0.688 -13.407 -13.408  1.00  0.00           H  
ATOM    198  H2'   C S   5      -1.276 -12.630 -15.964  1.00  0.00           H  
ATOM    199  H3'   C S   5       1.044 -12.732 -16.799  1.00  0.00           H  
ATOM    200  H4'   C S   5       1.346 -15.404 -15.370  1.00  0.00           H  
ATOM    201 1H5'   C S   5       3.261 -14.785 -16.568  1.00  0.00           H  
ATOM    202 2H5'   C S   5       3.596 -14.681 -14.821  1.00  0.00           H  
ATOM    203  H41   C S   5       1.430  -7.040 -13.369  1.00  0.00           H  
ATOM    204  H42   C S   5      -0.313  -6.979 -12.985  1.00  0.00           H  
ATOM    205  H6    C S   5       2.266 -11.508 -14.384  1.00  0.00           H  
ATOM    206  H5    C S   5       2.554  -9.092 -14.018  1.00  0.00           H  
ATOM    207 1HMC   C S   5      -2.373 -16.013 -16.591  1.00  0.00           H  
ATOM    208 2HMC   C S   5      -0.910 -15.310 -17.321  1.00  0.00           H  
ATOM    209 3HMC   C S   5      -2.406 -14.350 -17.225  1.00  0.00           H  
ATOM    210  P     A S   6       0.018 -13.757 -18.895  1.00  0.00           P1+
ATOM    211  OP1   A S   6      -0.035 -14.775 -19.969  1.00  0.00           O1-
ATOM    212  OP2   A S   6       0.924 -12.612 -19.130  1.00  0.00           O1-
ATOM    213  O5'   A S   6      -1.458 -13.219 -18.592  1.00  0.00           O  
ATOM    214  O3'   A S   6      -4.874 -12.925 -20.287  1.00  0.00           O  
ATOM    215  C1'   A S   6      -4.436 -11.512 -16.959  1.00  0.00           C  
ATOM    216  C2'   A S   6      -5.138 -11.470 -18.313  1.00  0.00           C  
ATOM    217  C3'   A S   6      -4.230 -12.367 -19.150  1.00  0.00           C  
ATOM    218  C4'   A S   6      -3.828 -13.443 -18.142  1.00  0.00           C  
ATOM    219  C5'   A S   6      -2.528 -14.170 -18.433  1.00  0.00           C  
ATOM    220  O4'   A S   6      -3.687 -12.714 -16.889  1.00  0.00           O  
ATOM    221  O2'   A S   6      -6.413 -12.064 -18.142  1.00  0.00           O  
ATOM    222  N6    A S   6      -1.695  -6.247 -15.794  1.00  0.00           N  
ATOM    223  C6    A S   6      -2.760  -7.052 -15.917  1.00  0.00           C  
ATOM    224  C5    A S   6      -2.671  -8.405 -16.284  1.00  0.00           C  
ATOM    225  N7    A S   6      -1.592  -9.222 -16.594  1.00  0.00           N  
ATOM    226  C8    A S   6      -2.133 -10.371 -16.853  1.00  0.00           C  
ATOM    227  N9    A S   6      -3.494 -10.378 -16.739  1.00  0.00           N  
ATOM    228  C4    A S   6      -3.840  -9.104 -16.370  1.00  0.00           C  
ATOM    229  N3    A S   6      -5.082  -8.631 -16.138  1.00  0.00           N  
ATOM    230  C2    A S   6      -5.042  -7.360 -15.804  1.00  0.00           C  
ATOM    231  N1    A S   6      -3.989  -6.555 -15.679  1.00  0.00           N  
ATOM    232  CMC   A S   6      -7.058 -12.280 -19.501  1.00  0.00           C  
ATOM    233  H1'   A S   6      -5.209 -11.449 -16.193  1.00  0.00           H  
ATOM    234  H2'   A S   6      -5.286 -10.483 -18.751  1.00  0.00           H  
ATOM    235  H3'   A S   6      -3.391 -11.824 -19.587  1.00  0.00           H  
ATOM    236  H4'   A S   6      -4.580 -14.232 -18.151  1.00  0.00           H  
ATOM    237 1H5'   A S   6      -2.635 -14.750 -19.350  1.00  0.00           H  
ATOM    238 2H5'   A S   6      -2.295 -14.839 -17.604  1.00  0.00           H  
ATOM    239  H61   A S   6      -0.712  -6.628 -15.979  1.00  0.00           H  
ATOM    240  H62   A S   6      -1.827  -5.224 -15.510  1.00  0.00           H  
ATOM    241  H8    A S   6      -1.555 -11.251 -17.137  1.00  0.00           H  
ATOM    242  H2    A S   6      -6.009  -6.900 -15.599  1.00  0.00           H  
ATOM    243 1HMC   A S   6      -8.039 -12.737 -19.370  1.00  0.00           H  
ATOM    244 2HMC   A S   6      -6.429 -12.938 -20.102  1.00  0.00           H  
ATOM    245 3HMC   A S   6      -7.169 -11.322 -20.008  1.00  0.00           H  
ATOM    246  P     A S   7      -4.809 -12.137 -21.681  1.00  0.00           P1+
ATOM    247  OP1   A S   7      -5.404 -12.967 -22.752  1.00  0.00           O1-
ATOM    248  OP2   A S   7      -3.427 -11.665 -21.917  1.00  0.00           O1-
ATOM    249  O5'   A S   7      -5.759 -10.885 -21.380  1.00  0.00           O  
ATOM    250  O3'   A S   7      -8.474  -8.793 -23.078  1.00  0.00           O  
ATOM    251  C1'   A S   7      -7.339  -7.835 -19.753  1.00  0.00           C  
ATOM    252  C2'   A S   7      -7.908  -7.422 -21.107  1.00  0.00           C  
ATOM    253  C3'   A S   7      -7.630  -8.670 -21.942  1.00  0.00           C  
ATOM    254  C4'   A S   7      -7.873  -9.790 -20.931  1.00  0.00           C  
ATOM    255  C5'   A S   7      -7.173 -11.106 -21.219  1.00  0.00           C  
ATOM    256  O4'   A S   7      -7.360  -9.251 -19.679  1.00  0.00           O  
ATOM    257  O2'   A S   7      -9.301  -7.231 -20.936  1.00  0.00           O  
ATOM    258  N6    A S   7      -2.185  -4.887 -18.597  1.00  0.00           N  
ATOM    259  C6    A S   7      -3.516  -4.988 -18.720  1.00  0.00           C  
ATOM    260  C5    A S   7      -4.173  -6.174 -19.084  1.00  0.00           C  
ATOM    261  N7    A S   7      -3.708  -7.446 -19.391  1.00  0.00           N  
ATOM    262  C8    A S   7      -4.784  -8.120 -19.648  1.00  0.00           C  
ATOM    263  N9    A S   7      -5.933  -7.390 -19.535  1.00  0.00           N  
ATOM    264  C4    A S   7      -5.535  -6.130 -19.169  1.00  0.00           C  
ATOM    265  N3    A S   7      -6.323  -5.061 -18.939  1.00  0.00           N  
ATOM    266  C2    A S   7      -5.602  -4.012 -18.608  1.00  0.00           C  
ATOM    267  N1    A S   7      -4.281  -3.904 -18.484  1.00  0.00           N  
ATOM    268  CMC   A S   7      -9.961  -7.068 -22.296  1.00  0.00           C  
ATOM    269  H1'   A S   7      -7.954  -7.361 -18.988  1.00  0.00           H  
ATOM    270  H2'   A S   7      -7.498  -6.513 -21.548  1.00  0.00           H  
ATOM    271  H3'   A S   7      -6.630  -8.668 -22.379  1.00  0.00           H  
ATOM    272  H4'   A S   7      -8.932 -10.047 -20.939  1.00  0.00           H  
ATOM    273 1H5'   A S   7      -7.578 -11.537 -22.135  1.00  0.00           H  
ATOM    274 2H5'   A S   7      -7.339 -11.792 -20.389  1.00  0.00           H  
ATOM    275  H61   A S   7      -1.564  -5.739 -18.781  1.00  0.00           H  
ATOM    276  H62   A S   7      -1.742  -3.954 -18.316  1.00  0.00           H  
ATOM    277  H8    A S   7      -4.775  -9.174 -19.929  1.00  0.00           H  
ATOM    278  H2    A S   7      -6.166  -3.102 -18.405  1.00  0.00           H  
ATOM    279 1HMC   A S   7     -11.033  -6.921 -22.164  1.00  0.00           H  
ATOM    280 2HMC   A S   7      -9.788  -7.963 -22.894  1.00  0.00           H  
ATOM    281 3HMC   A S   7      -9.536  -6.203 -22.805  1.00  0.00           H  
ATOM    282  P     C S   8      -7.995  -8.169 -24.473  1.00  0.00           P1+
ATOM    283  OP1   C S   8      -8.945  -8.548 -25.543  1.00  0.00           O1-
ATOM    284  OP2   C S   8      -6.577  -8.518 -24.710  1.00  0.00           O1-
ATOM    285  O5'   C S   8      -8.118  -6.602 -24.176  1.00  0.00           O  
ATOM    286  O3'   C S   8      -9.275  -3.379 -25.881  1.00  0.00           O  
ATOM    287  C1'   C S   8      -7.800  -3.178 -22.557  1.00  0.00           C  
ATOM    288  C2'   C S   8      -8.057  -2.526 -23.912  1.00  0.00           C  
ATOM    289  C3'   C S   8      -8.497  -3.729 -24.744  1.00  0.00           C  
ATOM    290  C4'   C S   8      -9.306  -4.538 -23.730  1.00  0.00           C  
ATOM    291  C5'   C S   8      -9.428  -6.024 -24.015  1.00  0.00           C  
ATOM    292  O4'   C S   8      -8.582  -4.358 -22.480  1.00  0.00           O  
ATOM    293  O2'   C S   8      -9.126  -1.613 -23.742  1.00  0.00           O  
ATOM    294  N4    C S   8      -2.401  -4.478 -21.668  1.00  0.00           N  
ATOM    295  C4    C S   8      -3.681  -4.200 -21.884  1.00  0.00           C  
ATOM    296  N3    C S   8      -4.080  -2.926 -21.736  1.00  0.00           N  
ATOM    297  C2    C S   8      -5.384  -2.600 -21.956  1.00  0.00           C  
ATOM    298  O2    C S   8      -5.804  -1.437 -21.830  1.00  0.00           O  
ATOM    299  N1    C S   8      -6.278  -3.591 -22.329  1.00  0.00           N  
ATOM    300  C6    C S   8      -5.878  -4.884 -22.479  1.00  0.00           C  
ATOM    301  C5    C S   8      -4.588  -5.240 -22.278  1.00  0.00           C  
ATOM    302  CMC   C S   8      -9.595  -1.122 -25.103  1.00  0.00           C  
ATOM    303  H1'   C S   8      -8.061  -2.445 -21.793  1.00  0.00           H  
ATOM    304  H2'   C S   8      -7.222  -1.983 -24.355  1.00  0.00           H  
ATOM    305  H3'   C S   8      -7.655  -4.267 -25.180  1.00  0.00           H  
ATOM    306  H4'   C S   8     -10.336  -4.182 -23.738  1.00  0.00           H  
ATOM    307 1H5'   C S   8     -10.002  -6.170 -24.931  1.00  0.00           H  
ATOM    308 2H5'   C S   8      -9.937  -6.510 -23.183  1.00  0.00           H  
ATOM    309  H41   C S   8      -2.060  -5.445 -21.773  1.00  0.00           H  
ATOM    310  H42   C S   8      -1.749  -3.728 -21.397  1.00  0.00           H  
ATOM    311  H6    C S   8      -6.606  -5.642 -22.765  1.00  0.00           H  
ATOM    312  H5    C S   8      -4.253  -6.269 -22.409  1.00  0.00           H  
ATOM    313 1HMC   C S   8     -10.418  -0.419 -24.972  1.00  0.00           H  
ATOM    314 2HMC   C S   8      -9.933  -1.970 -25.699  1.00  0.00           H  
ATOM    315 3HMC   C S   8      -8.770  -0.625 -25.614  1.00  0.00           H  
ATOM    316  P     A S   9      -8.535  -3.116 -27.277  1.00  0.00           P1+
ATOM    317  OP1   A S   9      -9.540  -2.924 -28.346  1.00  0.00           O1-
ATOM    318  OP2   A S   9      -7.531  -4.177 -27.511  1.00  0.00           O1-
ATOM    319  O5'   A S   9      -7.791  -1.730 -26.983  1.00  0.00           O  
ATOM    320  O3'   A S   9      -7.023   1.602 -28.697  1.00  0.00           O  
ATOM    321  C1'   A S   9      -5.671   0.982 -25.372  1.00  0.00           C  
ATOM    322  C2'   A S   9      -5.536   1.666 -26.729  1.00  0.00           C  
ATOM    323  C3'   A S   9      -6.557   0.890 -27.559  1.00  0.00           C  
ATOM    324  C4'   A S   9      -7.675   0.650 -26.544  1.00  0.00           C  
ATOM    325  C5'   A S   9      -8.580  -0.536 -26.825  1.00  0.00           C  
ATOM    326  O4'   A S   9      -6.967   0.412 -25.293  1.00  0.00           O  
ATOM    327  O2'   A S   9      -5.942   3.013 -26.562  1.00  0.00           O  
ATOM    328  N6    A S   9      -0.843  -2.473 -24.214  1.00  0.00           N  
ATOM    329  C6    A S   9      -1.489  -1.305 -24.340  1.00  0.00           C  
ATOM    330  C5    A S   9      -2.842  -1.203 -24.701  1.00  0.00           C  
ATOM    331  N7    A S   9      -3.806  -2.156 -25.002  1.00  0.00           N  
ATOM    332  C8    A S   9      -4.868  -1.459 -25.259  1.00  0.00           C  
ATOM    333  N9    A S   9      -4.682  -0.110 -25.152  1.00  0.00           N  
ATOM    334  C4    A S   9      -3.369   0.054 -24.790  1.00  0.00           C  
ATOM    335  N3    A S   9      -2.724   1.216 -24.566  1.00  0.00           N  
ATOM    336  C2    A S   9      -1.470   0.998 -24.237  1.00  0.00           C  
ATOM    337  N1    A S   9      -0.822  -0.158 -24.110  1.00  0.00           N  
ATOM    338  CMC   A S   9      -6.072   3.676 -27.924  1.00  0.00           C  
ATOM    339  H1'   A S   9      -5.495   1.742 -24.610  1.00  0.00           H  
ATOM    340  H2'   A S   9      -4.540   1.670 -27.172  1.00  0.00           H  
ATOM    341  H3'   A S   9      -6.141  -0.019 -27.993  1.00  0.00           H  
ATOM    342  H4'   A S   9      -8.349   1.505 -26.553  1.00  0.00           H  
ATOM    343 1H5'   A S   9      -9.143  -0.351 -27.740  1.00  0.00           H  
ATOM    344 2H5'   A S   9      -9.271  -0.668 -25.993  1.00  0.00           H  
ATOM    345  H61   A S   9      -1.360  -3.393 -24.393  1.00  0.00           H  
ATOM    346  H62   A S   9       0.190  -2.486 -23.935  1.00  0.00           H  
ATOM    347  H8    A S   9      -5.822  -1.908 -25.536  1.00  0.00           H  
ATOM    348  H2    A S   9      -0.876   1.890 -24.038  1.00  0.00           H  
ATOM    349 1HMC   A S   9      -6.384   4.712 -27.796  1.00  0.00           H  
ATOM    350 2HMC   A S   9      -6.815   3.144 -28.519  1.00  0.00           H  
ATOM    351 3HMC   A S   9      -5.109   3.647 -28.436  1.00  0.00           H  
ATOM    352  P     C S  10      -6.260   1.420 -30.093  1.00  0.00           P1+
ATOM    353  OP1   C S  10      -7.003   2.122 -31.163  1.00  0.00           O1-
ATOM    354  OP2   C S  10      -5.988  -0.015 -30.324  1.00  0.00           O1-
ATOM    355  O5'   C S  10      -4.885   2.186 -29.802  1.00  0.00           O  
ATOM    356  O3'   C S  10      -2.440   4.572 -31.523  1.00  0.00           O  
ATOM    357  C1'   C S  10      -1.635   3.327 -28.196  1.00  0.00           C  
ATOM    358  C2'   C S  10      -1.153   3.827 -29.555  1.00  0.00           C  
ATOM    359  C3'   C S  10      -2.432   3.724 -30.383  1.00  0.00           C  
ATOM    360  C4'   C S  10      -3.502   4.127 -29.368  1.00  0.00           C  
ATOM    361  C5'   C S  10      -4.904   3.618 -29.647  1.00  0.00           C  
ATOM    362  O4'   C S  10      -3.034   3.548 -28.116  1.00  0.00           O  
ATOM    363  O2'   C S  10      -0.767   5.180 -29.391  1.00  0.00           O  
ATOM    364  N4    C S  10      -0.569  -2.120 -27.287  1.00  0.00           N  
ATOM    365  C4    C S  10      -0.849  -0.841 -27.508  1.00  0.00           C  
ATOM    366  N3    C S  10       0.144   0.053 -27.366  1.00  0.00           N  
ATOM    367  C2    C S  10      -0.103   1.374 -27.591  1.00  0.00           C  
ATOM    368  O2    C S  10       0.780   2.240 -27.471  1.00  0.00           O  
ATOM    369  N1    C S  10      -1.377   1.773 -27.963  1.00  0.00           N  
ATOM    370  C6    C S  10      -2.387   0.870 -28.106  1.00  0.00           C  
ATOM    371  C5    C S  10      -2.174  -0.450 -27.900  1.00  0.00           C  
ATOM    372  CMC   C S  10      -0.519   5.805 -30.754  1.00  0.00           C  
ATOM    373  H1'   C S  10      -1.076   3.873 -27.436  1.00  0.00           H  
ATOM    374  H2'   C S  10      -0.313   3.292 -29.997  1.00  0.00           H  
ATOM    375  H3'   C S  10      -2.573   2.732 -30.815  1.00  0.00           H  
ATOM    376  H4'   C S  10      -3.607   5.211 -29.380  1.00  0.00           H  
ATOM    377 1H5'   C S  10      -5.279   4.075 -30.563  1.00  0.00           H  
ATOM    378 2H5'   C S  10      -5.556   3.882 -28.815  1.00  0.00           H  
ATOM    379  H41   C S  10      -1.307  -2.832 -27.388  1.00  0.00           H  
ATOM    380  H42   C S  10       0.385  -2.399 -27.018  1.00  0.00           H  
ATOM    381  H6    C S  10      -3.380   1.216 -28.391  1.00  0.00           H  
ATOM    382  H5    C S  10      -2.970  -1.183 -28.026  1.00  0.00           H  
ATOM    383 1HMC   C S  10      -0.222   6.846 -30.629  1.00  0.00           H  
ATOM    384 2HMC   C S  10      -1.432   5.757 -31.348  1.00  0.00           H  
ATOM    385 3HMC   C S  10       0.275   5.260 -31.265  1.00  0.00           H  
ATOM    386  P     U S  11      -1.897   4.001 -32.918  1.00  0.00           P1+
ATOM    387  OP1   U S  11      -2.143   4.989 -33.991  1.00  0.00           O1-
ATOM    388  OP2   U S  11      -2.445   2.646 -33.145  1.00  0.00           O1-
ATOM    389  O5'   U S  11      -0.327   3.902 -32.628  1.00  0.00           O  
ATOM    390  O3'   U S  11       3.019   4.581 -34.353  1.00  0.00           O  
ATOM    391  C1'   U S  11       3.025   3.108 -31.022  1.00  0.00           C  
ATOM    392  C2'   U S  11       3.700   3.264 -32.382  1.00  0.00           C  
ATOM    393  C3'   U S  11       2.568   3.866 -33.211  1.00  0.00           C  
ATOM    394  C4'   U S  11       1.887   4.787 -32.198  1.00  0.00           C  
ATOM    395  C5'   U S  11       0.432   5.117 -32.477  1.00  0.00           C  
ATOM    396  O4'   U S  11       1.969   4.051 -30.944  1.00  0.00           O  
ATOM    397  O2'   U S  11       4.757   4.194 -32.222  1.00  0.00           O  
ATOM    398  O4    U S  11       0.922  -2.030 -30.143  1.00  0.00           O  
ATOM    399  C4    U S  11       1.329  -0.890 -30.354  1.00  0.00           C  
ATOM    400  N3    U S  11       2.675  -0.586 -30.217  1.00  0.00           N  
ATOM    401  C2    U S  11       3.260   0.645 -30.412  1.00  0.00           C  
ATOM    402  O2    U S  11       4.463   0.800 -30.272  1.00  0.00           O  
ATOM    403  N1    U S  11       2.408   1.657 -30.778  1.00  0.00           N  
ATOM    404  C6    U S  11       1.055   1.450 -30.928  1.00  0.00           C  
ATOM    405  C5    U S  11       0.511   0.236 -30.737  1.00  0.00           C  
ATOM    406  CMC   U S  11       5.302   4.581 -33.587  1.00  0.00           C  
ATOM    407  H1'   U S  11       3.792   3.267 -30.263  1.00  0.00           H  
ATOM    408  H2'   U S  11       4.117   2.358 -32.822  1.00  0.00           H  
ATOM    409  H3'   U S  11       1.913   3.107 -33.640  1.00  0.00           H  
ATOM    410  H4'   U S  11       2.385   5.756 -32.214  1.00  0.00           H  
ATOM    411 1H5'   U S  11       0.364   5.701 -33.395  1.00  0.00           H  
ATOM    412 2H5'   U S  11       0.027   5.694 -31.646  1.00  0.00           H  
ATOM    413  H3    U S  11       3.300  -1.358 -29.942  1.00  0.00           H  
ATOM    414  H6    U S  11       0.414   2.285 -31.208  1.00  0.00           H  
ATOM    415  H5    U S  11      -0.561   0.100 -30.873  1.00  0.00           H  
ATOM    416 1HMC   U S  11       6.116   5.296 -33.464  1.00  0.00           H  
ATOM    417 2HMC   U S  11       4.508   5.032 -34.181  1.00  0.00           H  
ATOM    418 3HMC   U S  11       5.675   3.691 -34.095  1.00  0.00           H  
ATOM    419  P     A S  12       3.166   3.803 -35.746  1.00  0.00           P1+
ATOM    420  OP1   A S  12       3.492   4.766 -36.823  1.00  0.00           O1-
ATOM    421  OP2   A S  12       1.974   2.958 -35.970  1.00  0.00           O1-
ATOM    422  O5'   A S  12       4.436   2.874 -35.455  1.00  0.00           O  
ATOM    423  O3'   A S  12       7.618   1.635 -37.179  1.00  0.00           O  
ATOM    424  C1'   A S  12       6.831   0.402 -33.843  1.00  0.00           C  
ATOM    425  C2'   A S  12       7.482   0.165 -35.203  1.00  0.00           C  
ATOM    426  C3'   A S  12       6.853   1.281 -36.035  1.00  0.00           C  
ATOM    427  C4'   A S  12       6.777   2.426 -35.025  1.00  0.00           C  
ATOM    428  C5'   A S  12       5.730   3.488 -35.307  1.00  0.00           C  
ATOM    429  O4'   A S  12       6.450   1.766 -33.769  1.00  0.00           O  
ATOM    430  O2'   A S  12       8.874   0.378 -35.045  1.00  0.00           O  
ATOM    431  N6    A S  12       2.738  -3.886 -32.641  1.00  0.00           N  
ATOM    432  C6    A S  12       3.985  -3.411 -32.775  1.00  0.00           C  
ATOM    433  C5    A S  12       4.274  -2.088 -33.145  1.00  0.00           C  
ATOM    434  N7    A S  12       3.464  -1.001 -33.448  1.00  0.00           N  
ATOM    435  C8    A S  12       4.302  -0.050 -33.715  1.00  0.00           C  
ATOM    436  N9    A S  12       5.612  -0.423 -33.612  1.00  0.00           N  
ATOM    437  C4    A S  12       5.591  -1.744 -33.243  1.00  0.00           C  
ATOM    438  N3    A S  12       6.653  -2.545 -33.021  1.00  0.00           N  
ATOM    439  C2    A S  12       6.262  -3.754 -32.683  1.00  0.00           C  
ATOM    440  N1    A S  12       5.027  -4.232 -32.547  1.00  0.00           N  
ATOM    441  CMC   A S  12       9.541   0.406 -36.410  1.00  0.00           C  
ATOM    442  H1'   A S  12       7.562   0.125 -33.084  1.00  0.00           H  
ATOM    443  H2'   A S  12       7.344  -0.824 -35.640  1.00  0.00           H  
ATOM    444  H3'   A S  12       5.892   0.994 -36.462  1.00  0.00           H  
ATOM    445  H4'   A S  12       7.720   2.973 -35.043  1.00  0.00           H  
ATOM    446 1H5'   A S  12       5.987   4.014 -36.226  1.00  0.00           H  
ATOM    447 2H5'   A S  12       5.701   4.195 -34.478  1.00  0.00           H  
ATOM    448  H61   A S  12       1.899  -3.246 -32.818  1.00  0.00           H  
ATOM    449  H62   A S  12       2.581  -4.906 -32.356  1.00  0.00           H  
ATOM    450  H8    A S  12       3.991   0.957 -33.995  1.00  0.00           H  
ATOM    451  H2    A S  12       7.063  -4.466 -32.485  1.00  0.00           H  
ATOM    452 1HMC   A S  12      10.611   0.570 -36.288  1.00  0.00           H  
ATOM    453 2HMC   A S  12       9.116   1.213 -37.006  1.00  0.00           H  
ATOM    454 3HMC   A S  12       9.374  -0.546 -36.916  1.00  0.00           H  
ATOM    455  P     C S  13       7.322   0.897 -38.569  1.00  0.00           P1+
ATOM    456  OP1   C S  13       8.116   1.528 -39.648  1.00  0.00           O1-
ATOM    457  OP2   C S  13       5.862   0.830 -38.793  1.00  0.00           O1-
ATOM    458  O5'   C S  13       7.888  -0.570 -38.274  1.00  0.00           O  
ATOM    459  O3'   C S  13       9.895  -3.337 -39.990  1.00  0.00           O  
ATOM    460  C1'   C S  13       8.567  -3.940 -36.653  1.00  0.00           C  
ATOM    461  C2'   C S  13       8.986  -4.495 -38.011  1.00  0.00           C  
ATOM    462  C3'   C S  13       9.060  -3.219 -38.847  1.00  0.00           C  
ATOM    463  C4'   C S  13       9.616  -2.211 -37.840  1.00  0.00           C  
ATOM    464  C5'   C S  13       9.308  -0.753 -38.125  1.00  0.00           C  
ATOM    465  O4'   C S  13       8.983  -2.586 -36.583  1.00  0.00           O  
ATOM    466  O2'   C S  13      10.272  -5.067 -37.852  1.00  0.00           O  
ATOM    467  N4    C S  13       3.029  -4.221 -35.713  1.00  0.00           N  
ATOM    468  C4    C S  13       4.334  -4.125 -35.941  1.00  0.00           C  
ATOM    469  N3    C S  13       5.079  -5.234 -35.797  1.00  0.00           N  
ATOM    470  C2    C S  13       6.420  -5.177 -36.030  1.00  0.00           C  
ATOM    471  O2    C S  13       7.153  -6.173 -35.908  1.00  0.00           O  
ATOM    472  N1    C S  13       6.993  -3.974 -36.411  1.00  0.00           N  
ATOM    473  C6    C S  13       6.242  -2.848 -36.556  1.00  0.00           C  
ATOM    474  C5    C S  13       4.906  -2.872 -36.343  1.00  0.00           C  
ATOM    475  CMC   C S  13      10.848  -5.409 -39.216  1.00  0.00           C  
ATOM    476  H1'   C S  13       9.033  -4.566 -35.892  1.00  0.00           H  
ATOM    477  H2'   C S  13       8.335  -5.254 -38.446  1.00  0.00           H  
ATOM    478  H3'   C S  13       8.096  -2.942 -39.275  1.00  0.00           H  
ATOM    479  H4'   C S  13      10.704  -2.260 -37.858  1.00  0.00           H  
ATOM    480 1H5'   C S  13       9.809  -0.451 -39.046  1.00  0.00           H  
ATOM    481 2H5'   C S  13       9.667  -0.140 -37.298  1.00  0.00           H  
ATOM    482  H41   C S  13       2.427  -3.390 -35.815  1.00  0.00           H  
ATOM    483  H42   C S  13       2.620  -5.124 -35.436  1.00  0.00           H  
ATOM    484  H6    C S  13       6.722  -1.915 -36.849  1.00  0.00           H  
ATOM    485  H5    C S  13       4.291  -1.980 -36.471  1.00  0.00           H  
ATOM    486 1HMC   C S  13      11.837  -5.849 -39.094  1.00  0.00           H  
ATOM    487 2HMC   C S  13      10.927  -4.501 -39.815  1.00  0.00           H  
ATOM    488 3HMC   C S  13      10.194  -6.120 -39.720  1.00  0.00           H  
ATOM    489  P     U S  14       9.245  -3.804 -41.379  1.00  0.00           P1+
ATOM    490  OP1   U S  14      10.253  -3.706 -42.459  1.00  0.00           O1-
ATOM    491  OP2   U S  14       7.980  -3.072 -41.604  1.00  0.00           O1-
ATOM    492  O5'   U S  14       8.929  -5.343 -41.078  1.00  0.00           O  
ATOM    493  O3'   U S  14       9.122  -8.762 -42.782  1.00  0.00           O  
ATOM    494  C1'   U S  14       7.682  -8.540 -39.444  1.00  0.00           C  
ATOM    495  C2'   U S  14       7.734  -9.238 -40.800  1.00  0.00           C  
ATOM    496  C3'   U S  14       8.484  -8.208 -41.640  1.00  0.00           C  
ATOM    497  C4'   U S  14       9.497  -7.656 -40.636  1.00  0.00           C  
ATOM    498  C5'   U S  14      10.026  -6.264 -40.927  1.00  0.00           C  
ATOM    499  O4'   U S  14       8.764  -7.626 -39.378  1.00  0.00           O  
ATOM    500  O2'   U S  14       8.507 -10.414 -40.637  1.00  0.00           O  
ATOM    501  O4    U S  14       2.894  -5.732 -38.557  1.00  0.00           O  
ATOM    502  C4    U S  14       3.965  -6.295 -38.771  1.00  0.00           C  
ATOM    503  N3    U S  14       4.077  -7.670 -38.625  1.00  0.00           N  
ATOM    504  C2    U S  14       5.213  -8.423 -38.822  1.00  0.00           C  
ATOM    505  O2    U S  14       5.199  -9.635 -38.674  1.00  0.00           O  
ATOM    506  N1    U S  14       6.333  -7.723 -39.198  1.00  0.00           N  
ATOM    507  C6    U S  14       6.316  -6.357 -39.357  1.00  0.00           C  
ATOM    508  C5    U S  14       5.192  -5.646 -39.165  1.00  0.00           C  
ATOM    509  CMC   U S  14       8.806 -11.018 -42.000  1.00  0.00           C  
ATOM    510  H1'   U S  14       7.736  -9.316 -38.681  1.00  0.00           H  
ATOM    511  H2'   U S  14       6.776  -9.527 -41.233  1.00  0.00           H  
ATOM    512  H3'   U S  14       7.822  -7.455 -42.070  1.00  0.00           H  
ATOM    513  H4'   U S  14      10.386  -8.285 -40.653  1.00  0.00           H  
ATOM    514 1H5'   U S  14      10.609  -6.284 -41.848  1.00  0.00           H  
ATOM    515 2H5'   U S  14      10.659  -5.938 -40.102  1.00  0.00           H  
ATOM    516  H3    U S  14       3.227  -8.178 -38.342  1.00  0.00           H  
ATOM    517  H6    U S  14       7.232  -5.841 -39.645  1.00  0.00           H  
ATOM    518  H5    U S  14       5.207  -4.567 -39.308  1.00  0.00           H  
ATOM    519 1HMC   U S  14       9.401 -11.922 -41.875  1.00  0.00           H  
ATOM    520 2HMC   U S  14       9.362 -10.299 -42.602  1.00  0.00           H  
ATOM    521 3HMC   U S  14       7.870 -11.265 -42.501  1.00  0.00           H  
ATOM    522  P     C S  15       8.322  -8.807 -44.170  1.00  0.00           P1+
ATOM    523  OP1   C S  15       9.223  -9.273 -45.249  1.00  0.00           O1-
ATOM    524  OP2   C S  15       7.653  -7.508 -44.399  1.00  0.00           O1-
ATOM    525  O5'   C S  15       7.225  -9.930 -43.865  1.00  0.00           O  
ATOM    526  O3'   C S  15       5.538 -12.916 -45.560  1.00  0.00           O  
ATOM    527  C1'   C S  15       4.448 -11.941 -42.224  1.00  0.00           C  
ATOM    528  C2'   C S  15       4.113 -12.560 -43.578  1.00  0.00           C  
ATOM    529  C3'   C S  15       5.301 -12.102 -44.419  1.00  0.00           C  
ATOM    530  C4'   C S  15       6.452 -12.182 -43.416  1.00  0.00           C  
ATOM    531  C5'   C S  15       7.650 -11.297 -43.711  1.00  0.00           C  
ATOM    532  O4'   C S  15       5.852 -11.756 -42.159  1.00  0.00           O  
ATOM    533  O2'   C S  15       4.128 -13.967 -43.410  1.00  0.00           O  
ATOM    534  N4    C S  15       1.892  -7.016 -41.303  1.00  0.00           N  
ATOM    535  C4    C S  15       2.521  -8.164 -41.526  1.00  0.00           C  
ATOM    536  N3    C S  15       1.823  -9.302 -41.374  1.00  0.00           N  
ATOM    537  C2    C S  15       2.432 -10.500 -41.602  1.00  0.00           C  
ATOM    538  O2    C S  15       1.831 -11.580 -41.473  1.00  0.00           O  
ATOM    539  N1    C S  15       3.763 -10.523 -41.988  1.00  0.00           N  
ATOM    540  C6    C S  15       4.474  -9.371 -42.141  1.00  0.00           C  
ATOM    541  C5    C S  15       3.897  -8.165 -41.933  1.00  0.00           C  
ATOM    542  CMC   C S  15       4.053 -14.640 -44.771  1.00  0.00           C  
ATOM    543  H1'   C S  15       4.074 -12.621 -41.458  1.00  0.00           H  
ATOM    544  H2'   C S  15       3.151 -12.286 -44.011  1.00  0.00           H  
ATOM    545  H3'   C S  15       5.151 -11.112 -44.853  1.00  0.00           H  
ATOM    546  H4'   C S  15       6.860 -13.192 -43.430  1.00  0.00           H  
ATOM    547 1H5'   C S  15       8.129 -11.633 -44.631  1.00  0.00           H  
ATOM    548 2H5'   C S  15       8.359 -11.364 -42.885  1.00  0.00           H  
ATOM    549  H41   C S  15       2.396  -6.124 -41.411  1.00  0.00           H  
ATOM    550  H42   C S  15       0.901  -7.018 -41.023  1.00  0.00           H  
ATOM    551  H6    C S  15       5.521  -9.422 -42.438  1.00  0.00           H  
ATOM    552  H5    C S  15       4.452  -7.237 -42.068  1.00  0.00           H  
ATOM    553 1HMC   C S  15       4.064 -15.723 -44.642  1.00  0.00           H  
ATOM    554 2HMC   C S  15       4.908 -14.338 -45.374  1.00  0.00           H  
ATOM    555 3HMC   C S  15       3.131 -14.344 -45.273  1.00  0.00           H  
ATOM    556  P     G S  16       4.840 -12.528 -46.948  1.00  0.00           P1+
ATOM    557  OP1   G S  16       5.346 -13.410 -48.024  1.00  0.00           O1-
ATOM    558  OP2   G S  16       4.979 -11.074 -47.182  1.00  0.00           O1-
ATOM    559  O5'   G S  16       3.310 -12.878 -46.641  1.00  0.00           O  
ATOM    560  O3'   G S  16       0.276 -14.485 -48.329  1.00  0.00           O  
ATOM    561  C1'   G S  16      -0.113 -13.064 -44.998  1.00  0.00           C  
ATOM    562  C2'   G S  16      -0.730 -13.409 -46.350  1.00  0.00           C  
ATOM    563  C3'   G S  16       0.518 -13.668 -47.192  1.00  0.00           C  
ATOM    564  C4'   G S  16       1.443 -14.354 -46.186  1.00  0.00           C  
ATOM    565  C5'   G S  16       2.929 -14.258 -46.482  1.00  0.00           C  
ATOM    566  O4'   G S  16       1.169 -13.667 -44.932  1.00  0.00           O  
ATOM    567  O2'   G S  16      -1.477 -14.600 -46.178  1.00  0.00           O  
ATOM    568  N2    G S  16      -4.249 -10.126 -43.547  1.00  0.00           N  
ATOM    569  O6    G S  16      -0.738  -7.195 -43.769  1.00  0.00           O  
ATOM    570  C6    G S  16      -1.087  -8.361 -43.917  1.00  0.00           C  
ATOM    571  C5    G S  16      -0.318  -9.484 -44.301  1.00  0.00           C  
ATOM    572  N7    G S  16       1.039  -9.578 -44.610  1.00  0.00           N  
ATOM    573  C8    G S  16       1.205 -10.853 -44.894  1.00  0.00           C  
ATOM    574  N9    G S  16       0.060 -11.604 -44.781  1.00  0.00           N  
ATOM    575  C4    G S  16      -0.922 -10.718 -44.400  1.00  0.00           C  
ATOM    576  N3    G S  16      -2.222 -11.048 -44.173  1.00  0.00           N  
ATOM    577  C2    G S  16      -2.951  -9.989 -43.813  1.00  0.00           C  
ATOM    578  N1    G S  16      -2.426  -8.713 -43.685  1.00  0.00           N  
ATOM    579  CMC   G S  16      -1.905 -15.131 -47.537  1.00  0.00           C  
ATOM    580  H1'   G S  16      -0.794 -13.431 -44.231  1.00  0.00           H  
ATOM    581  H2'   G S  16      -1.391 -12.660 -46.786  1.00  0.00           H  
ATOM    582  H3'   G S  16       0.926 -12.756 -47.628  1.00  0.00           H  
ATOM    583  H4'   G S  16       1.240 -15.425 -46.196  1.00  0.00           H  
ATOM    584 1H5'   G S  16       3.150 -14.802 -47.400  1.00  0.00           H  
ATOM    585 2H5'   G S  16       3.490 -14.694 -45.655  1.00  0.00           H  
ATOM    586  H21   G S  16      -4.695 -11.051 -43.625  1.00  0.00           H  
ATOM    587  H22   G S  16      -4.806  -9.308 -43.264  1.00  0.00           H  
ATOM    588  H8    G S  16       2.166 -11.275 -45.191  1.00  0.00           H  
ATOM    589  H1    G S  16      -3.070  -7.962 -43.397  1.00  0.00           H  
ATOM    590 1HMC   G S  16      -2.480 -16.047 -47.405  1.00  0.00           H  
ATOM    591 2HMC   G S  16      -1.021 -15.341 -48.140  1.00  0.00           H  
ATOM    592 3HMC   G S  16      -2.520 -14.386 -48.041  1.00  0.00           H  
ATOM    593  P     G S  17      -0.104 -13.787 -49.720  1.00  0.00           P1+
ATOM    594  OP1   G S  17      -0.156 -14.807 -50.792  1.00  0.00           O1-
ATOM    595  OP2   G S  17       0.799 -12.640 -49.959  1.00  0.00           O1-
ATOM    596  O5'   G S  17      -1.580 -13.254 -49.413  1.00  0.00           O  
ATOM    597  O3'   G S  17      -5.003 -12.972 -51.098  1.00  0.00           O  
ATOM    598  C1'   G S  17      -4.558 -11.554 -47.773  1.00  0.00           C  
ATOM    599  C2'   G S  17      -5.265 -11.516 -49.125  1.00  0.00           C  
ATOM    600  C3'   G S  17      -4.356 -12.411 -49.964  1.00  0.00           C  
ATOM    601  C4'   G S  17      -3.948 -13.485 -48.955  1.00  0.00           C  
ATOM    602  C5'   G S  17      -2.646 -14.208 -49.249  1.00  0.00           C  
ATOM    603  O4'   G S  17      -3.806 -12.754 -47.703  1.00  0.00           O  
ATOM    604  O2'   G S  17      -6.538 -12.113 -48.949  1.00  0.00           O  
ATOM    605  N2    G S  17      -6.448  -6.840 -46.338  1.00  0.00           N  
ATOM    606  O6    G S  17      -1.910  -6.274 -46.568  1.00  0.00           O  
ATOM    607  C6    G S  17      -2.834  -7.066 -46.711  1.00  0.00           C  
ATOM    608  C5    G S  17      -2.794  -8.428 -47.090  1.00  0.00           C  
ATOM    609  N7    G S  17      -1.704  -9.242 -47.397  1.00  0.00           N  
ATOM    610  C8    G S  17      -2.254 -10.406 -47.676  1.00  0.00           C  
ATOM    611  N9    G S  17      -3.623 -10.418 -47.562  1.00  0.00           N  
ATOM    612  C4    G S  17      -3.969  -9.140 -47.185  1.00  0.00           C  
ATOM    613  N3    G S  17      -5.241  -8.714 -46.958  1.00  0.00           N  
ATOM    614  C2    G S  17      -5.282  -7.428 -46.603  1.00  0.00           C  
ATOM    615  N1    G S  17      -4.150  -6.637 -46.480  1.00  0.00           N  
ATOM    616  CMC   G S  17      -7.186 -12.334 -50.306  1.00  0.00           C  
ATOM    617  H1'   G S  17      -5.329 -11.491 -47.005  1.00  0.00           H  
ATOM    618  H2'   G S  17      -5.417 -10.530 -49.564  1.00  0.00           H  
ATOM    619  H3'   G S  17      -3.521 -11.866 -50.403  1.00  0.00           H  
ATOM    620  H4'   G S  17      -4.697 -14.276 -48.961  1.00  0.00           H  
ATOM    621 1H5'   G S  17      -2.755 -14.789 -50.165  1.00  0.00           H  
ATOM    622 2H5'   G S  17      -2.409 -14.875 -48.420  1.00  0.00           H  
ATOM    623  H21   G S  17      -7.324  -7.378 -46.413  1.00  0.00           H  
ATOM    624  H22   G S  17      -6.474  -5.849 -46.060  1.00  0.00           H  
ATOM    625  H8    G S  17      -1.674 -11.281 -47.970  1.00  0.00           H  
ATOM    626  H1    G S  17      -4.286  -5.657 -46.195  1.00  0.00           H  
ATOM    627 1HMC   G S  17      -8.165 -12.793 -50.171  1.00  0.00           H  
ATOM    628 2HMC   G S  17      -6.557 -12.990 -50.907  1.00  0.00           H  
ATOM    629 3HMC   G S  17      -7.301 -11.376 -50.814  1.00  0.00           H  
ATOM    630  P     C S  18      -4.944 -12.186 -52.493  1.00  0.00           P1+
ATOM    631  OP1   C S  18      -5.540 -13.020 -53.561  1.00  0.00           O1-
ATOM    632  OP2   C S  18      -3.564 -11.711 -52.734  1.00  0.00           O1-
ATOM    633  O5'   C S  18      -5.897 -10.938 -52.191  1.00  0.00           O  
ATOM    634  O3'   C S  18      -8.623  -8.856 -53.884  1.00  0.00           O  
ATOM    635  C1'   C S  18      -7.481  -7.889 -50.564  1.00  0.00           C  
ATOM    636  C2'   C S  18      -8.055  -7.481 -51.917  1.00  0.00           C  
ATOM    637  C3'   C S  18      -7.776  -8.729 -52.751  1.00  0.00           C  
ATOM    638  C4'   C S  18      -8.013  -9.848 -51.737  1.00  0.00           C  
ATOM    639  C5'   C S  18      -7.310 -11.162 -52.025  1.00  0.00           C  
ATOM    640  O4'   C S  18      -7.497  -9.305 -50.488  1.00  0.00           O  
ATOM    641  O2'   C S  18      -9.449  -7.294 -51.742  1.00  0.00           O  
ATOM    642  N4    C S  18      -2.237  -6.054 -49.692  1.00  0.00           N  
ATOM    643  C4    C S  18      -3.464  -6.514 -49.904  1.00  0.00           C  
ATOM    644  N3    C S  18      -4.490  -5.660 -49.751  1.00  0.00           N  
ATOM    645  C2    C S  18      -5.763  -6.094 -49.968  1.00  0.00           C  
ATOM    646  O2    C S  18      -6.746  -5.345 -49.838  1.00  0.00           O  
ATOM    647  N1    C S  18      -5.978  -7.411 -50.341  1.00  0.00           N  
ATOM    648  C6    C S  18      -4.941  -8.280 -50.495  1.00  0.00           C  
ATOM    649  C5    C S  18      -3.663  -7.880 -50.298  1.00  0.00           C  
ATOM    650  CMC   C S  18     -10.113  -7.134 -53.100  1.00  0.00           C  
ATOM    651  H3'   C S  18      -8.376  -9.662 -54.342  1.00  0.00           H  
ATOM    652  H1'   C S  18      -8.095  -7.417 -49.798  1.00  0.00           H  
ATOM    653  H2'   C S  18      -7.650  -6.571 -52.360  1.00  0.00           H  
ATOM    654  H3'   C S  18      -6.778  -8.725 -53.191  1.00  0.00           H  
ATOM    655  H4'   C S  18      -9.071 -10.109 -51.741  1.00  0.00           H  
ATOM    656 1H5'   C S  18      -7.716 -11.596 -52.940  1.00  0.00           H  
ATOM    657 2H5'   C S  18      -7.471 -11.848 -51.193  1.00  0.00           H  
ATOM    658  H41   C S  18      -1.426  -6.681 -49.801  1.00  0.00           H  
ATOM    659  H42   C S  18      -2.096  -5.070 -49.421  1.00  0.00           H  
ATOM    660  H6    C S  18      -5.142  -9.312 -50.781  1.00  0.00           H  
ATOM    661  H5    C S  18      -2.824  -8.562 -50.433  1.00  0.00           H  
ATOM    662 1HMC   C S  18     -11.185  -6.991 -52.965  1.00  0.00           H  
ATOM    663 2HMC   C S  18      -9.939  -8.029 -53.697  1.00  0.00           H  
ATOM    664 3HMC   C S  18      -9.692  -6.269 -53.611  1.00  0.00           H  
TER     665        C S  18 
CONECT    1    2    2    5
CONECT    2    1    1    3
CONECT    3    2    4   45
CONECT    4    3   31    5    5
CONECT    5    1    4    4    6
CONECT    6    5   32   33   30
CONECT    7    8   29   29   30
CONECT    8    7   34   35    9
CONECT    9    8   36   10   37
CONECT   10    9   11   12   13
CONECT   11   10
CONECT   12   10
CONECT   13   10   14   15   28
CONECT   14   13
CONECT   15   13   16   17   18
CONECT   16   15
CONECT   17   15
CONECT   18   15   19   20   27
CONECT   19   18
CONECT   20   18   21   22   23
CONECT   21   20
CONECT   22   20
CONECT   23   20   24   25   26
CONECT   24   23
CONECT   25   23
CONECT   26   23
CONECT   27   18
CONECT   28   13
CONECT   29    7    7
CONECT   30    6    7   38
CONECT   31    4
CONECT   32    6
CONECT   33    6
CONECT   34    8
CONECT   35    8
CONECT   36    9
CONECT   37    9
CONECT   38   30
CONECT   40   43
CONECT   41   42   46   53   60
CONECT   42   41   43   47   61
CONECT   43   40   42   44   62
CONECT   44   43   45   46   63
CONECT   45    3   44   58   59
CONECT   46   41   44
CONECT   47   42   57
CONECT   48   49   49
CONECT   49   48   48   50   55
CONECT   50   49   51   64
CONECT   51   50   52   52   53
CONECT   52   51   51
CONECT   53   41   51   54
CONECT   54   53   55   55   65
CONECT   55   49   54   54   56
CONECT   56   55   66   67   68
CONECT   57   47   69   70   71
CONECT   58   45
CONECT   59   45
CONECT   60   41
CONECT   61   42
CONECT   62   43
CONECT   63   44
CONECT   64   50
CONECT   65   54
CONECT   66   56
CONECT   67   56
CONECT   68   56
CONECT   69   57
CONECT   70   57
CONECT   71   57
CONECT   72   73   74   75
CONECT   73   72
CONECT   74   72
CONECT   75   72   81
CONECT   76   79
CONECT   77   78   82   89   95
CONECT   78   77   79   83   96
CONECT   79   76   78   80   97
CONECT   80   79   81   82   98
CONECT   81   75   80   99  100
CONECT   82   77   80
CONECT   83   78   94
CONECT   84   85  101  102
CONECT   85   84   86   93   93
CONECT   86   85   87   90   90
CONECT   87   86   88   88
CONECT   88   87   87   89  103
CONECT   89   77   88   90
CONECT   90   86   86   89   91
CONECT   91   90   92   92
CONECT   92   91   91   93  104
CONECT   93   85   85   92
CONECT   94   83  105  106  107
CONECT   95   77
CONECT   96   78
CONECT   97   79
CONECT   98   80
CONECT   99   81
CONECT  100   81
CONECT  101   84
CONECT  102   84
CONECT  103   88
CONECT  104   92
CONECT  105   94
CONECT  106   94
CONECT  107   94
CONECT  108  109  110  111
CONECT  109  108
CONECT  110  108
CONECT  111  108  117
CONECT  112  115
CONECT  113  114  118  125  129
CONECT  114  113  115  119  130
CONECT  115  112  114  116  131
CONECT  116  115  117  118  132
CONECT  117  111  116  133  134
CONECT  118  113  116
CONECT  119  114  128
CONECT  120  121  135  136
CONECT  121  120  122  122  127
CONECT  122  121  121  123
CONECT  123  122  124  124  125
CONECT  124  123  123
CONECT  125  113  123  126
CONECT  126  125  127  127  137
CONECT  127  121  126  126  138
CONECT  128  119  139  140  141
CONECT  129  113
CONECT  130  114
CONECT  131  115
CONECT  132  116
CONECT  133  117
CONECT  134  117
CONECT  135  120
CONECT  136  120
CONECT  137  126
CONECT  138  127
CONECT  139  128
CONECT  140  128
CONECT  141  128
CONECT  142  143  144  145
CONECT  143  142
CONECT  144  142
CONECT  145  142  151
CONECT  146  149
CONECT  147  148  152  159  163
CONECT  148  147  149  153  164
CONECT  149  146  148  150  165
CONECT  150  149  151  152  166
CONECT  151  145  150  167  168
CONECT  152  147  150
CONECT  153  148  162
CONECT  154  155  169  170
CONECT  155  154  156  156  161
CONECT  156  155  155  157
CONECT  157  156  158  158  159
CONECT  158  157  157
CONECT  159  147  157  160
CONECT  160  159  161  161  171
CONECT  161  155  160  160  172
CONECT  162  153  173  174  175
CONECT  163  147
CONECT  164  148
CONECT  165  149
CONECT  166  150
CONECT  167  151
CONECT  168  151
CONECT  169  154
CONECT  170  154
CONECT  171  160
CONECT  172  161
CONECT  173  162
CONECT  174  162
CONECT  175  162
CONECT  176  177  178  179
CONECT  177  176
CONECT  178  176
CONECT  179  176  185
CONECT  180  183
CONECT  181  182  186  193  197
CONECT  182  181  183  187  198
CONECT  183  180  182  184  199
CONECT  184  183  185  186  200
CONECT  185  179  184  201  202
CONECT  186  181  184
CONECT  187  182  196
CONECT  188  189  203  204
CONECT  189  188  190  190  195
CONECT  190  189  189  191
CONECT  191  190  192  192  193
CONECT  192  191  191
CONECT  193  181  191  194
CONECT  194  193  195  195  205
CONECT  195  189  194  194  206
CONECT  196  187  207  208  209
CONECT  197  181
CONECT  198  182
CONECT  199  183
CONECT  200  184
CONECT  201  185
CONECT  202  185
CONECT  203  188
CONECT  204  188
CONECT  205  194
CONECT  206  195
CONECT  207  196
CONECT  208  196
CONECT  209  196
CONECT  210  211  212  213
CONECT  211  210
CONECT  212  210
CONECT  213  210  219
CONECT  214  217
CONECT  215  216  220  227  233
CONECT  216  215  217  221  234
CONECT  217  214  216  218  235
CONECT  218  217  219  220  236
CONECT  219  213  218  237  238
CONECT  220  215  218
CONECT  221  216  232
CONECT  222  223  239  240
CONECT  223  222  224  231  231
CONECT  224  223  225  228  228
CONECT  225  224  226  226
CONECT  226  225  225  227  241
CONECT  227  215  226  228
CONECT  228  224  224  227  229
CONECT  229  228  230  230
CONECT  230  229  229  231  242
CONECT  231  223  223  230
CONECT  232  221  243  244  245
CONECT  233  215
CONECT  234  216
CONECT  235  217
CONECT  236  218
CONECT  237  219
CONECT  238  219
CONECT  239  222
CONECT  240  222
CONECT  241  226
CONECT  242  230
CONECT  243  232
CONECT  244  232
CONECT  245  232
CONECT  246  247  248  249
CONECT  247  246
CONECT  248  246
CONECT  249  246  255
CONECT  250  253
CONECT  251  252  256  263  269
CONECT  252  251  253  257  270
CONECT  253  250  252  254  271
CONECT  254  253  255  256  272
CONECT  255  249  254  273  274
CONECT  256  251  254
CONECT  257  252  268
CONECT  258  259  275  276
CONECT  259  258  260  267  267
CONECT  260  259  261  264  264
CONECT  261  260  262  262
CONECT  262  261  261  263  277
CONECT  263  251  262  264
CONECT  264  260  260  263  265
CONECT  265  264  266  266
CONECT  266  265  265  267  278
CONECT  267  259  259  266
CONECT  268  257  279  280  281
CONECT  269  251
CONECT  270  252
CONECT  271  253
CONECT  272  254
CONECT  273  255
CONECT  274  255
CONECT  275  258
CONECT  276  258
CONECT  277  262
CONECT  278  266
CONECT  279  268
CONECT  280  268
CONECT  281  268
CONECT  282  283  284  285
CONECT  283  282
CONECT  284  282
CONECT  285  282  291
CONECT  286  289
CONECT  287  288  292  299  303
CONECT  288  287  289  293  304
CONECT  289  286  288  290  305
CONECT  290  289  291  292  306
CONECT  291  285  290  307  308
CONECT  292  287  290
CONECT  293  288  302
CONECT  294  295  309  310
CONECT  295  294  296  296  301
CONECT  296  295  295  297
CONECT  297  296  298  298  299
CONECT  298  297  297
CONECT  299  287  297  300
CONECT  300  299  301  301  311
CONECT  301  295  300  300  312
CONECT  302  293  313  314  315
CONECT  303  287
CONECT  304  288
CONECT  305  289
CONECT  306  290
CONECT  307  291
CONECT  308  291
CONECT  309  294
CONECT  310  294
CONECT  311  300
CONECT  312  301
CONECT  313  302
CONECT  314  302
CONECT  315  302
CONECT  316  317  318  319
CONECT  317  316
CONECT  318  316
CONECT  319  316  325
CONECT  320  323
CONECT  321  322  326  333  339
CONECT  322  321  323  327  340
CONECT  323  320  322  324  341
CONECT  324  323  325  326  342
CONECT  325  319  324  343  344
CONECT  326  321  324
CONECT  327  322  338
CONECT  328  329  345  346
CONECT  329  328  330  337  337
CONECT  330  329  331  334  334
CONECT  331  330  332  332
CONECT  332  331  331  333  347
CONECT  333  321  332  334
CONECT  334  330  330  333  335
CONECT  335  334  336  336
CONECT  336  335  335  337  348
CONECT  337  329  329  336
CONECT  338  327  349  350  351
CONECT  339  321
CONECT  340  322
CONECT  341  323
CONECT  342  324
CONECT  343  325
CONECT  344  325
CONECT  345  328
CONECT  346  328
CONECT  347  332
CONECT  348  336
CONECT  349  338
CONECT  350  338
CONECT  351  338
CONECT  352  353  354  355
CONECT  353  352
CONECT  354  352
CONECT  355  352  361
CONECT  356  359
CONECT  357  358  362  369  373
CONECT  358  357  359  363  374
CONECT  359  356  358  360  375
CONECT  360  359  361  362  376
CONECT  361  355  360  377  378
CONECT  362  357  360
CONECT  363  358  372
CONECT  364  365  379  380
CONECT  365  364  366  366  371
CONECT  366  365  365  367
CONECT  367  366  368  368  369
CONECT  368  367  367
CONECT  369  357  367  370
CONECT  370  369  371  371  381
CONECT  371  365  370  370  382
CONECT  372  363  383  384  385
CONECT  373  357
CONECT  374  358
CONECT  375  359
CONECT  376  360
CONECT  377  361
CONECT  378  361
CONECT  379  364
CONECT  380  364
CONECT  381  370
CONECT  382  371
CONECT  383  372
CONECT  384  372
CONECT  385  372
CONECT  386  387  388  389
CONECT  387  386
CONECT  388  386
CONECT  389  386  395
CONECT  390  393
CONECT  391  392  396  403  407
CONECT  392  391  393  397  408
CONECT  393  390  392  394  409
CONECT  394  393  395  396  410
CONECT  395  389  394  411  412
CONECT  396  391  394
CONECT  397  392  406
CONECT  398  399  399
CONECT  399  398  398  400  405
CONECT  400  399  401  413
CONECT  401  400  402  402  403
CONECT  402  401  401
CONECT  403  391  401  404
CONECT  404  403  405  405  414
CONECT  405  399  404  404  415
CONECT  406  397  416  417  418
CONECT  407  391
CONECT  408  392
CONECT  409  393
CONECT  410  394
CONECT  411  395
CONECT  412  395
CONECT  413  400
CONECT  414  404
CONECT  415  405
CONECT  416  406
CONECT  417  406
CONECT  418  406
CONECT  419  420  421  422
CONECT  420  419
CONECT  421  419
CONECT  422  419  428
CONECT  423  426
CONECT  424  425  429  436  442
CONECT  425  424  426  430  443
CONECT  426  423  425  427  444
CONECT  427  426  428  429  445
CONECT  428  422  427  446  447
CONECT  429  424  427
CONECT  430  425  441
CONECT  431  432  448  449
CONECT  432  431  433  440  440
CONECT  433  432  434  437  437
CONECT  434  433  435  435
CONECT  435  434  434  436  450
CONECT  436  424  435  437
CONECT  437  433  433  436  438
CONECT  438  437  439  439
CONECT  439  438  438  440  451
CONECT  440  432  432  439
CONECT  441  430  452  453  454
CONECT  442  424
CONECT  443  425
CONECT  444  426
CONECT  445  427
CONECT  446  428
CONECT  447  428
CONECT  448  431
CONECT  449  431
CONECT  450  435
CONECT  451  439
CONECT  452  441
CONECT  453  441
CONECT  454  441
CONECT  455  456  457  458
CONECT  456  455
CONECT  457  455
CONECT  458  455  464
CONECT  459  462
CONECT  460  461  465  472  476
CONECT  461  460  462  466  477
CONECT  462  459  461  463  478
CONECT  463  462  464  465  479
CONECT  464  458  463  480  481
CONECT  465  460  463
CONECT  466  461  475
CONECT  467  468  482  483
CONECT  468  467  469  469  474
CONECT  469  468  468  470
CONECT  470  469  471  471  472
CONECT  471  470  470
CONECT  472  460  470  473
CONECT  473  472  474  474  484
CONECT  474  468  473  473  485
CONECT  475  466  486  487  488
CONECT  476  460
CONECT  477  461
CONECT  478  462
CONECT  479  463
CONECT  480  464
CONECT  481  464
CONECT  482  467
CONECT  483  467
CONECT  484  473
CONECT  485  474
CONECT  486  475
CONECT  487  475
CONECT  488  475
CONECT  489  490  491  492
CONECT  490  489
CONECT  491  489
CONECT  492  489  498
CONECT  493  496
CONECT  494  495  499  506  510
CONECT  495  494  496  500  511
CONECT  496  493  495  497  512
CONECT  497  496  498  499  513
CONECT  498  492  497  514  515
CONECT  499  494  497
CONECT  500  495  509
CONECT  501  502  502
CONECT  502  501  501  503  508
CONECT  503  502  504  516
CONECT  504  503  505  505  506
CONECT  505  504  504
CONECT  506  494  504  507
CONECT  507  506  508  508  517
CONECT  508  502  507  507  518
CONECT  509  500  519  520  521
CONECT  510  494
CONECT  511  495
CONECT  512  496
CONECT  513  497
CONECT  514  498
CONECT  515  498
CONECT  516  503
CONECT  517  507
CONECT  518  508
CONECT  519  509
CONECT  520  509
CONECT  521  509
CONECT  522  523  524  525
CONECT  523  522
CONECT  524  522
CONECT  525  522  531
CONECT  526  529
CONECT  527  528  532  539  543
CONECT  528  527  529  533  544
CONECT  529  526  528  530  545
CONECT  530  529  531  532  546
CONECT  531  525  530  547  548
CONECT  532  527  530
CONECT  533  528  542
CONECT  534  535  549  550
CONECT  535  534  536  536  541
CONECT  536  535  535  537
CONECT  537  536  538  538  539
CONECT  538  537  537
CONECT  539  527  537  540
CONECT  540  539  541  541  551
CONECT  541  535  540  540  552
CONECT  542  533  553  554  555
CONECT  543  527
CONECT  544  528
CONECT  545  529
CONECT  546  530
CONECT  547  531
CONECT  548  531
CONECT  549  534
CONECT  550  534
CONECT  551  540
CONECT  552  541
CONECT  553  542
CONECT  554  542
CONECT  555  542
CONECT  556  557  558  559
CONECT  557  556
CONECT  558  556
CONECT  559  556  565
CONECT  560  563
CONECT  561  562  566  574  580
CONECT  562  561  563  567  581
CONECT  563  560  562  564  582
CONECT  564  563  565  566  583
CONECT  565  559  564  584  585
CONECT  566  561  564
CONECT  567  562  579
CONECT  568  577  586  587
CONECT  569  570  570
CONECT  570  569  569  571  578
CONECT  571  570  572  575  575
CONECT  572  571  573  573
CONECT  573  572  572  574  588
CONECT  574  561  573  575
CONECT  575  571  571  574  576
CONECT  576  575  577  577
CONECT  577  568  576  576  578
CONECT  578  570  577  589
CONECT  579  567  590  591  592
CONECT  580  561
CONECT  581  562
CONECT  582  563
CONECT  583  564
CONECT  584  565
CONECT  585  565
CONECT  586  568
CONECT  587  568
CONECT  588  573
CONECT  589  578
CONECT  590  579
CONECT  591  579
CONECT  592  579
CONECT  593  594  595  596
CONECT  594  593
CONECT  595  593
CONECT  596  593  602
CONECT  597  600
CONECT  598  599  603  611  617
CONECT  599  598  600  604  618
CONECT  600  597  599  601  619
CONECT  601  600  602  603  620
CONECT  602  596  601  621  622
CONECT  603  598  601
CONECT  604  599  616
CONECT  605  614  623  624
CONECT  606  607  607
CONECT  607  606  606  608  615
CONECT  608  607  609  612  612
CONECT  609  608  610  610
CONECT  610  609  609  611  625
CONECT  611  598  610  612
CONECT  612  608  608  611  613
CONECT  613  612  614  614
CONECT  614  605  613  613  615
CONECT  615  607  614  626
CONECT  616  604  627  628  629
CONECT  617  598
CONECT  618  599
CONECT  619  600
CONECT  620  601
CONECT  621  602
CONECT  622  602
CONECT  623  605
CONECT  624  605
CONECT  625  610
CONECT  626  615
CONECT  627  616
CONECT  628  616
CONECT  629  616
CONECT  630  631  632  633
CONECT  631  630
CONECT  632  630
CONECT  633  630  639
CONECT  634  651  637
CONECT  635  636  640  647  652
CONECT  636  635  637  641  653
CONECT  637  634  636  638  654
CONECT  638  637  639  640  655
CONECT  639  633  638  656  657
CONECT  640  635  638
CONECT  641  636  650
CONECT  642  643  658  659
CONECT  643  642  644  644  649
CONECT  644  643  643  645
CONECT  645  644  646  646  647
CONECT  646  645  645
CONECT  647  635  645  648
CONECT  648  647  649  649  660
CONECT  649  643  648  648  661
CONECT  650  641  662  663  664
CONECT  651  634
CONECT  652  635
CONECT  653  636
CONECT  654  637
CONECT  655  638
CONECT  656  639
CONECT  657  639
CONECT  658  642
CONECT  659  642
CONECT  660  648
CONECT  661  649
CONECT  662  650
CONECT  663  650
CONECT  664  650
END
