# Supplementary material for: Synthesis and applications of theranostic oligonucleotides carrying multiple fluorine atoms
Source: Theranostics. 2020 Jan 1;10(3):1391–414. doi: 10.7150/thno.37936 (PMC6956824; doi:10.7150/thno.37936)
Supplement: Supplementary file 1 — Supplementary data. [file thnov10p1391s1.zip › 12.pdb]

REMARK  99                                                                      
REMARK  99 MOE v2018.01 (Chemical Computing Group ULC) Thu Oct 04 05:48:59 2018 
LINK        O3'   DT     1                 C    DG     2     1555   1555  1.55
LINK         C    DT     1                 NZ  LYS     1     1555   1555  1.44
LINK        O3'   DG     2                 C    DA     3     1555   1555  1.59
LINK        O3'   DA     3                 C    DC     4     1555   1555  1.59
LINK        O3'   DC     4                 C    DT     5     1555   1555  1.59
LINK        O3'   DT     5                 C    DC     6     1555   1555  1.59
LINK        O3'   DC     6                 C    DC     7     1555   1555  1.59
LINK        O3'   DC     7                 C    DA     8     1555   1555  1.59
LINK        O3'   DA     8                 C    DT     9     1555   1555  1.59
LINK        O3'   DT     9                 C    DT    10     1555   1555  1.60
LINK        O3'   DT    10                 C   LYS l   1     1555   1555  1.35
ATOM      1  N   LYS     1       2.587  -7.758   4.212  1.00  0.00           N1+
ATOM      2  CA  LYS     1       1.593  -7.361   3.172  1.00  0.00           C  
ATOM      3  CB  LYS     1       0.177  -7.374   3.793  1.00  0.00           C  
ATOM      4  CG  LYS     1      -1.002  -7.075   2.824  1.00  0.00           C  
ATOM      5  CD  LYS     1      -1.996  -6.001   3.340  1.00  0.00           C  
ATOM      6  CE  LYS     1      -2.084  -4.635   2.613  1.00  0.00           C  
ATOM      7  NZ  LYS     1      -0.766  -4.061   2.350  1.00  0.00           N1+
ATOM      8  C   LYS     1       1.960  -5.951   2.638  1.00  0.00           C  
ATOM      9  OXT LYS     1       1.365  -5.493   1.642  1.00  0.00           O1-
ATOM     10  O   LYS     1       2.761  -5.313   3.355  1.00  0.00           O  
ATOM     11  H1  LYS     1       2.949  -6.839   4.503  1.00  0.00           H  
ATOM     12  H2  LYS     1       2.171  -8.245   4.986  1.00  0.00           H  
ATOM     13  H3  LYS     1       3.369  -8.241   3.799  1.00  0.00           H  
ATOM     14  HA  LYS     1       1.614  -8.055   2.330  1.00  0.00           H  
ATOM     15  HB2 LYS     1       0.002  -8.360   4.226  1.00  0.00           H  
ATOM     16  HB3 LYS     1       0.172  -6.665   4.622  1.00  0.00           H  
ATOM     17  HG2 LYS     1      -0.657  -6.825   1.821  1.00  0.00           H  
ATOM     18  HG3 LYS     1      -1.560  -8.008   2.704  1.00  0.00           H  
ATOM     19  HD2 LYS     1      -2.995  -6.435   3.265  1.00  0.00           H  
ATOM     20  HD3 LYS     1      -1.855  -5.836   4.408  1.00  0.00           H  
ATOM     21  HE2 LYS     1      -2.694  -3.947   3.206  1.00  0.00           H  
ATOM     22  HE3 LYS     1      -2.591  -4.799   1.658  1.00  0.00           H  
ATOM     23  HZ2 LYS     1      -0.789  -3.262   1.654  1.00  0.00           H  
ATOM     24  HZ3 LYS     1      -0.052  -4.795   2.021  1.00  0.00           H  
TER      25      LYS     1 
ATOM     26  N   LYS l   1      -0.749  29.221   2.140  1.00  0.00           N1+
ATOM     27  CA  LYS l   1      -1.155  29.571   3.539  1.00  0.00           C  
ATOM     28  CB  LYS l   1      -1.345  28.300   4.401  1.00  0.00           C  
ATOM     29  CG  LYS l   1      -1.433  28.612   5.913  1.00  0.00           C  
ATOM     30  CD  LYS l   1      -1.515  27.329   6.762  1.00  0.00           C  
ATOM     31  CE  LYS l   1      -1.590  27.669   8.264  1.00  0.00           C  
ATOM     32  NZ  LYS l   1      -1.864  26.419   8.989  1.00  0.00           N1+
ATOM     33  C   LYS l   1      -2.242  30.689   3.792  1.00  0.00           C  
ATOM     34  O   LYS l   1      -1.917  31.553   4.585  1.00  0.00           O  
ATOM     35  C   LYS l   1      -0.575  25.790   9.258  1.00  0.00           C  
ATOM     36  C   LYS l   1      -0.078  24.589   8.485  1.00  0.00           C  
ATOM     37  C2  LYS l   1      -0.537  23.295   9.228  1.00  0.00           C  
ATOM     38  C23 LYS l   1      -0.340  22.071   8.281  1.00  0.00           C  
ATOM     39 F231 LYS l   1      -1.161  22.281   7.219  1.00  0.00           F  
ATOM     40 C232 LYS l   1      -0.670  20.713   9.010  1.00  0.00           C  
ATOM     41 F231 LYS l   1      -1.913  20.835   9.587  1.00  0.00           F  
ATOM     42 F232 LYS l   1       0.227  20.539  10.026  1.00  0.00           F  
ATOM     43 C233 LYS l   1      -0.648  19.510   8.001  1.00  0.00           C  
ATOM     44 F231 LYS l   1      -1.700  19.634   7.142  1.00  0.00           F  
ATOM     45 C232 LYS l   1      -0.721  18.137   8.764  1.00  0.00           C  
ATOM     46 F231 LYS l   1      -1.702  18.180   9.712  1.00  0.00           F  
ATOM     47 F232 LYS l   1       0.458  17.924   9.415  1.00  0.00           F  
ATOM     48 C233 LYS l   1      -1.017  16.954   7.766  1.00  0.00           C  
ATOM     49 F231 LYS l   1      -2.309  17.044   7.342  1.00  0.00           F  
ATOM     50 C232 LYS l   1      -0.765  15.559   8.449  1.00  0.00           C  
ATOM     51 F231 LYS l   1      -1.331  15.532   9.688  1.00  0.00           F  
ATOM     52 F232 LYS l   1       0.575  15.380   8.616  1.00  0.00           F  
ATOM     53 C233 LYS l   1      -1.362  14.402   7.583  1.00  0.00           C  
ATOM     54 F231 LYS l   1      -2.740  14.437   7.636  1.00  0.00           F  
ATOM     55 C232 LYS l   1      -0.858  13.016   8.123  1.00  0.00           C  
ATOM     56 F231 LYS l   1      -1.085  12.871   9.441  1.00  0.00           F  
ATOM     57 F232 LYS l   1       0.460  12.839   7.898  1.00  0.00           F  
ATOM     58 F233 LYS l   1      -1.506  12.015   7.490  1.00  0.00           F  
ATOM     59 F233 LYS l   1      -1.004  14.534   6.262  1.00  0.00           F  
ATOM     60 F233 LYS l   1      -0.223  17.059   6.664  1.00  0.00           F  
ATOM     61 F233 LYS l   1       0.492  19.551   7.254  1.00  0.00           F  
ATOM     62 F233 LYS l   1       0.940  22.109   7.843  1.00  0.00           F  
ATOM     63  O   LYS l   1       0.012  26.270  10.164  1.00  0.00           O  
ATOM     64  H1  LYS l   1       0.144  28.747   2.145  1.00  0.00           H  
ATOM     65  H2  LYS l   1      -1.407  28.624   1.671  1.00  0.00           H  
ATOM     66  H3  LYS l   1      -0.598  30.050   1.558  1.00  0.00           H  
ATOM     67  HA  LYS l   1      -0.267  30.044   3.966  1.00  0.00           H  
ATOM     68  HC  LYS l   1      -0.501  24.623   7.492  1.00  0.00           H  
ATOM     69  HC  LYS l   1       1.005  24.621   8.477  1.00  0.00           H  
ATOM     70  HB2 LYS l   1      -2.238  27.757   4.101  1.00  0.00           H  
ATOM     71  HB3 LYS l   1      -0.486  27.645   4.240  1.00  0.00           H  
ATOM     72  HG2 LYS l   1      -0.552  29.187   6.215  1.00  0.00           H  
ATOM     73  HG3 LYS l   1      -2.318  29.223   6.110  1.00  0.00           H  
ATOM     74  HD2 LYS l   1      -2.406  26.771   6.465  1.00  0.00           H  
ATOM     75  HD3 LYS l   1      -0.627  26.728   6.560  1.00  0.00           H  
ATOM     76  HE2 LYS l   1      -0.658  28.136   8.600  1.00  0.00           H  
ATOM     77  HE3 LYS l   1      -2.409  28.378   8.422  1.00  0.00           H  
ATOM     78  HZ2 LYS l   1      -2.198  26.669   9.969  1.00  0.00           H  
ATOM     79  HZ3 LYS l   1      -2.481  25.759   8.438  1.00  0.00           H  
ATOM     80  H21 LYS l   1      -1.590  23.360   9.504  1.00  0.00           H  
ATOM     81  H22 LYS l   1       0.065  23.162  10.131  1.00  0.00           H  
TER      82      LYS l   1 
ATOM     83 O5'   DT     1       0.238  -2.244   3.417  1.00  0.00           N  
ATOM     84  C5'  DT     1       1.609  -2.155   3.754  1.00  0.00           C  
ATOM     85  C4'  DT     1       2.405  -2.392   2.450  1.00  0.00           C  
ATOM     86  C1'  DT     1       1.335   0.590   0.193  1.00  0.00           C  
ATOM     87  N1   DT     1       0.752   0.472  -1.166  1.00  0.00           N  
ATOM     88  C6   DT     1      -0.600   0.661  -1.288  1.00  0.00           C  
ATOM     89  C5   DT     1      -1.167   0.863  -2.485  1.00  0.00           C  
ATOM     90  C7   DT     1      -2.645   1.072  -2.629  1.00  0.00           C  
ATOM     91  C4   DT     1      -0.370   0.889  -3.684  1.00  0.00           C  
ATOM     92  O4   DT     1      -0.802   1.068  -4.821  1.00  0.00           O  
ATOM     93  N3   DT     1       0.978   0.690  -3.467  1.00  0.00           N  
ATOM     94  C2   DT     1       1.591   0.480  -2.249  1.00  0.00           C  
ATOM     95  O2   DT     1       2.796   0.313  -2.158  1.00  0.00           O  
ATOM     96 C3'   DT     1       2.428  -1.102   1.695  1.00  0.00           N  
ATOM     97  C2'  DT     1       1.391  -0.778   0.879  1.00  0.00           C  
ATOM     98 H2''  DT     1       0.435  -1.550   0.795  1.00  0.00           O  
ATOM     99 O3'   DT     1       3.602  -0.230   1.938  1.00  0.00           C  
ATOM    100  C    DT     1      -0.188  -3.529   3.551  1.00  0.00           C  
ATOM    101  O    DT     1      -0.041  -4.160   4.590  1.00  0.00           O  
ATOM    102 HO5'  DT     1       0.136  -1.956   2.490  1.00  0.00           H  
ATOM    103  H5'  DT     1       1.849  -2.932   4.480  1.00  0.00           H  
ATOM    104 H5''  DT     1       1.839  -1.175   4.176  1.00  0.00           H  
ATOM    105  H4'  DT     1       3.412  -2.678   2.718  1.00  0.00           H  
ATOM    106 H4'1  DT     1       1.920  -3.171   1.872  1.00  0.00           H  
ATOM    107  H1'  DT     1       0.696   1.217   0.799  1.00  0.00           H  
ATOM    108 H1'1  DT     1       2.323   1.013   0.120  1.00  0.00           H  
ATOM    109  H6   DT     1      -1.237   0.637  -0.417  1.00  0.00           H  
ATOM    110  H71  DT     1      -3.143   1.052  -1.658  1.00  0.00           H  
ATOM    111  H72  DT     1      -2.832   2.035  -3.104  1.00  0.00           H  
ATOM    112  H73  DT     1      -3.063   0.289  -3.262  1.00  0.00           H  
ATOM    113  H3   DT     1       1.570   0.692  -4.274  1.00  0.00           H  
ATOM    114  H1   DT     1       4.066   0.006   0.982  1.00  0.00           H  
ATOM    115  H2   DT     1       4.348  -0.779   2.512  1.00  0.00           H  
ATOM    116  C    DG     2       3.343   1.096   2.704  1.00  0.00           C  
ATOM    117  OP1  DG     2       2.212   1.478   2.963  1.00  0.00           O  
ATOM    118 O5'   DG     2       4.352   1.908   3.024  1.00  0.00           N  
ATOM    119  C5'  DG     2       5.763   1.803   2.638  1.00  0.00           C  
ATOM    120  C4'  DG     2       5.876   2.470   1.249  1.00  0.00           C  
ATOM    121  C1'  DG     2       4.742   3.857  -0.252  1.00  0.00           C  
ATOM    122 H1'   DG     2       5.525   4.200  -0.931  1.00  0.00           O  
ATOM    123  N9   DG     2       3.414   3.957  -0.920  1.00  0.00           N  
ATOM    124  C8   DG     2       2.158   4.057  -0.356  1.00  0.00           C  
ATOM    125  N7   DG     2       1.186   4.127  -1.230  1.00  0.00           N  
ATOM    126  C5   DG     2       1.834   4.067  -2.458  1.00  0.00           C  
ATOM    127  C6   DG     2       1.312   4.097  -3.778  1.00  0.00           C  
ATOM    128  O6   DG     2       0.140   4.185  -4.140  1.00  0.00           O  
ATOM    129  N1   DG     2       2.332   4.011  -4.733  1.00  0.00           N  
ATOM    130  C2   DG     2       3.680   3.910  -4.452  1.00  0.00           C  
ATOM    131  N2   DG     2       4.497   3.838  -5.511  1.00  0.00           N  
ATOM    132  N3   DG     2       4.167   3.884  -3.215  1.00  0.00           N  
ATOM    133  C4   DG     2       3.188   3.967  -2.274  1.00  0.00           C  
ATOM    134 C3'   DG     2       6.078   3.945   1.601  1.00  0.00           N  
ATOM    135  C2'  DG     2       4.836   4.649   1.054  1.00  0.00           C  
ATOM    136 O3'   DG     2       7.216   4.432   0.905  1.00  0.00           C  
ATOM    137  H    DG     2       4.089   2.721   3.563  1.00  0.00           H  
ATOM    138  H5'  DG     2       6.073   0.759   2.575  1.00  0.00           H  
ATOM    139 H5''  DG     2       6.405   2.316   3.360  1.00  0.00           H  
ATOM    140  H4'  DG     2       6.807   2.063   0.857  1.00  0.00           H  
ATOM    141 H4'1  DG     2       5.036   1.995   0.754  1.00  0.00           H  
ATOM    142  H8   DG     2       1.987   4.072   0.715  1.00  0.00           H  
ATOM    143  H1   DG     2       2.021   4.022  -5.680  1.00  0.00           H  
ATOM    144  H21  DG     2       4.148   3.851  -6.448  1.00  0.00           H  
ATOM    145  H22  DG     2       5.476   3.755  -5.295  1.00  0.00           H  
ATOM    146  H2'  DG     2       3.988   4.547   1.726  1.00  0.00           H  
ATOM    147 H2''  DG     2       5.026   5.711   0.894  1.00  0.00           H  
ATOM    148  H1   DG     2       6.954   5.160   0.156  1.00  0.00           H  
ATOM    149  H2   DG     2       7.850   3.594   0.631  1.00  0.00           H  
ATOM    150  C    DA     3       8.205   5.439   1.649  1.00  0.00           C  
ATOM    151  OP1  DA     3       9.168   4.674   2.470  1.00  0.00           O  
ATOM    152 O5'   DA     3       8.966   6.107   0.410  1.00  0.00           N  
ATOM    153  C5'  DA     3       9.151   5.337  -0.793  1.00  0.00           C  
ATOM    154  C4'  DA     3       8.849   6.195  -2.010  1.00  0.00           C  
ATOM    155  C1'  DA     3       6.990   7.490  -2.583  1.00  0.00           C  
ATOM    156  N9   DA     3       5.489   7.526  -2.344  1.00  0.00           N  
ATOM    157  C8   DA     3       4.762   7.673  -1.192  1.00  0.00           C  
ATOM    158  N7   DA     3       3.477   7.718  -1.382  1.00  0.00           N  
ATOM    159  C5   DA     3       3.336   7.592  -2.759  1.00  0.00           C  
ATOM    160  C6   DA     3       2.213   7.567  -3.595  1.00  0.00           C  
ATOM    161  N6   DA     3       0.955   7.672  -3.147  1.00  0.00           N  
ATOM    162  N1   DA     3       2.427   7.429  -4.911  1.00  0.00           N  
ATOM    163  C2   DA     3       3.677   7.326  -5.350  1.00  0.00           C  
ATOM    164  N3   DA     3       4.805   7.336  -4.664  1.00  0.00           N  
ATOM    165  C4   DA     3       4.562   7.475  -3.343  1.00  0.00           C  
ATOM    166 C3'   DA     3       9.151   7.688  -1.865  1.00  0.00           N  
ATOM    167  C2'  DA     3       7.792   8.335  -1.591  1.00  0.00           C  
ATOM    168 H2''  DA     3       7.805   9.395  -1.846  1.00  0.00           O  
ATOM    169 O3'   DA     3       9.644   8.180  -3.102  1.00  0.00           C  
ATOM    170  H    DA     3       9.693   6.776   0.630  1.00  0.00           H  
ATOM    171  H5'  DA     3       8.498   4.463  -0.793  1.00  0.00           H  
ATOM    172 H5''  DA     3      10.191   5.011  -0.844  1.00  0.00           H  
ATOM    173  H4'  DA     3       9.393   5.800  -2.867  1.00  0.00           H  
ATOM    174 H4'1  DA     3       7.938   5.635  -2.003  1.00  0.00           H  
ATOM    175  H1'  DA     3       7.203   7.844  -3.595  1.00  0.00           H  
ATOM    176 H1'1  DA     3       6.869   6.491  -2.949  1.00  0.00           H  
ATOM    177  H8   DA     3       5.220   7.746  -0.210  1.00  0.00           H  
ATOM    178  H61  DA     3       0.219   7.640  -3.825  1.00  0.00           H  
ATOM    179  H62  DA     3       0.816   7.774  -2.156  1.00  0.00           H  
ATOM    180  H2   DA     3       3.787   7.216  -6.420  1.00  0.00           H  
ATOM    181  H1   DA     3       8.862   8.677  -3.658  1.00  0.00           H  
ATOM    182  H2   DA     3      10.091   7.349  -3.642  1.00  0.00           H  
ATOM    183  C    DC     4      10.833   9.243  -3.093  1.00  0.00           C  
ATOM    184  OP1  DC     4      12.129   8.538  -2.980  1.00  0.00           O  
ATOM    185 O5'   DC     4      10.696   9.883  -4.552  1.00  0.00           N  
ATOM    186  C5'  DC     4      10.177   9.073  -5.624  1.00  0.00           C  
ATOM    187  C4'  DC     4       9.182   9.874  -6.447  1.00  0.00           C  
ATOM    188  C1'  DC     4       7.282  11.092  -5.841  1.00  0.00           C  
ATOM    189  N1   DC     4       6.225  11.095  -4.791  1.00  0.00           N  
ATOM    190  C6   DC     4       6.545  11.216  -3.474  1.00  0.00           C  
ATOM    191  C5   DC     4       5.578  11.219  -2.516  1.00  0.00           C  
ATOM    192  C4   DC     4       4.226  11.088  -2.962  1.00  0.00           C  
ATOM    193  N4   DC     4       3.238  11.083  -2.086  1.00  0.00           N  
ATOM    194  N3   DC     4       3.923  10.970  -4.252  1.00  0.00           N  
ATOM    195  C2   DC     4       4.904  10.970  -5.194  1.00  0.00           C  
ATOM    196  O2   DC     4       4.661  10.862  -6.405  1.00  0.00           O  
ATOM    197 C3'   DC     4       9.443  11.380  -6.528  1.00  0.00           N  
ATOM    198  C2'  DC     4       8.473  11.998  -5.520  1.00  0.00           C  
ATOM    199 H2''  DC     4       8.276  13.041  -5.771  1.00  0.00           O  
ATOM    200 O3'   DC     4       9.097  11.838  -7.827  1.00  0.00           C  
ATOM    201  H    DC     4      11.342  10.622  -4.804  1.00  0.00           H  
ATOM    202  H5'  DC     4       9.688   8.182  -5.230  1.00  0.00           H  
ATOM    203 H5''  DC     4      11.005   8.775  -6.272  1.00  0.00           H  
ATOM    204  H4'  DC     4       9.139   9.463  -7.455  1.00  0.00           H  
ATOM    205 H4'1  DC     4       8.477   9.292  -5.897  1.00  0.00           H  
ATOM    206  H1'  DC     4       6.875  11.399  -6.811  1.00  0.00           H  
ATOM    207 H1'1  DC     4       7.020  10.077  -6.056  1.00  0.00           H  
ATOM    208  H6   DC     4       7.568  11.301  -3.151  1.00  0.00           H  
ATOM    209  H5   DC     4       5.855  11.312  -1.478  1.00  0.00           H  
ATOM    210  H41  DC     4       2.319  10.986  -2.475  1.00  0.00           H  
ATOM    211  H42  DC     4       3.438  11.169  -1.111  1.00  0.00           H  
ATOM    212  H1   DC     4       8.118  12.294  -7.833  1.00  0.00           H  
ATOM    213  H2   DC     4       9.182  11.000  -8.514  1.00  0.00           H  
ATOM    214  C    DT     5      10.016  12.934  -8.531  1.00  0.00           C  
ATOM    215  OP1  DT     5      11.165  12.271  -9.188  1.00  0.00           O  
ATOM    216 O5'   DT     5       9.023  13.513  -9.643  1.00  0.00           N  
ATOM    217  C5'  DT     5       8.014  12.648 -10.196  1.00  0.00           C  
ATOM    218  C4'  DT     5       6.690  13.387 -10.291  1.00  0.00           C  
ATOM    219  C1'  DT     5       5.449  14.573  -8.706  1.00  0.00           C  
ATOM    220  N1   DT     5       5.200  14.587  -7.196  1.00  0.00           N  
ATOM    221  C6   DT     5       6.191  14.817  -6.278  1.00  0.00           C  
ATOM    222  C5   DT     5       5.923  14.873  -4.966  1.00  0.00           C  
ATOM    223  C7   DT     5       7.000  15.124  -3.953  1.00  0.00           C  
ATOM    224  C4   DT     5       4.579  14.694  -4.481  1.00  0.00           C  
ATOM    225  O4   DT     5       4.239  14.729  -3.300  1.00  0.00           O  
ATOM    226  N3   DT     5       3.648  14.468  -5.474  1.00  0.00           N  
ATOM    227  C2   DT     5       3.893  14.404  -6.829  1.00  0.00           C  
ATOM    228  O2   DT     5       2.999  14.199  -7.634  1.00  0.00           O  
ATOM    229 C3'   DT     5       6.785  14.896 -10.533  1.00  0.00           N  
ATOM    230  C2'  DT     5       6.560  15.524  -9.156  1.00  0.00           C  
ATOM    231 H2''  DT     5       6.214  16.554  -9.254  1.00  0.00           O  
ATOM    232 O3'   DT     5       5.724  15.293 -11.389  1.00  0.00           C  
ATOM    233  H    DT     5       9.365  14.259 -10.236  1.00  0.00           H  
ATOM    234  H5'  DT     5       7.889  11.758  -9.577  1.00  0.00           H  
ATOM    235 H5''  DT     5       8.320  12.349 -11.201  1.00  0.00           H  
ATOM    236  H4'  DT     5       6.086  12.936 -11.078  1.00  0.00           H  
ATOM    237 H4'1  DT     5       6.468  12.810  -9.421  1.00  0.00           H  
ATOM    238  H1'  DT     5       4.542  14.848  -9.253  1.00  0.00           H  
ATOM    239 H1'1  DT     5       5.148  13.545  -8.724  1.00  0.00           H  
ATOM    240  H6   DT     5       7.215  14.944  -6.596  1.00  0.00           H  
ATOM    241  H71  DT     5       7.969  15.263  -4.435  1.00  0.00           H  
ATOM    242  H72  DT     5       6.756  16.018  -3.379  1.00  0.00           H  
ATOM    243  H73  DT     5       7.058  14.279  -3.267  1.00  0.00           H  
ATOM    244  H3   DT     5       2.701  14.330  -5.181  1.00  0.00           H  
ATOM    245  H1   DT     5       4.909  15.722 -10.827  1.00  0.00           H  
ATOM    246  H2   DT     5       5.429  14.431 -11.982  1.00  0.00           H  
ATOM    247  C    DC     6       6.007  16.387 -12.514  1.00  0.00           C  
ATOM    248  OP1  DC     6       6.584  15.732 -13.710  1.00  0.00           O  
ATOM    249 O5'   DC     6       4.526  16.894 -12.842  1.00  0.00           N  
ATOM    250  C5'  DC     6       3.425  15.979 -12.687  1.00  0.00           C  
ATOM    251  C4'  DC     6       2.263  16.676 -12.000  1.00  0.00           C  
ATOM    252  C1'  DC     6       2.129  17.887 -10.006  1.00  0.00           C  
ATOM    253  N1   DC     6       2.792  17.950  -8.673  1.00  0.00           N  
ATOM    254  C6   DC     6       4.126  18.194  -8.562  1.00  0.00           C  
ATOM    255  C5   DC     6       4.729  18.252  -7.344  1.00  0.00           C  
ATOM    256  C4   DC     6       3.896  18.043  -6.200  1.00  0.00           C  
ATOM    257  N4   DC     6       4.415  18.085  -4.987  1.00  0.00           N  
ATOM    258  N3   DC     6       2.593  17.805  -6.318  1.00  0.00           N  
ATOM    259  C2   DC     6       2.009  17.752  -7.545  1.00  0.00           C  
ATOM    260  O2   DC     6       0.798  17.532  -7.695  1.00  0.00           O  
ATOM    261 C3'   DC     6       2.130  18.177 -12.273  1.00  0.00           N  
ATOM    262  C2'  DC     6       2.723  18.851 -11.035  1.00  0.00           C  
ATOM    263 H2''  DC     6       2.328  19.862 -10.927  1.00  0.00           O  
ATOM    264 O3'   DC     6       0.752  18.510 -12.352  1.00  0.00           C  
ATOM    265  H    DC     6       4.421  17.630 -13.530  1.00  0.00           H  
ATOM    266  H5'  DC     6       3.726  15.111 -12.099  1.00  0.00           H  
ATOM    267 H5''  DC     6       3.099  15.650 -13.676  1.00  0.00           H  
ATOM    268  H4'  DC     6       1.334  16.178 -12.276  1.00  0.00           H  
ATOM    269 H4'1  DC     6       2.612  16.122 -11.158  1.00  0.00           H  
ATOM    270  H1'  DC     6       1.058  18.097  -9.924  1.00  0.00           H  
ATOM    271 H1'1  DC     6       1.940  16.848  -9.824  1.00  0.00           H  
ATOM    272  H6   DC     6       4.743  18.336  -9.432  1.00  0.00           H  
ATOM    273  H5   DC     6       5.788  18.442  -7.280  1.00  0.00           H  
ATOM    274  H41  DC     6       3.769  17.929  -4.237  1.00  0.00           H  
ATOM    275  H42  DC     6       5.392  18.262  -4.870  1.00  0.00           H  
ATOM    276  H1   DC     6       0.398  18.934 -11.424  1.00  0.00           H  
ATOM    277  H2   DC     6       0.205  17.618 -12.647  1.00  0.00           H  
ATOM    278  C    DC     7       0.273  19.567 -13.446  1.00  0.00           C  
ATOM    279  OP1  DC     7       0.072  18.883 -14.743  1.00  0.00           O  
ATOM    280 O5'   DC     7      -1.142  20.018 -12.852  1.00  0.00           N  
ATOM    281  C5'  DC     7      -1.901  19.079 -12.068  1.00  0.00           C  
ATOM    282  C4'  DC     7      -2.473  19.769 -10.840  1.00  0.00           C  
ATOM    283  C1'  DC     7      -1.471  21.051  -9.164  1.00  0.00           C  
ATOM    284  N1   DC     7      -0.158  21.185  -8.472  1.00  0.00           N  
ATOM    285  C6   DC     7       0.976  21.471  -9.167  1.00  0.00           C  
ATOM    286  C5   DC     7       2.174  21.593  -8.534  1.00  0.00           C  
ATOM    287  C4   DC     7       2.178  21.405  -7.116  1.00  0.00           C  
ATOM    288  N4   DC     7       3.305  21.509  -6.438  1.00  0.00           N  
ATOM    289  N3   DC     7       1.063  21.126  -6.445  1.00  0.00           N  
ATOM    290  C2   DC     7      -0.124  21.008  -7.097  1.00  0.00           C  
ATOM    291  O2   DC     7      -1.183  20.748  -6.506  1.00  0.00           O  
ATOM    292 C3'   DC     7      -2.809  21.253 -11.006  1.00  0.00           N  
ATOM    293  C2'  DC     7      -1.636  21.991 -10.360  1.00  0.00           C  
ATOM    294 H2''  DC     7      -1.939  22.994 -10.056  1.00  0.00           O  
ATOM    295 O3'   DC     7      -3.987  21.543 -10.268  1.00  0.00           C  
ATOM    296  H    DC     7      -1.660  20.731 -13.351  1.00  0.00           H  
ATOM    297  H5'  DC     7      -1.274  18.243 -11.754  1.00  0.00           H  
ATOM    298 H5''  DC     7      -2.728  18.703 -12.674  1.00  0.00           H  
ATOM    299  H4'  DC     7      -3.364  19.234 -10.513  1.00  0.00           H  
ATOM    300 H4'1  DC     7      -1.672  19.258 -10.355  1.00  0.00           H  
ATOM    301  H1'  DC     7      -2.301  21.233  -8.473  1.00  0.00           H  
ATOM    302 H1'1  DC     7      -1.469  20.015  -8.890  1.00  0.00           H  
ATOM    303  H6   DC     7       0.962  21.597 -10.236  1.00  0.00           H  
ATOM    304  H5   DC     7       3.061  21.816  -9.105  1.00  0.00           H  
ATOM    305  H41  DC     7       3.227  21.363  -5.449  1.00  0.00           H  
ATOM    306  H42  DC     7       4.156  21.718  -6.918  1.00  0.00           H  
ATOM    307  H1   DC     7      -3.750  21.992  -9.315  1.00  0.00           H  
ATOM    308  H2   DC     7      -4.561  20.625 -10.175  1.00  0.00           H  
ATOM    309  C    DA     8      -5.063  22.543 -10.890  1.00  0.00           C  
ATOM    310  OP1  DA     8      -5.952  21.804 -11.813  1.00  0.00           O  
ATOM    311 O5'   DA     8      -5.882  22.976  -9.586  1.00  0.00           N  
ATOM    312  C5'  DA     8      -5.996  22.047  -8.492  1.00  0.00           C  
ATOM    313  C4'  DA     8      -5.774  22.767  -7.173  1.00  0.00           C  
ATOM    314  C1'  DA     8      -4.041  24.141  -6.420  1.00  0.00           C  
ATOM    315  N9   DA     8      -2.550  24.343  -6.634  1.00  0.00           N  
ATOM    316  C8   DA     8      -1.839  24.700  -7.750  1.00  0.00           C  
ATOM    317  N7   DA     8      -0.563  24.837  -7.540  1.00  0.00           N  
ATOM    318  C5   DA     8      -0.411  24.550  -6.188  1.00  0.00           C  
ATOM    319  C6   DA     8       0.709  24.521  -5.349  1.00  0.00           C  
ATOM    320  N6   DA     8       1.952  24.795  -5.765  1.00  0.00           N  
ATOM    321  N1   DA     8       0.508  24.198  -4.064  1.00  0.00           N  
ATOM    322  C2   DA     8      -0.728  23.927  -3.656  1.00  0.00           C  
ATOM    323  N3   DA     8      -1.852  23.923  -4.348  1.00  0.00           N  
ATOM    324  C4   DA     8      -1.622  24.250  -5.638  1.00  0.00           C  
ATOM    325 C3'   DA     8      -6.211  24.233  -7.132  1.00  0.00           N  
ATOM    326  C2'  DA     8      -4.917  25.029  -7.306  1.00  0.00           C  
ATOM    327 H2''  DA     8      -5.025  26.043  -6.919  1.00  0.00           O  
ATOM    328 O3'   DA     8      -6.747  24.518  -5.849  1.00  0.00           C  
ATOM    329  H    DA     8      -6.644  23.632  -9.713  1.00  0.00           H  
ATOM    330  H5'  DA     8      -5.267  21.242  -8.595  1.00  0.00           H  
ATOM    331 H5''  DA     8      -7.002  21.625  -8.495  1.00  0.00           H  
ATOM    332  H4'  DA     8      -6.280  22.220  -6.379  1.00  0.00           H  
ATOM    333 H4'1  DA     8      -4.818  22.296  -7.234  1.00  0.00           H  
ATOM    334  H1'  DA     8      -4.285  24.344  -5.374  1.00  0.00           H  
ATOM    335 H1'1  DA     8      -3.829  23.120  -6.178  1.00  0.00           H  
ATOM    336  H8   DA     8      -2.301  24.856  -8.720  1.00  0.00           H  
ATOM    337  H61  DA     8       2.688  24.743  -5.088  1.00  0.00           H  
ATOM    338  H62  DA     8       2.082  25.033  -6.734  1.00  0.00           H  
ATOM    339  H2   DA     8      -0.827  23.674  -2.609  1.00  0.00           H  
ATOM    340  H1   DA     8      -6.014  25.009  -5.225  1.00  0.00           H  
ATOM    341  H2   DA     8      -7.117  23.588  -5.424  1.00  0.00           H  
ATOM    342  C    DT     9      -8.028  25.462  -5.737  1.00  0.00           C  
ATOM    343  OP1  DT     9      -9.254  24.663  -5.953  1.00  0.00           O  
ATOM    344 O5'   DT     9      -7.950  25.922  -4.207  1.00  0.00           N  
ATOM    345  C5'  DT     9      -7.360  25.032  -3.240  1.00  0.00           C  
ATOM    346  C4'  DT     9      -6.442  25.809  -2.312  1.00  0.00           C  
ATOM    347  C1'  DT     9      -4.661  27.261  -2.736  1.00  0.00           C  
ATOM    348  N1   DT     9      -3.580  27.498  -3.793  1.00  0.00           N  
ATOM    349  C6   DT     9      -3.865  27.811  -5.096  1.00  0.00           C  
ATOM    350  C5   DT     9      -2.890  28.064  -5.979  1.00  0.00           C  
ATOM    351  C7   DT     9      -3.192  28.408  -7.408  1.00  0.00           C  
ATOM    352  C4   DT     9      -1.507  28.015  -5.583  1.00  0.00           C  
ATOM    353  O4   DT     9      -0.547  28.232  -6.321  1.00  0.00           O  
ATOM    354  N3   DT     9      -1.313  27.693  -4.256  1.00  0.00           N  
ATOM    355  C2   DT     9      -2.295  27.428  -3.324  1.00  0.00           C  
ATOM    356  O2   DT     9      -2.024  27.151  -2.167  1.00  0.00           O  
ATOM    357 C3'   DT     9      -6.840  27.263  -2.044  1.00  0.00           N  
ATOM    358  C2'  DT     9      -5.929  28.088  -2.954  1.00  0.00           C  
ATOM    359 H2''  DT     9      -5.832  29.108  -2.581  1.00  0.00           O  
ATOM    360 O3'   DT     9      -6.536  27.582  -0.694  1.00  0.00           C  
ATOM    361  H    DT     9      -8.675  26.546  -3.874  1.00  0.00           H  
ATOM    362  H5'  DT     9      -6.792  24.245  -3.738  1.00  0.00           H  
ATOM    363 H5''  DT     9      -8.158  24.582  -2.646  1.00  0.00           H  
ATOM    364  H4'  DT     9      -6.363  25.279  -1.363  1.00  0.00           H  
ATOM    365 H4'1  DT     9      -5.686  25.371  -2.926  1.00  0.00           H  
ATOM    366  H1'  DT     9      -4.285  27.495  -1.736  1.00  0.00           H  
ATOM    367 H1'1  DT     9      -4.307  26.254  -2.630  1.00  0.00           H  
ATOM    368  H6   DT     9      -4.889  27.847  -5.440  1.00  0.00           H  
ATOM    369  H71  DT     9      -4.268  28.434  -7.587  1.00  0.00           H  
ATOM    370  H72  DT     9      -2.768  29.383  -7.644  1.00  0.00           H  
ATOM    371  H73  DT     9      -2.736  27.667  -8.064  1.00  0.00           H  
ATOM    372  H3   DT     9      -0.365  27.639  -3.938  1.00  0.00           H  
ATOM    373  H1   DT     9      -5.603  28.122  -0.618  1.00  0.00           H  
ATOM    374  H2   DT     9      -6.543  26.659  -0.119  1.00  0.00           H  
ATOM    375  C    DT    10      -7.552  28.492   0.133  1.00  0.00           C  
ATOM    376  OP1  DT    10      -8.635  27.650   0.687  1.00  0.00           O  
ATOM    377 O5'   DT    10      -6.616  29.013   1.320  1.00  0.00           N  
ATOM    378  C5'  DT    10      -5.532  28.179   1.772  1.00  0.00           C  
ATOM    379  C4'  DT    10      -4.281  29.017   1.975  1.00  0.00           C  
ATOM    380  C1'  DT    10      -3.153  30.501   0.567  1.00  0.00           C  
ATOM    381  N1   DT    10      -2.906  30.729  -0.926  1.00  0.00           N  
ATOM    382  C6   DT    10      -3.913  30.983  -1.820  1.00  0.00           C  
ATOM    383  C5   DT    10      -3.651  31.229  -3.110  1.00  0.00           C  
ATOM    384  C7   DT    10      -4.746  31.508  -4.096  1.00  0.00           C  
ATOM    385  C4   DT    10      -2.296  31.235  -3.598  1.00  0.00           C  
ATOM    386  O4   DT    10      -1.961  31.450  -4.762  1.00  0.00           O  
ATOM    387  N3   DT    10      -1.349  30.970  -2.631  1.00  0.00           N  
ATOM    388  C2   DT    10      -1.588  30.713  -1.297  1.00  0.00           C  
ATOM    389  O2   DT    10      -0.679  30.489  -0.515  1.00  0.00           O  
ATOM    390  C3'  DT    10      -4.514  30.468   2.404  1.00  0.00           C  
ATOM    391  C2'  DT    10      -4.346  31.283   1.121  1.00  0.00           C  
ATOM    392 H2''  DT    10      -4.095  32.319   1.352  1.00  0.00           O  
ATOM    393 O3'   DT    10      -3.494  30.847   3.316  1.00  0.00           N  
ATOM    394  H    DT    10      -7.129  29.506   2.038  1.00  0.00           H  
ATOM    395  H5'  DT    10      -5.327  27.389   1.047  1.00  0.00           H  
ATOM    396 H5''  DT    10      -5.810  27.729   2.727  1.00  0.00           H  
ATOM    397  H4'  DT    10      -3.639  28.526   2.706  1.00  0.00           H  
ATOM    398 H4'1  DT    10      -3.581  28.353   1.471  1.00  0.00           H  
ATOM    399  H1'  DT    10      -2.275  30.785   1.154  1.00  0.00           H  
ATOM    400 H1'1  DT    10      -3.063  29.487   0.272  1.00  0.00           H  
ATOM    401  H6   DT    10      -4.945  30.976  -1.500  1.00  0.00           H  
ATOM    402  H71  DT    10      -5.724  31.497  -3.612  1.00  0.00           H  
ATOM    403  H72  DT    10      -4.585  32.486  -4.550  1.00  0.00           H  
ATOM    404  H73  DT    10      -4.727  30.756  -4.884  1.00  0.00           H  
ATOM    405  H3   DT    10      -0.393  30.956  -2.928  1.00  0.00           H  
ATOM    406  H3'  DT    10      -5.521  30.589   2.806  1.00  0.00           H  
ATOM    407  H    DT    10      -3.763  31.759   3.681  1.00  0.00           H  
TER     408       DT    10 
CONECT    7  100
CONECT   26   64   65   66   27
CONECT   27   26   67   28   33
CONECT   28   27   70   71   29
CONECT   29   28   72   73   30
CONECT   30   29   74   75   31
CONECT   31   30   76   77   32
CONECT   32   31   79   78   35
CONECT   33  393   27   34   34
CONECT   34   33   33
CONECT   35   32   36   63   63
CONECT   36   35   68   37   69
CONECT   37   36   80   81   38
CONECT   38   37   39   40   62
CONECT   39   38
CONECT   40   38   41   42   43
CONECT   41   40
CONECT   42   40
CONECT   43   40   44   45   61
CONECT   44   43
CONECT   45   43   46   47   48
CONECT   46   45
CONECT   47   45
CONECT   48   45   49   50   60
CONECT   49   48
CONECT   50   48   51   52   53
CONECT   51   50
CONECT   52   50
CONECT   53   50   54   55   59
CONECT   54   53
CONECT   55   53   56   57   58
CONECT   56   55
CONECT   57   55
CONECT   58   55
CONECT   59   53
CONECT   60   48
CONECT   61   43
CONECT   62   38
CONECT   63   35   35
CONECT   64   26
CONECT   65   26
CONECT   66   26
CONECT   67   27
CONECT   68   36
CONECT   69   36
CONECT   70   28
CONECT   71   28
CONECT   72   29
CONECT   73   29
CONECT   74   30
CONECT   75   30
CONECT   76   31
CONECT   77   31
CONECT   78   32
CONECT   79   32
CONECT   80   37
CONECT   81   37
CONECT   83  102   84  100
CONECT   84   83  103  104   85
CONECT   85   84  105  106   96
CONECT   86  107  108   87   97
CONECT   87   86   88   94
CONECT   88   87  109   89   89
CONECT   89   88   88   90   91
CONECT   90   89  110  111  112
CONECT   91   89   92   92   93
CONECT   92   91   91
CONECT   93   91  113   94
CONECT   94   87   93   95   95
CONECT   95   94   94
CONECT   96   85   97   99
CONECT   97   86   96   98   98
CONECT   98   97   97
CONECT   99   96  114  115  116
CONECT  100   83  101  101    7
CONECT  101  100  100
CONECT  102   83
CONECT  103   84
CONECT  104   84
CONECT  105   85
CONECT  106   85
CONECT  107   86
CONECT  108   86
CONECT  109   88
CONECT  110   90
CONECT  111   90
CONECT  112   90
CONECT  113   93
CONECT  114   99
CONECT  115   99
CONECT  116   99  117  117  118
CONECT  117  116  116
CONECT  118  116  137  119
CONECT  119  118  138  139  120
CONECT  120  119  140  141  134
CONECT  121  122  122  123  135
CONECT  122  121  121
CONECT  123  121  124  133
CONECT  124  123  142  125  125
CONECT  125  124  124  126
CONECT  126  125  127  133  133
CONECT  127  126  128  128  129
CONECT  128  127  127
CONECT  129  127  143  130
CONECT  130  129  131  132  132
CONECT  131  130  144  145
CONECT  132  130  130  133
CONECT  133  123  126  126  132
CONECT  134  120  135  136
CONECT  135  121  134  146  147
CONECT  136  134  148  149  150
CONECT  137  118
CONECT  138  119
CONECT  139  119
CONECT  140  120
CONECT  141  120
CONECT  142  124
CONECT  143  129
CONECT  144  131
CONECT  145  131
CONECT  146  135
CONECT  147  135
CONECT  148  136
CONECT  149  136
CONECT  150  136  151  151  152
CONECT  151  150  150
CONECT  152  150  170  153
CONECT  153  152  171  172  154
CONECT  154  153  173  174  166
CONECT  155  175  176  156  167
CONECT  156  155  157  165
CONECT  157  156  177  158  158
CONECT  158  157  157  159
CONECT  159  158  160  165  165
CONECT  160  159  161  162  162
CONECT  161  160  178  179
CONECT  162  160  160  163
CONECT  163  162  180  164  164
CONECT  164  163  163  165
CONECT  165  156  159  159  164
CONECT  166  154  167  169
CONECT  167  155  166  168  168
CONECT  168  167  167
CONECT  169  166  181  182  183
CONECT  170  152
CONECT  171  153
CONECT  172  153
CONECT  173  154
CONECT  174  154
CONECT  175  155
CONECT  176  155
CONECT  177  157
CONECT  178  161
CONECT  179  161
CONECT  180  163
CONECT  181  169
CONECT  182  169
CONECT  183  169  184  184  185
CONECT  184  183  183
CONECT  185  183  201  186
CONECT  186  185  202  203  187
CONECT  187  186  204  205  197
CONECT  188  206  207  189  198
CONECT  189  188  190  195
CONECT  190  189  208  191  191
CONECT  191  190  190  209  192
CONECT  192  191  193  194  194
CONECT  193  192  210  211
CONECT  194  192  192  195
CONECT  195  189  194  196  196
CONECT  196  195  195
CONECT  197  187  198  200
CONECT  198  188  197  199  199
CONECT  199  198  198
CONECT  200  197  212  213  214
CONECT  201  185
CONECT  202  186
CONECT  203  186
CONECT  204  187
CONECT  205  187
CONECT  206  188
CONECT  207  188
CONECT  208  190
CONECT  209  191
CONECT  210  193
CONECT  211  193
CONECT  212  200
CONECT  213  200
CONECT  214  200  215  215  216
CONECT  215  214  214
CONECT  216  214  233  217
CONECT  217  216  234  235  218
CONECT  218  217  236  237  229
CONECT  219  238  239  220  230
CONECT  220  219  221  227
CONECT  221  220  240  222  222
CONECT  222  221  221  223  224
CONECT  223  222  241  242  243
CONECT  224  222  225  225  226
CONECT  225  224  224
CONECT  226  224  244  227
CONECT  227  220  226  228  228
CONECT  228  227  227
CONECT  229  218  230  232
CONECT  230  219  229  231  231
CONECT  231  230  230
CONECT  232  229  245  246  247
CONECT  233  216
CONECT  234  217
CONECT  235  217
CONECT  236  218
CONECT  237  218
CONECT  238  219
CONECT  239  219
CONECT  240  221
CONECT  241  223
CONECT  242  223
CONECT  243  223
CONECT  244  226
CONECT  245  232
CONECT  246  232
CONECT  247  232  248  248  249
CONECT  248  247  247
CONECT  249  247  265  250
CONECT  250  249  266  267  251
CONECT  251  250  268  269  261
CONECT  252  270  271  253  262
CONECT  253  252  254  259
CONECT  254  253  272  255  255
CONECT  255  254  254  273  256
CONECT  256  255  257  258  258
CONECT  257  256  274  275
CONECT  258  256  256  259
CONECT  259  253  258  260  260
CONECT  260  259  259
CONECT  261  251  262  264
CONECT  262  252  261  263  263
CONECT  263  262  262
CONECT  264  261  276  277  278
CONECT  265  249
CONECT  266  250
CONECT  267  250
CONECT  268  251
CONECT  269  251
CONECT  270  252
CONECT  271  252
CONECT  272  254
CONECT  273  255
CONECT  274  257
CONECT  275  257
CONECT  276  264
CONECT  277  264
CONECT  278  264  279  279  280
CONECT  279  278  278
CONECT  280  278  296  281
CONECT  281  280  297  298  282
CONECT  282  281  299  300  292
CONECT  283  301  302  284  293
CONECT  284  283  285  290
CONECT  285  284  303  286  286
CONECT  286  285  285  304  287
CONECT  287  286  288  289  289
CONECT  288  287  305  306
CONECT  289  287  287  290
CONECT  290  284  289  291  291
CONECT  291  290  290
CONECT  292  282  293  295
CONECT  293  283  292  294  294
CONECT  294  293  293
CONECT  295  292  307  308  309
CONECT  296  280
CONECT  297  281
CONECT  298  281
CONECT  299  282
CONECT  300  282
CONECT  301  283
CONECT  302  283
CONECT  303  285
CONECT  304  286
CONECT  305  288
CONECT  306  288
CONECT  307  295
CONECT  308  295
CONECT  309  295  310  310  311
CONECT  310  309  309
CONECT  311  309  329  312
CONECT  312  311  330  331  313
CONECT  313  312  332  333  325
CONECT  314  315  334  335  326
CONECT  315  314  316  324
CONECT  316  315  336  317  317
CONECT  317  316  316  318
CONECT  318  317  319  324  324
CONECT  319  318  320  321  321
CONECT  320  319  337  338
CONECT  321  319  319  322
CONECT  322  321  339  323  323
CONECT  323  322  322  324
CONECT  324  315  318  318  323
CONECT  325  313  326  328
CONECT  326  314  325  327  327
CONECT  327  326  326
CONECT  328  325  340  341  342
CONECT  329  311
CONECT  330  312
CONECT  331  312
CONECT  332  313
CONECT  333  313
CONECT  334  314
CONECT  335  314
CONECT  336  316
CONECT  337  320
CONECT  338  320
CONECT  339  322
CONECT  340  328
CONECT  341  328
CONECT  342  328  343  343  344
CONECT  343  342  342
CONECT  344  342  361  345
CONECT  345  344  362  346  363
CONECT  346  345  364  365  357
CONECT  347  366  367  348  358
CONECT  348  347  349  355
CONECT  349  348  368  350  350
CONECT  350  349  349  351  352
CONECT  351  350  369  370  371
CONECT  352  350  353  353  354
CONECT  353  352  352
CONECT  354  352  372  355
CONECT  355  348  354  356  356
CONECT  356  355  355
CONECT  357  346  358  360
CONECT  358  347  357  359  359
CONECT  359  358  358
CONECT  360  357  373  374  375
CONECT  361  344
CONECT  362  345
CONECT  363  345
CONECT  364  346
CONECT  365  346
CONECT  366  347
CONECT  367  347
CONECT  368  349
CONECT  369  351
CONECT  370  351
CONECT  371  351
CONECT  372  354
CONECT  373  360
CONECT  374  360
CONECT  375  360  376  376  377
CONECT  376  375  375
CONECT  377  375  394  378
CONECT  378  377  395  396  379
CONECT  379  378  397  398  390
CONECT  380  399  400  381  391
CONECT  381  380  382  388
CONECT  382  381  401  383  383
CONECT  383  382  382  384  385
CONECT  384  383  402  403  404
CONECT  385  383  386  386  387
CONECT  386  385  385
CONECT  387  385  405  388
CONECT  388  381  387  389  389
CONECT  389  388  388
CONECT  390  379  406  391  393
CONECT  391  380  390  392  392
CONECT  392  391  391
CONECT  393  390  407   33
CONECT  394  377
CONECT  395  378
CONECT  396  378
CONECT  397  379
CONECT  398  379
CONECT  399  380
CONECT  400  380
CONECT  401  382
CONECT  402  384
CONECT  403  384
CONECT  404  384
CONECT  405  387
CONECT  406  390
CONECT  407  393
END
