# Supplementary material for: Synthesis and applications of theranostic oligonucleotides carrying multiple fluorine atoms
Source: Theranostics. 2020 Jan 1;10(3):1391–414. doi: 10.7150/thno.37936 (PMC6956824; doi:10.7150/thno.37936)
Supplement: Supplementary file 1 — Supplementary data. [file thnov10p1391s1.zip › 13.pdb]

REMARK  99                                                                      
REMARK  99 MOE v2018.01 (Chemical Computing Group ULC) Thu Oct 04 05:46:23 2018 
LINK        N122  DC     1                 C     *     0     1555   1555  1.37
ATOM      1  O5'  DC     1      -0.998  -1.165   2.788  1.00  0.00           O  
ATOM      2  C5'  DC     1       0.180  -1.949   2.518  1.00  0.00           C  
ATOM      3  C4'  DC     1       1.266  -1.068   1.925  1.00  0.00           C  
ATOM      4  O4'  DC     1       1.176  -0.977   0.470  1.00  0.00           O  
ATOM      5  C1'  DC     1       1.266   0.392   0.100  1.00  0.00           C  
ATOM      6  N1   DC     1       0.585   0.562  -1.214  1.00  0.00           N  
ATOM      7  C6   DC     1      -0.767   0.695  -1.293  1.00  0.00           C  
ATOM      8  C5   DC     1      -1.387   0.852  -2.493  1.00  0.00           C  
ATOM      9  C4   DC     1      -0.553   0.866  -3.655  1.00  0.00           C  
ATOM     10  N4   DC     1      -1.088   1.013  -4.853  1.00  0.00           N  
ATOM     11  N3   DC     1       0.768   0.735  -3.568  1.00  0.00           N  
ATOM     12  C2   DC     1       1.368   0.580  -2.358  1.00  0.00           C  
ATOM     13  O2   DC     1       2.596   0.454  -2.238  1.00  0.00           O  
ATOM     14  C3'  DC     1       1.266   0.392   2.386  1.00  0.00           C  
ATOM     15  C2'  DC     1       0.600   1.160   1.243  1.00  0.00           C  
ATOM     16  O3'  DC     1       2.609   0.836   2.506  1.00  0.00           O  
ATOM     17  P    DC     1      -2.351  -1.343   1.940  1.00  0.00           P1+
ATOM     18  O    DC     1      -3.413  -1.770   3.046  1.00  0.00           O  
ATOM     19  C    DC     1      -4.782  -1.699   2.729  1.00  0.00           C  
ATOM     20  C1   DC     1      -5.589  -2.408   3.821  1.00  0.00           C  
ATOM     21  C12  DC     1      -5.404  -3.931   3.734  1.00  0.00           C  
ATOM     22 C123  DC     1      -6.072  -4.641   4.923  1.00  0.00           C  
ATOM     23 C122  DC     1      -6.050  -6.176   4.808  1.00  0.00           C  
ATOM     24 C123  DC     1      -4.643  -6.739   4.571  1.00  0.00           C  
ATOM     25 N122  DC     1      -4.734  -8.187   4.790  1.00  0.00           N  
ATOM     26  O    DC     1      -2.768  -0.026   1.419  1.00  0.00           O1-
ATOM     27  O    DC     1      -2.233  -2.494   1.028  1.00  0.00           O1-
ATOM     28  H5'  DC     1      -0.024  -2.781   1.843  1.00  0.00           H  
ATOM     29 H5''  DC     1       0.543  -2.349   3.464  1.00  0.00           H  
ATOM     30  H4'  DC     1       2.239  -1.511   2.135  1.00  0.00           H  
ATOM     31  H1'  DC     1       2.313   0.707   0.045  1.00  0.00           H  
ATOM     32  H6   DC     1      -1.385   0.670  -0.412  1.00  0.00           H  
ATOM     33  H5   DC     1      -2.460   0.952  -2.532  1.00  0.00           H  
ATOM     34  H41  DC     1      -0.439   1.012  -5.617  1.00  0.00           H  
ATOM     35  H42  DC     1      -2.078   1.113  -4.945  1.00  0.00           H  
ATOM     36  H3'  DC     1       0.690   0.500   3.307  1.00  0.00           H  
ATOM     37  H2'  DC     1      -0.478   1.130   1.336  1.00  0.00           H  
ATOM     38 H2''  DC     1       0.900   2.208   1.264  1.00  0.00           H  
ATOM     39  H11  DC     1      -5.250  -2.043   4.791  1.00  0.00           H  
ATOM     40 H121  DC     1      -4.333  -4.149   3.729  1.00  0.00           H  
ATOM     41 H122  DC     1      -5.832  -4.293   2.797  1.00  0.00           H  
ATOM     42 H121  DC     1      -5.562  -4.344   5.841  1.00  0.00           H  
ATOM     43 H121  DC     1      -6.690  -6.484   3.979  1.00  0.00           H  
ATOM     44 H122  DC     1      -6.459  -6.595   5.728  1.00  0.00           H  
ATOM     45 H121  DC     1      -4.315  -6.519   3.552  1.00  0.00           H  
ATOM     46 H122  DC     1      -4.307  -8.563   5.645  1.00  0.00           H  
ATOM     47 H123  DC     1      -3.940  -6.296   5.279  1.00  0.00           H  
ATOM     48 H123  DC     1      -7.112  -4.317   4.993  1.00  0.00           H  
ATOM     49  H13  DC     1      -6.644  -2.162   3.697  1.00  0.00           H  
ATOM     50  H2   DC     1      -4.963  -2.175   1.762  1.00  0.00           H  
ATOM     51  H3   DC     1      -5.075  -0.649   2.664  1.00  0.00           H  
ATOM     52  P    DT     2       3.003   1.786   3.725  1.00  0.00           P1+
ATOM     53  OP1  DT     2       3.281   0.965   4.924  1.00  0.00           O1-
ATOM     54  OP2  DT     2       1.978   2.842   3.884  1.00  0.00           O1-
ATOM     55  O5'  DT     2       4.365   2.436   3.192  1.00  0.00           O  
ATOM     56  C5'  DT     2       5.197   1.676   2.295  1.00  0.00           C  
ATOM     57  C4'  DT     2       5.689   2.564   1.165  1.00  0.00           C  
ATOM     58  O4'  DT     2       4.762   2.596   0.038  1.00  0.00           O  
ATOM     59  C1'  DT     2       4.556   3.951  -0.335  1.00  0.00           C  
ATOM     60  N1   DT     2       3.192   4.054  -1.022  1.00  0.00           N  
ATOM     61  C6   DT     2       2.017   4.199  -0.332  1.00  0.00           C  
ATOM     62  C5   DT     2       0.848   4.339  -0.972  1.00  0.00           C  
ATOM     63  C7   DT     2      -0.443   4.499  -0.226  1.00  0.00           C  
ATOM     64  C4   DT     2       0.792   4.341  -2.411  1.00  0.00           C  
ATOM     65  O4   DT     2      -0.230   4.463  -3.083  1.00  0.00           O  
ATOM     66  N3   DT     2       2.020   4.190  -3.022  1.00  0.00           N  
ATOM     67  C2   DT     2       3.238   4.044  -2.391  1.00  0.00           C  
ATOM     68  O2   DT     2       4.275   3.915  -3.020  1.00  0.00           O  
ATOM     69  C3'  DT     2       5.892   4.040   1.518  1.00  0.00           C  
ATOM     70  C2'  DT     2       4.650   4.744   0.970  1.00  0.00           C  
ATOM     71  O3'  DT     2       7.030   4.527   0.822  1.00  0.00           O  
ATOM     72  H5'  DT     2       4.643   0.832   1.880  1.00  0.00           H  
ATOM     73 H5''  DT     2       6.061   1.304   2.849  1.00  0.00           H  
ATOM     74  H4'  DT     2       6.621   2.158   0.773  1.00  0.00           H  
ATOM     75  H1'  DT     2       5.351   4.311  -0.994  1.00  0.00           H  
ATOM     76  H6   DT     2       2.010   4.191   0.748  1.00  0.00           H  
ATOM     77  H71  DT     2      -0.277   4.502   0.852  1.00  0.00           H  
ATOM     78  H72  DT     2      -0.915   5.438  -0.516  1.00  0.00           H  
ATOM     79  H73  DT     2      -1.116   3.681  -0.484  1.00  0.00           H  
ATOM     80  H3   DT     2       2.028   4.177  -4.022  1.00  0.00           H  
ATOM     81  H3'  DT     2       5.959   4.167   2.600  1.00  0.00           H  
ATOM     82  H2'  DT     2       3.818   4.664   1.662  1.00  0.00           H  
ATOM     83 H2''  DT     2       4.849   5.803   0.803  1.00  0.00           H  
ATOM     84  P    DT     3       8.018   5.534   1.565  1.00  0.00           P1+
ATOM     85  OP1  DT     3       8.982   4.769   2.387  1.00  0.00           O1-
ATOM     86  OP2  DT     3       7.232   6.566   2.279  1.00  0.00           O1-
ATOM     87  O5'  DT     3       8.780   6.201   0.327  1.00  0.00           O  
ATOM     88  C5'  DT     3       8.964   5.432  -0.876  1.00  0.00           C  
ATOM     89  C4'  DT     3       8.662   6.289  -2.094  1.00  0.00           C  
ATOM     90  O4'  DT     3       7.251   6.251  -2.465  1.00  0.00           O  
ATOM     91  C1'  DT     3       6.804   7.584  -2.666  1.00  0.00           C  
ATOM     92  N1   DT     3       5.293   7.621  -2.426  1.00  0.00           N  
ATOM     93  C6   DT     3       4.737   7.760  -1.180  1.00  0.00           C  
ATOM     94  C5   DT     3       3.410   7.841  -1.017  1.00  0.00           C  
ATOM     95  C7   DT     3       2.792   7.993   0.341  1.00  0.00           C  
ATOM     96  C4   DT     3       2.524   7.786  -2.151  1.00  0.00           C  
ATOM     97  O4   DT     3       1.297   7.852  -2.098  1.00  0.00           O  
ATOM     98  N3   DT     3       3.168   7.646  -3.362  1.00  0.00           N  
ATOM     99  C2   DT     3       4.530   7.559  -3.562  1.00  0.00           C  
ATOM    100  O2   DT     3       5.009   7.436  -4.677  1.00  0.00           O  
ATOM    101  C3'  DT     3       8.965   7.783  -1.948  1.00  0.00           C  
ATOM    102  C2'  DT     3       7.606   8.429  -1.675  1.00  0.00           C  
ATOM    103  O3'  DT     3       9.458   8.275  -3.186  1.00  0.00           O  
ATOM    104  H5'  DT     3       8.312   4.557  -0.877  1.00  0.00           H  
ATOM    105 H5''  DT     3      10.005   5.106  -0.928  1.00  0.00           H  
ATOM    106  H4'  DT     3       9.207   5.895  -2.951  1.00  0.00           H  
ATOM    107  H1'  DT     3       7.047   7.940  -3.671  1.00  0.00           H  
ATOM    108  H6   DT     3       5.364   7.793  -0.301  1.00  0.00           H  
ATOM    109  H71  DT     3       3.557   8.042   1.118  1.00  0.00           H  
ATOM    110  H72  DT     3       2.197   8.905   0.369  1.00  0.00           H  
ATOM    111  H73  DT     3       2.134   7.146   0.538  1.00  0.00           H  
ATOM    112  H3   DT     3       2.590   7.595  -4.178  1.00  0.00           H  
ATOM    113  H3'  DT     3       9.646   7.953  -1.112  1.00  0.00           H  
ATOM    114  H2'  DT     3       7.340   8.353  -0.626  1.00  0.00           H  
ATOM    115 H2''  DT     3       7.621   9.486  -1.943  1.00  0.00           H  
ATOM    116  P    DC     4      10.647   9.338  -3.177  1.00  0.00           P1+
ATOM    117  OP1  DC     4      11.943   8.633  -3.064  1.00  0.00           O1-
ATOM    118  OP2  DC     4      10.380  10.374  -2.153  1.00  0.00           O1-
ATOM    119  O5'  DC     4      10.509   9.978  -4.636  1.00  0.00           O  
ATOM    120  C5'  DC     4       9.991   9.168  -5.708  1.00  0.00           C  
ATOM    121  C4'  DC     4       8.995   9.969  -6.530  1.00  0.00           C  
ATOM    122  O4'  DC     4       7.636   9.876  -6.004  1.00  0.00           O  
ATOM    123  C1'  DC     4       7.096  11.187  -5.925  1.00  0.00           C  
ATOM    124  N1   DC     4       6.039  11.190  -4.874  1.00  0.00           N  
ATOM    125  C6   DC     4       6.358  11.311  -3.557  1.00  0.00           C  
ATOM    126  C5   DC     4       5.392  11.314  -2.600  1.00  0.00           C  
ATOM    127  C4   DC     4       4.039  11.183  -3.045  1.00  0.00           C  
ATOM    128  N4   DC     4       3.052  11.178  -2.170  1.00  0.00           N  
ATOM    129  N3   DC     4       3.737  11.065  -4.336  1.00  0.00           N  
ATOM    130  C2   DC     4       4.718  11.065  -5.277  1.00  0.00           C  
ATOM    131  O2   DC     4       4.475  10.957  -6.488  1.00  0.00           O  
ATOM    132  C3'  DC     4       9.257  11.475  -6.611  1.00  0.00           C  
ATOM    133  C2'  DC     4       8.286  12.093  -5.604  1.00  0.00           C  
ATOM    134  O3'  DC     4       8.910  11.933  -7.910  1.00  0.00           O  
ATOM    135  H5'  DC     4       9.501   8.276  -5.314  1.00  0.00           H  
ATOM    136 H5''  DC     4      10.818   8.870  -6.355  1.00  0.00           H  
ATOM    137  H4'  DC     4       8.953   9.558  -7.539  1.00  0.00           H  
ATOM    138  H1'  DC     4       6.689  11.494  -6.894  1.00  0.00           H  
ATOM    139  H6   DC     4       7.381  11.396  -3.234  1.00  0.00           H  
ATOM    140  H5   DC     4       5.668  11.407  -1.561  1.00  0.00           H  
ATOM    141  H41  DC     4       2.133  11.081  -2.559  1.00  0.00           H  
ATOM    142  H42  DC     4       3.252  11.264  -1.195  1.00  0.00           H  
ATOM    143  H3'  DC     4      10.290  11.697  -6.335  1.00  0.00           H  
ATOM    144  H2'  DC     4       8.704  12.073  -4.605  1.00  0.00           H  
ATOM    145 H2''  DC     4       8.090  13.135  -5.855  1.00  0.00           H  
ATOM    146  P    DA     5       9.830  13.029  -8.615  1.00  0.00           P1+
ATOM    147  OP1  DA     5      10.978  12.366  -9.272  1.00  0.00           O1-
ATOM    148  OP2  DA     5      10.165  14.095  -7.643  1.00  0.00           O1-
ATOM    149  O5'  DA     5       8.837  13.608  -9.726  1.00  0.00           O  
ATOM    150  C5'  DA     5       7.827  12.743 -10.280  1.00  0.00           C  
ATOM    151  C4'  DA     5       6.503  13.482 -10.375  1.00  0.00           C  
ATOM    152  O4'  DA     5       5.714  13.371  -9.151  1.00  0.00           O  
ATOM    153  C1'  DA     5       5.262  14.668  -8.790  1.00  0.00           C  
ATOM    154  N9   DA     5       5.015  14.682  -7.290  1.00  0.00           N  
ATOM    155  C8   DA     5       5.864  14.907  -6.238  1.00  0.00           C  
ATOM    156  N7   DA     5       5.278  14.898  -5.077  1.00  0.00           N  
ATOM    157  C5   DA     5       3.943  14.649  -5.376  1.00  0.00           C  
ATOM    158  C6   DA     5       2.804  14.518  -4.573  1.00  0.00           C  
ATOM    159  N6   DA     5       2.824  14.626  -3.238  1.00  0.00           N  
ATOM    160  N1   DA     5       1.640  14.273  -5.189  1.00  0.00           N  
ATOM    161  C2   DA     5       1.625  14.168  -6.514  1.00  0.00           C  
ATOM    162  N3   DA     5       2.625  14.271  -7.369  1.00  0.00           N  
ATOM    163  C4   DA     5       3.785  14.517  -6.724  1.00  0.00           C  
ATOM    164  C3'  DA     5       6.599  14.991 -10.616  1.00  0.00           C  
ATOM    165  C2'  DA     5       6.373  15.619  -9.240  1.00  0.00           C  
ATOM    166  O3'  DA     5       5.538  15.388 -11.472  1.00  0.00           O  
ATOM    167  H5'  DA     5       7.703  11.853  -9.661  1.00  0.00           H  
ATOM    168 H5''  DA     5       8.134  12.444 -11.283  1.00  0.00           H  
ATOM    169  H4'  DA     5       5.899  13.031 -11.161  1.00  0.00           H  
ATOM    170  H1'  DA     5       4.340  14.939  -9.310  1.00  0.00           H  
ATOM    171  H8   DA     5       6.928  15.078  -6.364  1.00  0.00           H  
ATOM    172  H61  DA     5       1.956  14.513  -2.751  1.00  0.00           H  
ATOM    173  H62  DA     5       3.709  14.808  -2.794  1.00  0.00           H  
ATOM    174  H2   DA     5       0.657  13.970  -6.954  1.00  0.00           H  
ATOM    175  H3'  DA     5       7.587  15.253 -10.998  1.00  0.00           H  
ATOM    176  H2'  DA     5       7.276  15.595  -8.634  1.00  0.00           H  
ATOM    177 H2''  DA     5       6.039  16.653  -9.331  1.00  0.00           H  
ATOM    178  P    DT     6       5.821  16.482 -12.598  1.00  0.00           P1+
ATOM    179  OP1  DT     6       6.397  15.827 -13.793  1.00  0.00           O1-
ATOM    180  OP2  DT     6       6.611  17.594 -12.022  1.00  0.00           O1-
ATOM    181  O5'  DT     6       4.340  16.989 -12.926  1.00  0.00           O  
ATOM    182  C5'  DT     6       3.239  16.074 -12.771  1.00  0.00           C  
ATOM    183  C4'  DT     6       2.076  16.771 -12.083  1.00  0.00           C  
ATOM    184  O4'  DT     6       2.157  16.685 -10.628  1.00  0.00           O  
ATOM    185  C1'  DT     6       1.943  17.982 -10.089  1.00  0.00           C  
ATOM    186  N1   DT     6       2.624  18.046  -8.720  1.00  0.00           N  
ATOM    187  C6   DT     6       3.953  18.340  -8.559  1.00  0.00           C  
ATOM    188  C5   DT     6       4.499  18.439  -7.340  1.00  0.00           C  
ATOM    189  C7   DT     6       5.952  18.760  -7.153  1.00  0.00           C  
ATOM    190  C4   DT     6       3.703  18.241  -6.157  1.00  0.00           C  
ATOM    191  O4   DT     6       4.116  18.312  -5.001  1.00  0.00           O  
ATOM    192  N3   DT     6       2.378  17.950  -6.413  1.00  0.00           N  
ATOM    193  C2   DT     6       1.788  17.841  -7.655  1.00  0.00           C  
ATOM    194  O2   DT     6       0.603  17.579  -7.780  1.00  0.00           O  
ATOM    195  C3'  DT     6       1.944  18.271 -12.357  1.00  0.00           C  
ATOM    196  C2'  DT     6       2.536  18.946 -11.119  1.00  0.00           C  
ATOM    197  O3'  DT     6       0.566  18.604 -12.436  1.00  0.00           O  
ATOM    198  H5'  DT     6       3.540  15.205 -12.183  1.00  0.00           H  
ATOM    199 H5''  DT     6       2.913  15.746 -13.760  1.00  0.00           H  
ATOM    200  H4'  DT     6       1.148  16.273 -12.360  1.00  0.00           H  
ATOM    201  H1'  DT     6       0.877  18.209 -10.005  1.00  0.00           H  
ATOM    202  H6   DT     6       4.590  18.484  -9.419  1.00  0.00           H  
ATOM    203  H71  DT     6       6.449  18.908  -8.113  1.00  0.00           H  
ATOM    204  H72  DT     6       6.050  19.668  -6.558  1.00  0.00           H  
ATOM    205  H73  DT     6       6.439  17.945  -6.619  1.00  0.00           H  
ATOM    206  H3   DT     6       1.788  17.796  -5.619  1.00  0.00           H  
ATOM    207  H3'  DT     6       2.507  18.547 -13.250  1.00  0.00           H  
ATOM    208  H2'  DT     6       3.618  19.001 -11.183  1.00  0.00           H  
ATOM    209 H2''  DT     6       2.152  19.960 -11.011  1.00  0.00           H  
ATOM    210  P    DC     7       0.087  19.662 -13.530  1.00  0.00           P1+
ATOM    211  OP1  DC     7      -0.115  18.978 -14.826  1.00  0.00           O1-
ATOM    212  OP2  DC     7       1.012  20.818 -13.542  1.00  0.00           O1-
ATOM    213  O5'  DC     7      -1.328  20.113 -12.935  1.00  0.00           O  
ATOM    214  C5'  DC     7      -2.088  19.174 -12.151  1.00  0.00           C  
ATOM    215  C4'  DC     7      -2.659  19.864 -10.924  1.00  0.00           C  
ATOM    216  O4'  DC     7      -1.739  19.836  -9.790  1.00  0.00           O  
ATOM    217  C1'  DC     7      -1.657  21.146  -9.247  1.00  0.00           C  
ATOM    218  N1   DC     7      -0.344  21.280  -8.556  1.00  0.00           N  
ATOM    219  C6   DC     7       0.789  21.566  -9.251  1.00  0.00           C  
ATOM    220  C5   DC     7       1.987  21.688  -8.617  1.00  0.00           C  
ATOM    221  C4   DC     7       1.991  21.500  -7.199  1.00  0.00           C  
ATOM    222  N4   DC     7       3.119  21.604  -6.521  1.00  0.00           N  
ATOM    223  N3   DC     7       0.877  21.221  -6.528  1.00  0.00           N  
ATOM    224  C2   DC     7      -0.310  21.103  -7.181  1.00  0.00           C  
ATOM    225  O2   DC     7      -1.369  20.843  -6.590  1.00  0.00           O  
ATOM    226  C3'  DC     7      -2.995  21.348 -11.090  1.00  0.00           C  
ATOM    227  C2'  DC     7      -1.823  22.086 -10.443  1.00  0.00           C  
ATOM    228  O3'  DC     7      -4.173  21.638 -10.352  1.00  0.00           O  
ATOM    229  H5'  DC     7      -1.460  18.338 -11.838  1.00  0.00           H  
ATOM    230 H5''  DC     7      -2.915  18.797 -12.757  1.00  0.00           H  
ATOM    231  H4'  DC     7      -3.551  19.328 -10.597  1.00  0.00           H  
ATOM    232  H1'  DC     7      -2.487  21.328  -8.557  1.00  0.00           H  
ATOM    233  H6   DC     7       0.775  21.692 -10.319  1.00  0.00           H  
ATOM    234  H5   DC     7       2.874  21.911  -9.189  1.00  0.00           H  
ATOM    235  H41  DC     7       3.041  21.458  -5.533  1.00  0.00           H  
ATOM    236  H42  DC     7       3.970  21.812  -7.001  1.00  0.00           H  
ATOM    237  H3'  DC     7      -3.074  21.604 -12.148  1.00  0.00           H  
ATOM    238  H2'  DC     7      -1.002  22.193 -11.142  1.00  0.00           H  
ATOM    239 H2''  DC     7      -2.125  23.089 -10.139  1.00  0.00           H  
ATOM    240  P    DT     8      -5.249  22.638 -10.973  1.00  0.00           P1+
ATOM    241  OP1  DT     8      -6.139  21.899 -11.896  1.00  0.00           O1-
ATOM    242  OP2  DT     8      -4.560  23.819 -11.542  1.00  0.00           O1-
ATOM    243  O5'  DT     8      -6.068  23.071  -9.670  1.00  0.00           O  
ATOM    244  C5'  DT     8      -6.183  22.142  -8.576  1.00  0.00           C  
ATOM    245  C4'  DT     8      -5.960  22.862  -7.256  1.00  0.00           C  
ATOM    246  O4'  DT     8      -4.551  22.904  -6.876  1.00  0.00           O  
ATOM    247  C1'  DT     8      -4.227  24.236  -6.503  1.00  0.00           C  
ATOM    248  N1   DT     8      -2.726  24.439  -6.719  1.00  0.00           N  
ATOM    249  C6   DT     8      -2.185  24.784  -7.930  1.00  0.00           C  
ATOM    250  C5   DT     8      -0.871  25.005  -8.066  1.00  0.00           C  
ATOM    251  C7   DT     8      -0.269  25.383  -9.387  1.00  0.00           C  
ATOM    252  C4   DT     8       0.017  24.887  -6.938  1.00  0.00           C  
ATOM    253  O4   DT     8       1.232  25.070  -6.968  1.00  0.00           O  
ATOM    254  N3   DT     8      -0.613  24.537  -5.762  1.00  0.00           N  
ATOM    255  C2   DT     8      -1.961  24.303  -5.591  1.00  0.00           C  
ATOM    256  O2   DT     8      -2.427  23.997  -4.505  1.00  0.00           O  
ATOM    257  C3'  DT     8      -6.397  24.328  -7.216  1.00  0.00           C  
ATOM    258  C2'  DT     8      -5.103  25.124  -7.389  1.00  0.00           C  
ATOM    259  O3'  DT     8      -6.933  24.613  -5.932  1.00  0.00           O  
ATOM    260  H5'  DT     8      -5.453  21.336  -8.678  1.00  0.00           H  
ATOM    261 H5''  DT     8      -7.190  21.720  -8.578  1.00  0.00           H  
ATOM    262  H4'  DT     8      -6.467  22.314  -6.462  1.00  0.00           H  
ATOM    263  H1'  DT     8      -4.502  24.438  -5.464  1.00  0.00           H  
ATOM    264  H6   DT     8      -2.812  24.872  -8.806  1.00  0.00           H  
ATOM    265  H71  DT     8      -1.035  25.461 -10.160  1.00  0.00           H  
ATOM    266  H72  DT     8       0.241  26.341  -9.292  1.00  0.00           H  
ATOM    267  H73  DT     8       0.463  24.631  -9.682  1.00  0.00           H  
ATOM    268  H3   DT     8      -0.033  24.435  -4.952  1.00  0.00           H  
ATOM    269  H3'  DT     8      -7.091  24.541  -8.031  1.00  0.00           H  
ATOM    270  H2'  DT     8      -4.831  25.205  -8.436  1.00  0.00           H  
ATOM    271 H2''  DT     8      -5.214  26.133  -6.990  1.00  0.00           H  
ATOM    272  P    DT     9      -8.214  25.557  -5.821  1.00  0.00           P1+
ATOM    273  OP1  DT     9      -9.440  24.758  -6.037  1.00  0.00           O1-
ATOM    274  OP2  DT     9      -8.042  26.734  -6.702  1.00  0.00           O1-
ATOM    275  O5'  DT     9      -8.136  26.017  -4.291  1.00  0.00           O  
ATOM    276  C5'  DT     9      -7.546  25.127  -3.324  1.00  0.00           C  
ATOM    277  C4'  DT     9      -6.628  25.904  -2.395  1.00  0.00           C  
ATOM    278  O4'  DT     9      -5.266  26.001  -2.913  1.00  0.00           O  
ATOM    279  C1'  DT     9      -4.847  27.356  -2.819  1.00  0.00           C  
ATOM    280  N1   DT     9      -3.766  27.593  -3.876  1.00  0.00           N  
ATOM    281  C6   DT     9      -4.052  27.906  -5.180  1.00  0.00           C  
ATOM    282  C5   DT     9      -3.076  28.159  -6.063  1.00  0.00           C  
ATOM    283  C7   DT     9      -3.378  28.503  -7.491  1.00  0.00           C  
ATOM    284  C4   DT     9      -1.693  28.110  -5.667  1.00  0.00           C  
ATOM    285  O4   DT     9      -0.734  28.326  -6.405  1.00  0.00           O  
ATOM    286  N3   DT     9      -1.499  27.788  -4.339  1.00  0.00           N  
ATOM    287  C2   DT     9      -2.481  27.522  -3.408  1.00  0.00           C  
ATOM    288  O2   DT     9      -2.210  27.245  -2.251  1.00  0.00           O  
ATOM    289  C3'  DT     9      -7.026  27.358  -2.127  1.00  0.00           C  
ATOM    290  C2'  DT     9      -6.115  28.183  -3.038  1.00  0.00           C  
ATOM    291  O3'  DT     9      -6.723  27.676  -0.777  1.00  0.00           O  
ATOM    292  H5'  DT     9      -6.978  24.340  -3.822  1.00  0.00           H  
ATOM    293 H5''  DT     9      -8.344  24.677  -2.729  1.00  0.00           H  
ATOM    294  H4'  DT     9      -6.549  25.374  -1.447  1.00  0.00           H  
ATOM    295  H1'  DT     9      -4.472  27.590  -1.819  1.00  0.00           H  
ATOM    296  H6   DT     9      -5.075  27.942  -5.524  1.00  0.00           H  
ATOM    297  H71  DT     9      -4.454  28.529  -7.671  1.00  0.00           H  
ATOM    298  H72  DT     9      -2.954  29.478  -7.727  1.00  0.00           H  
ATOM    299  H73  DT     9      -2.923  27.761  -8.148  1.00  0.00           H  
ATOM    300  H3   DT     9      -0.552  27.734  -4.021  1.00  0.00           H  
ATOM    301  H3'  DT     9      -8.074  27.519  -2.385  1.00  0.00           H  
ATOM    302  H2'  DT     9      -6.510  28.231  -4.047  1.00  0.00           H  
ATOM    303 H2''  DT     9      -6.018  29.203  -2.664  1.00  0.00           H  
ATOM    304  P    DG    10      -7.739  28.587   0.049  1.00  0.00           P1+
ATOM    305  OP1  DG    10      -8.822  27.745   0.604  1.00  0.00           O1-
ATOM    306  OP2  DG    10      -8.168  29.733  -0.784  1.00  0.00           O1-
ATOM    307  O5'  DG    10      -6.802  29.108   1.237  1.00  0.00           O  
ATOM    308  C5'  DG    10      -5.719  28.274   1.688  1.00  0.00           C  
ATOM    309  C4'  DG    10      -4.467  29.112   1.892  1.00  0.00           C  
ATOM    310  O4'  DG    10      -3.671  29.228   0.673  1.00  0.00           O  
ATOM    311  C1'  DG    10      -3.339  30.596   0.484  1.00  0.00           C  
ATOM    312  N9   DG    10      -3.099  30.817  -0.970  1.00  0.00           N  
ATOM    313  C8   DG    10      -4.012  31.034  -1.983  1.00  0.00           C  
ATOM    314  N7   DG    10      -3.470  31.192  -3.164  1.00  0.00           N  
ATOM    315  C5   DG    10      -2.106  31.072  -2.925  1.00  0.00           C  
ATOM    316  C6   DG    10      -1.004  31.149  -3.817  1.00  0.00           C  
ATOM    317  O6   DG    10      -1.009  31.344  -5.032  1.00  0.00           O  
ATOM    318  N1   DG    10       0.211  30.968  -3.146  1.00  0.00           N  
ATOM    319  C2   DG    10       0.346  30.744  -1.790  1.00  0.00           C  
ATOM    320  N2   DG    10       1.600  30.595  -1.341  1.00  0.00           N  
ATOM    321  N3   DG    10      -0.687  30.674  -0.956  1.00  0.00           N  
ATOM    322  C4   DG    10      -1.876  30.848  -1.594  1.00  0.00           C  
ATOM    323  C3'  DG    10      -4.700  30.563   2.320  1.00  0.00           C  
ATOM    324  C2'  DG    10      -4.532  31.378   1.037  1.00  0.00           C  
ATOM    325  O3'  DG    10      -3.680  30.942   3.232  1.00  0.00           O  
ATOM    326  H5'  DG    10      -5.514  27.485   0.962  1.00  0.00           H  
ATOM    327 H5''  DG    10      -5.997  27.823   2.643  1.00  0.00           H  
ATOM    328  H4'  DG    10      -3.825  28.621   2.622  1.00  0.00           H  
ATOM    329  H1'  DG    10      -2.446  30.866   1.051  1.00  0.00           H  
ATOM    330  H8   DG    10      -5.084  31.066  -1.820  1.00  0.00           H  
ATOM    331  H1   DG    10       1.020  31.007  -3.727  1.00  0.00           H  
ATOM    332  H21  DG    10       2.388  30.639  -1.955  1.00  0.00           H  
ATOM    333  H22  DG    10       1.686  30.423  -0.355  1.00  0.00           H  
ATOM    334  H3'  DG    10      -5.708  30.685   2.720  1.00  0.00           H  
ATOM    335  H2'  DG    10      -5.431  31.355   0.427  1.00  0.00           H  
ATOM    336 H2''  DG    10      -4.292  32.417   1.263  1.00  0.00           H  
ATOM    337  P    DC    11      -4.062  31.855   4.484  1.00  0.00           P1+
ATOM    338  OP1  DC    11      -4.576  31.004   5.580  1.00  0.00           O1-
ATOM    339  OP2  DC    11      -4.949  32.955   4.044  1.00  0.00           O1-
ATOM    340  O5'  DC    11      -2.633  32.447   4.890  1.00  0.00           O  
ATOM    341  C5'  DC    11      -1.453  31.663   4.634  1.00  0.00           C  
ATOM    342  C4'  DC    11      -0.359  32.544   4.054  1.00  0.00           C  
ATOM    343  O4'  DC    11      -0.431  32.635   2.598  1.00  0.00           O  
ATOM    344  C1'  DC    11      -0.335  34.004   2.230  1.00  0.00           C  
ATOM    345  N1   DC    11      -1.001  34.176   0.908  1.00  0.00           N  
ATOM    346  C6   DC    11      -2.351  34.310   0.813  1.00  0.00           C  
ATOM    347  C5   DC    11      -2.956  34.467  -0.395  1.00  0.00           C  
ATOM    348  C4   DC    11      -2.108  34.482  -1.546  1.00  0.00           C  
ATOM    349  N4   DC    11      -2.629  34.630  -2.750  1.00  0.00           N  
ATOM    350  N3   DC    11      -0.788  34.349  -1.443  1.00  0.00           N  
ATOM    351  C2   DC    11      -0.203  34.193  -0.226  1.00  0.00           C  
ATOM    352  O2   DC    11       1.023  34.067  -0.091  1.00  0.00           O  
ATOM    353  C3'  DC    11      -0.363  34.003   4.516  1.00  0.00           C  
ATOM    354  C2'  DC    11      -1.014  34.772   3.366  1.00  0.00           C  
ATOM    355  O3'  DC    11       0.979  34.446   4.653  1.00  0.00           O  
ATOM    356  H5'  DC    11      -1.673  30.853   3.937  1.00  0.00           H  
ATOM    357 H5''  DC    11      -1.098  31.242   5.577  1.00  0.00           H  
ATOM    358  H4'  DC    11       0.612  32.100   4.276  1.00  0.00           H  
ATOM    359  H1'  DC    11       0.713  34.318   2.188  1.00  0.00           H  
ATOM    360  H6   DC    11      -2.979  34.285   1.687  1.00  0.00           H  
ATOM    361  H5   DC    11      -4.029  34.568  -0.446  1.00  0.00           H  
ATOM    362  H41  DC    11      -1.971  34.629  -3.506  1.00  0.00           H  
ATOM    363  H42  DC    11      -3.617  34.731  -2.855  1.00  0.00           H  
ATOM    364  H3'  DC    11      -0.950  34.111   5.431  1.00  0.00           H  
ATOM    365  H2'  DC    11      -2.094  34.743   3.445  1.00  0.00           H  
ATOM    366 H2''  DC    11      -0.714  35.820   3.391  1.00  0.00           H  
ATOM    367  P    DC    12       1.359  35.395   5.877  1.00  0.00           P1+
ATOM    368  OP1  DC    12       1.622  34.573   7.079  1.00  0.00           O1-
ATOM    369  OP2  DC    12       0.333  36.452   6.024  1.00  0.00           O1-
ATOM    370  O5'  DC    12       2.727  36.044   5.361  1.00  0.00           O  
ATOM    371  C5'  DC    12       3.569  35.284   4.474  1.00  0.00           C  
ATOM    372  C4'  DC    12       4.076  36.173   3.350  1.00  0.00           C  
ATOM    373  O4'  DC    12       3.163  36.206   2.212  1.00  0.00           O  
ATOM    374  C1'  DC    12       2.962  37.561   1.837  1.00  0.00           C  
ATOM    375  N1   DC    12       1.643  37.663   1.153  1.00  0.00           N  
ATOM    376  C6   DC    12       0.487  37.755   1.865  1.00  0.00           C  
ATOM    377  C5   DC    12      -0.716  37.848   1.238  1.00  0.00           C  
ATOM    378  C4   DC    12      -0.703  37.842  -0.193  1.00  0.00           C  
ATOM    379  N4   DC    12      -1.835  37.929  -0.866  1.00  0.00           N  
ATOM    380  N3   DC    12       0.432  37.751  -0.880  1.00  0.00           N  
ATOM    381  C2   DC    12       1.625  37.659  -0.234  1.00  0.00           C  
ATOM    382  O2   DC    12       2.703  37.573  -0.840  1.00  0.00           O  
ATOM    383  C3'  DC    12       4.276  37.648   3.706  1.00  0.00           C  
ATOM    384  C2'  DC    12       3.041  38.353   3.144  1.00  0.00           C  
ATOM    385  O3'  DC    12       5.423  38.135   3.025  1.00  0.00           O  
ATOM    386  H5'  DC    12       3.021  34.442   4.050  1.00  0.00           H  
ATOM    387 H5''  DC    12       4.427  34.910   5.037  1.00  0.00           H  
ATOM    388  H4'  DC    12       5.013  35.766   2.969  1.00  0.00           H  
ATOM    389  H1'  DC    12       3.772  37.904   1.185  1.00  0.00           H  
ATOM    390  H6   DC    12       0.490  37.745   2.941  1.00  0.00           H  
ATOM    391  H5   DC    12      -1.620  37.916   1.822  1.00  0.00           H  
ATOM    392  H41  DC    12      -1.744  37.917  -1.864  1.00  0.00           H  
ATOM    393  H42  DC    12      -2.702  37.997  -0.373  1.00  0.00           H  
ATOM    394  H3'  DC    12       4.330  37.774   4.789  1.00  0.00           H  
ATOM    395  H2'  DC    12       2.214  38.296   3.841  1.00  0.00           H  
ATOM    396 H2''  DC    12       3.251  39.410   2.973  1.00  0.00           H  
ATOM    397  P    DG    13       6.403  39.141   3.780  1.00  0.00           P1+
ATOM    398  OP1  DG    13       7.356  38.374   4.613  1.00  0.00           O1-
ATOM    399  OP2  DG    13       5.608  40.173   4.485  1.00  0.00           O1-
ATOM    400  O5'  DG    13       7.180  39.808   2.552  1.00  0.00           O  
ATOM    401  C5'  DG    13       7.378  39.039   1.351  1.00  0.00           C  
ATOM    402  C4'  DG    13       7.091  39.897   0.130  1.00  0.00           C  
ATOM    403  O4'  DG    13       5.684  39.860  -0.258  1.00  0.00           O  
ATOM    404  C1'  DG    13       5.241  41.194  -0.464  1.00  0.00           C  
ATOM    405  N9   DG    13       3.767  41.231  -0.248  1.00  0.00           N  
ATOM    406  C8   DG    13       3.061  41.318   0.935  1.00  0.00           C  
ATOM    407  N7   DG    13       1.760  41.326   0.779  1.00  0.00           N  
ATOM    408  C5   DG    13       1.588  41.238  -0.597  1.00  0.00           C  
ATOM    409  C6   DG    13       0.401  41.204  -1.376  1.00  0.00           C  
ATOM    410  O6   DG    13      -0.769  41.245  -0.999  1.00  0.00           O  
ATOM    411  N1   DG    13       0.690  41.110  -2.743  1.00  0.00           N  
ATOM    412  C2   DG    13       1.957  41.059  -3.287  1.00  0.00           C  
ATOM    413  N2   DG    13       2.020  40.970  -4.623  1.00  0.00           N  
ATOM    414  N3   DG    13       3.067  41.093  -2.556  1.00  0.00           N  
ATOM    415  C4   DG    13       2.804  41.184  -1.225  1.00  0.00           C  
ATOM    416  C3'  DG    13       7.394  41.390   0.280  1.00  0.00           C  
ATOM    417  C2'  DG    13       6.032  42.038   0.537  1.00  0.00           C  
ATOM    418  O3'  DG    13       7.902  41.883  -0.951  1.00  0.00           O  
ATOM    419  H5'  DG    13       6.724  38.165   1.343  1.00  0.00           H  
ATOM    420 H5''  DG    13       8.419  38.711   1.312  1.00  0.00           H  
ATOM    421  H4'  DG    13       7.646  39.503  -0.721  1.00  0.00           H  
ATOM    422  H1'  DG    13       5.475  41.534  -1.475  1.00  0.00           H  
ATOM    423  H8   DG    13       3.535  41.368   1.909  1.00  0.00           H  
ATOM    424  H1   DG    13      -0.109  41.077  -3.338  1.00  0.00           H  
ATOM    425  H21  DG    13       1.196  40.937  -5.188  1.00  0.00           H  
ATOM    426  H22  DG    13       2.947  40.923  -5.009  1.00  0.00           H  
ATOM    427  H3'  DG    13       8.063  41.561   1.125  1.00  0.00           H  
ATOM    428  H2'  DG    13       5.730  41.937   1.577  1.00  0.00           H  
ATOM    429 H2''  DG    13       6.048  43.097   0.281  1.00  0.00           H  
ATOM    430  P    DG    14       9.091  42.945  -0.927  1.00  0.00           P1+
ATOM    431  OP1  DG    14      10.385  42.239  -0.799  1.00  0.00           O1-
ATOM    432  OP2  DG    14       8.813  43.980   0.094  1.00  0.00           O1-
ATOM    433  O5'  DG    14       8.972  43.586  -2.388  1.00  0.00           O  
ATOM    434  C5'  DG    14       8.466  42.777  -3.466  1.00  0.00           C  
ATOM    435  C4'  DG    14       7.481  43.579  -4.300  1.00  0.00           C  
ATOM    436  O4'  DG    14       6.116  43.487  -3.791  1.00  0.00           O  
ATOM    437  C1'  DG    14       5.575  44.798  -3.717  1.00  0.00           C  
ATOM    438  N9   DG    14       4.506  44.801  -2.679  1.00  0.00           N  
ATOM    439  C8   DG    14       4.621  44.914  -1.308  1.00  0.00           C  
ATOM    440  N7   DG    14       3.476  44.879  -0.673  1.00  0.00           N  
ATOM    441  C5   DG    14       2.536  44.733  -1.686  1.00  0.00           C  
ATOM    442  C6   DG    14       1.121  44.634  -1.622  1.00  0.00           C  
ATOM    443  O6   DG    14       0.392  44.656  -0.632  1.00  0.00           O  
ATOM    444  N1   DG    14       0.560  44.496  -2.898  1.00  0.00           N  
ATOM    445  C2   DG    14       1.271  44.460  -4.080  1.00  0.00           C  
ATOM    446  N2   DG    14       0.545  44.321  -5.198  1.00  0.00           N  
ATOM    447  N3   DG    14       2.596  44.555  -4.139  1.00  0.00           N  
ATOM    448  C4   DG    14       3.157  44.689  -2.906  1.00  0.00           C  
ATOM    449  C3'  DG    14       7.745  45.085  -4.377  1.00  0.00           C  
ATOM    450  C2'  DG    14       6.763  45.703  -3.381  1.00  0.00           C  
ATOM    451  O3'  DG    14       7.415  45.544  -5.680  1.00  0.00           O  
ATOM    452  H5'  DG    14       7.972  41.885  -3.077  1.00  0.00           H  
ATOM    453 H5''  DG    14       9.301  42.478  -4.102  1.00  0.00           H  
ATOM    454  H4'  DG    14       7.451  43.168  -5.309  1.00  0.00           H  
ATOM    455  H1'  DG    14       5.158  45.105  -4.678  1.00  0.00           H  
ATOM    456  H8   DG    14       5.572  45.015  -0.797  1.00  0.00           H  
ATOM    457  H1   DG    14      -0.433  44.417  -2.912  1.00  0.00           H  
ATOM    458  H21  DG    14      -0.451  44.243  -5.173  1.00  0.00           H  
ATOM    459  H22  DG    14       1.073  44.286  -6.053  1.00  0.00           H  
ATOM    460  H3'  DG    14       8.773  45.307  -4.086  1.00  0.00           H  
ATOM    461  H2'  DG    14       7.130  45.633  -2.360  1.00  0.00           H  
ATOM    462 H2''  DG    14       6.578  46.751  -3.613  1.00  0.00           H  
ATOM    463  P    DC    15       8.344  46.640  -6.373  1.00  0.00           P1+
ATOM    464  OP1  DC    15       9.499  45.976  -7.016  1.00  0.00           O1-
ATOM    465  OP2  DC    15       8.667  47.705  -5.397  1.00  0.00           O1-
ATOM    466  O5'  DC    15       7.364  47.220  -7.496  1.00  0.00           O  
ATOM    467  C5'  DC    15       6.361  46.355  -8.062  1.00  0.00           C  
ATOM    468  C4'  DC    15       5.039  47.096  -8.173  1.00  0.00           C  
ATOM    469  O4'  DC    15       4.235  46.985  -6.959  1.00  0.00           O  
ATOM    470  C1'  DC    15       3.780  48.282  -6.602  1.00  0.00           C  
ATOM    471  N1   DC    15       3.520  48.295  -5.135  1.00  0.00           N  
ATOM    472  C6   DC    15       4.532  48.474  -4.244  1.00  0.00           C  
ATOM    473  C5   DC    15       4.292  48.486  -2.905  1.00  0.00           C  
ATOM    474  C4   DC    15       2.937  48.300  -2.489  1.00  0.00           C  
ATOM    475  N4   DC    15       2.633  48.300  -1.204  1.00  0.00           N  
ATOM    476  N3   DC    15       1.954  48.125  -3.368  1.00  0.00           N  
ATOM    477  C2   DC    15       2.214  48.117  -4.702  1.00  0.00           C  
ATOM    478  O2   DC    15       1.325  47.957  -5.551  1.00  0.00           O  
ATOM    479  C3'  DC    15       5.139  48.605  -8.412  1.00  0.00           C  
ATOM    480  C2'  DC    15       4.897  49.232  -7.038  1.00  0.00           C  
ATOM    481  O3'  DC    15       4.088  49.003  -9.281  1.00  0.00           O  
ATOM    482  H5'  DC    15       6.227  45.466  -7.445  1.00  0.00           H  
ATOM    483 H5''  DC    15       6.678  46.056  -9.063  1.00  0.00           H  
ATOM    484  H4'  DC    15       4.443  46.646  -8.967  1.00  0.00           H  
ATOM    485  H1'  DC    15       2.876  48.541  -7.165  1.00  0.00           H  
ATOM    486  H6   DC    15       5.550  48.601  -4.570  1.00  0.00           H  
ATOM    487  H5   DC    15       5.111  48.626  -2.216  1.00  0.00           H  
ATOM    488  H41  DC    15       1.663  48.163  -0.992  1.00  0.00           H  
ATOM    489  H42  DC    15       3.353  48.429  -0.523  1.00  0.00           H  
ATOM    490  H3'  DC    15       6.131  48.867  -8.784  1.00  0.00           H  
ATOM    491  H2'  DC    15       5.813  49.262  -6.462  1.00  0.00           H  
ATOM    492 H2''  DC    15       4.545  50.259  -7.146  1.00  0.00           H  
ATOM    493  P    DG    16       4.386  50.098 -10.402  1.00  0.00           P1+
ATOM    494  OP1  DG    16       4.976  49.443 -11.591  1.00  0.00           O1-
ATOM    495  OP2  DG    16       5.169  51.209  -9.817  1.00  0.00           O1-
ATOM    496  O5'  DG    16       2.909  50.606 -10.748  1.00  0.00           O  
ATOM    497  C5'  DG    16       1.805  49.692 -10.607  1.00  0.00           C  
ATOM    498  C4'  DG    16       0.635  50.390  -9.933  1.00  0.00           C  
ATOM    499  O4'  DG    16       0.699  50.302  -8.477  1.00  0.00           O  
ATOM    500  C1'  DG    16       0.479  51.599  -7.940  1.00  0.00           C  
ATOM    501  N9   DG    16       1.125  51.661  -6.599  1.00  0.00           N  
ATOM    502  C8   DG    16       2.448  51.895  -6.277  1.00  0.00           C  
ATOM    503  N7   DG    16       2.693  51.882  -4.991  1.00  0.00           N  
ATOM    504  C5   DG    16       1.455  51.621  -4.417  1.00  0.00           C  
ATOM    505  C6   DG    16       1.081  51.488  -3.053  1.00  0.00           C  
ATOM    506  O6   DG    16       1.787  51.574  -2.050  1.00  0.00           O  
ATOM    507  N1   DG    16      -0.287  51.223  -2.922  1.00  0.00           N  
ATOM    508  C2   DG    16      -1.180  51.105  -3.968  1.00  0.00           C  
ATOM    509  N2   DG    16      -2.451  50.849  -3.630  1.00  0.00           N  
ATOM    510  N3   DG    16      -0.829  51.233  -5.244  1.00  0.00           N  
ATOM    511  C4   DG    16       0.499  51.491  -5.389  1.00  0.00           C  
ATOM    512  C3'  DG    16       0.507  51.890 -10.207  1.00  0.00           C  
ATOM    513  C2'  DG    16       1.085  52.563  -8.962  1.00  0.00           C  
ATOM    514  O3'  DG    16      -0.870  52.224 -10.303  1.00  0.00           O  
ATOM    515  H5'  DG    16       2.101  48.823 -10.015  1.00  0.00           H  
ATOM    516 H5''  DG    16       1.492  49.363 -11.599  1.00  0.00           H  
ATOM    517  H4'  DG    16      -0.290  49.892 -10.222  1.00  0.00           H  
ATOM    518  H1'  DG    16      -0.588  51.809  -7.846  1.00  0.00           H  
ATOM    519  H8   DG    16       3.218  52.068  -7.020  1.00  0.00           H  
ATOM    520  H1   DG    16      -0.604  51.115  -1.983  1.00  0.00           H  
ATOM    521  H21  DG    16      -2.732  50.744  -2.676  1.00  0.00           H  
ATOM    522  H22  DG    16      -3.091  50.755  -4.400  1.00  0.00           H  
ATOM    523  H3'  DG    16       1.083  52.166 -11.092  1.00  0.00           H  
ATOM    524  H2'  DG    16       2.172  52.593  -8.990  1.00  0.00           H  
ATOM    525 H2''  DG    16       0.712  53.582  -8.858  1.00  0.00           H  
ATOM    526  P    DC    17      -1.334  53.283 -11.402  1.00  0.00           P1+
ATOM    527  OP1  DC    17      -1.521  52.600 -12.701  1.00  0.00           O1-
ATOM    528  OP2  DC    17      -0.408  54.438 -11.402  1.00  0.00           O1-
ATOM    529  O5'  DC    17      -2.756  53.735 -10.824  1.00  0.00           O  
ATOM    530  C5'  DC    17      -3.526  52.795 -10.050  1.00  0.00           C  
ATOM    531  C4'  DC    17      -4.112  53.485  -8.829  1.00  0.00           C  
ATOM    532  O4'  DC    17      -3.205  53.456  -7.685  1.00  0.00           O  
ATOM    533  C1'  DC    17      -3.129  54.766  -7.140  1.00  0.00           C  
ATOM    534  N1   DC    17      -1.824  54.898  -6.433  1.00  0.00           N  
ATOM    535  C6   DC    17      -0.682  55.183  -7.113  1.00  0.00           C  
ATOM    536  C5   DC    17       0.508  55.304  -6.466  1.00  0.00           C  
ATOM    537  C4   DC    17       0.495  55.116  -5.048  1.00  0.00           C  
ATOM    538  N4   DC    17       1.614  55.219  -4.356  1.00  0.00           N  
ATOM    539  N3   DC    17      -0.628  54.837  -4.391  1.00  0.00           N  
ATOM    540  C2   DC    17      -1.807  54.720  -5.057  1.00  0.00           C  
ATOM    541  O2   DC    17      -2.873  54.461  -4.479  1.00  0.00           O  
ATOM    542  C3'  DC    17      -4.445  54.969  -8.999  1.00  0.00           C  
ATOM    543  C2'  DC    17      -3.279  55.707  -8.337  1.00  0.00           C  
ATOM    544  O3'  DC    17      -5.631  55.260  -8.274  1.00  0.00           O  
ATOM    545  H5'  DC    17      -2.903  51.959  -9.730  1.00  0.00           H  
ATOM    546 H5''  DC    17      -4.345  52.420 -10.666  1.00  0.00           H  
ATOM    547  H4'  DC    17      -5.007  52.950  -8.513  1.00  0.00           H  
ATOM    548  H1'  DC    17      -3.967  54.948  -6.459  1.00  0.00           H  
ATOM    549  H6   DC    17      -0.683  55.310  -8.182  1.00  0.00           H  
ATOM    550  H5   DC    17       1.402  55.527  -7.026  1.00  0.00           H  
ATOM    551  H41  DC    17       1.524  55.072  -3.368  1.00  0.00           H  
ATOM    552  H42  DC    17       2.471  55.427  -4.826  1.00  0.00           H  
ATOM    553  H3'  DC    17      -4.510  55.227 -10.057  1.00  0.00           H  
ATOM    554  H2'  DC    17      -2.450  55.813  -9.026  1.00  0.00           H  
ATOM    555 H2''  DC    17      -3.584  56.709  -8.036  1.00  0.00           H  
ATOM    556  P    DT    18      -6.698  56.261  -8.909  1.00  0.00           P1+
ATOM    557  OP1  DT    18      -7.577  55.524  -9.843  1.00  0.00           O1-
ATOM    558  OP2  DT    18      -6.001  57.442  -9.468  1.00  0.00           O1-
ATOM    559  O5'  DT    18      -7.533  56.695  -7.615  1.00  0.00           O  
ATOM    560  C5'  DT    18      -7.661  55.764  -6.523  1.00  0.00           C  
ATOM    561  C4'  DT    18      -7.454  56.484  -5.201  1.00  0.00           C  
ATOM    562  O4'  DT    18      -6.050  56.525  -4.803  1.00  0.00           O  
ATOM    563  C1'  DT    18      -5.730  57.856  -4.425  1.00  0.00           C  
ATOM    564  N1   DT    18      -4.226  58.059  -4.623  1.00  0.00           N  
ATOM    565  C6   DT    18      -3.670  58.404  -5.827  1.00  0.00           C  
ATOM    566  C5   DT    18      -2.354  58.623  -5.947  1.00  0.00           C  
ATOM    567  C7   DT    18      -1.736  59.002  -7.261  1.00  0.00           C  
ATOM    568  C4   DT    18      -1.480  58.504  -4.809  1.00  0.00           C  
ATOM    569  O4   DT    18      -0.264  58.686  -4.823  1.00  0.00           O  
ATOM    570  N3   DT    18      -2.124  58.154  -3.640  1.00  0.00           N  
ATOM    571  C2   DT    18      -3.475  57.921  -3.486  1.00  0.00           C  
ATOM    572  O2   DT    18      -3.954  57.615  -2.406  1.00  0.00           O  
ATOM    573  C3'  DT    18      -7.891  57.950  -5.164  1.00  0.00           C  
ATOM    574  C2'  DT    18      -6.594  58.746  -5.322  1.00  0.00           C  
ATOM    575  O3'  DT    18      -8.442  58.235  -3.887  1.00  0.00           O  
ATOM    576  H5'  DT    18      -6.931  54.959  -6.617  1.00  0.00           H  
ATOM    577 H5''  DT    18      -8.669  55.343  -6.538  1.00  0.00           H  
ATOM    578  H4'  DT    18      -7.971  55.936  -4.413  1.00  0.00           H  
ATOM    579  H1'  DT    18      -6.017  58.058  -3.390  1.00  0.00           H  
ATOM    580  H6   DT    18      -4.286  58.492  -6.710  1.00  0.00           H  
ATOM    581  H71  DT    18      -2.492  59.081  -8.043  1.00  0.00           H  
ATOM    582  H72  DT    18      -1.226  59.960  -7.159  1.00  0.00           H  
ATOM    583  H73  DT    18      -1.000  58.250  -7.547  1.00  0.00           H  
ATOM    584  H3   DT    18      -1.554  58.051  -2.824  1.00  0.00           H  
ATOM    585  H3'  DT    18      -8.574  58.164  -5.988  1.00  0.00           H  
ATOM    586  H2'  DT    18      -6.309  58.827  -6.365  1.00  0.00           H  
ATOM    587 H2''  DT    18      -6.709  59.754  -4.924  1.00  0.00           H  
ATOM    588  H3'  DT    18      -8.944  59.054  -3.936  1.00  0.00           H  
TER     589       DT    18 
HETATM  590  C     *     0      -2.141 -16.991  14.794  1.00  0.00           C  
HETATM  591  N     *     0      -2.596 -17.755  13.697  1.00  0.00           N  
HETATM  592 ZN     *     0      -1.194 -18.430  11.805  1.00  0.00          ZN8-
HETATM  593  C     *     0      -3.715 -18.499  14.110  1.00  0.00           C  
HETATM  594  C     *     0      -3.661 -18.495  15.515  1.00  0.00           C  
HETATM  595  C     *     0      -2.722 -17.591  15.931  1.00  0.00           C  
HETATM  596  N     *     0      -1.420 -15.841  14.845  1.00  0.00           N  
HETATM  597  C     *     0       0.304 -13.984  12.367  1.00  0.00           C  
HETATM  598  C     *     0       0.013 -14.245  13.681  1.00  0.00           C  
HETATM  599  C     *     0      -0.781 -15.416  13.739  1.00  0.00           C  
HETATM  600  N     *     0      -0.818 -15.934  12.427  1.00  0.00           N1+
HETATM  601  C     *     0      -0.321 -14.949  11.545  1.00  0.00           C  
HETATM  602  N     *     0      -0.535 -14.725  10.220  1.00  0.00           N  
HETATM  603  C     *     0      -2.905 -17.053   8.809  1.00  0.00           C  
HETATM  604  N     *     0      -1.903 -16.785   9.784  1.00  0.00           N  
HETATM  605  C     *     0      -1.275 -15.561   9.453  1.00  0.00           C  
HETATM  606  C     *     0      -1.726 -15.217   8.151  1.00  0.00           C  
HETATM  607  C     *     0      -2.744 -16.078   7.783  1.00  0.00           C  
HETATM  608  N     *     0      -3.864 -18.009   8.820  1.00  0.00           N  
HETATM  609  C     *     0      -4.408 -19.331  12.089  1.00  0.00           C  
HETATM  610  N     *     0      -3.546 -18.635  11.244  1.00  0.00           N1+
HETATM  611  C     *     0      -3.967 -18.829   9.911  1.00  0.00           C  
HETATM  612  C     *     0      -4.745 -20.007   9.956  1.00  0.00           C  
HETATM  613  C     *     0      -5.007 -20.302  11.268  1.00  0.00           C  
HETATM  614  N     *     0      -4.677 -19.138  13.400  1.00  0.00           N  
HETATM  615  C     *     0      -2.466 -17.452  17.299  1.00  0.00           C  
HETATM  616  F     *     0      -1.519 -16.524  17.636  1.00  0.00           F  
HETATM  617  C     *     0      -3.092 -18.232  18.303  1.00  0.00           C  
HETATM  618  C     *     0      -2.781 -17.736  19.820  1.00  0.00           C  
HETATM  619  C1    *     0      -3.874 -17.944  20.949  1.00  0.00           C  
HETATM  620  F11   *     0      -5.080 -18.107  20.381  1.00  0.00           F  
HETATM  621  F12   *     0      -3.974 -16.857  21.747  1.00  0.00           F  
HETATM  622  F13   *     0      -3.658 -18.973  21.787  1.00  0.00           F  
HETATM  623  F2    *     0      -2.666 -16.334  19.781  1.00  0.00           F  
HETATM  624  C3    *     0      -1.440 -18.320  20.362  1.00  0.00           C  
HETATM  625  F31   *     0      -1.459 -19.661  20.410  1.00  0.00           F  
HETATM  626  F32   *     0      -1.192 -17.867  21.606  1.00  0.00           F  
HETATM  627  F33   *     0      -0.395 -17.973  19.619  1.00  0.00           F  
HETATM  628  C     *     0      -3.917 -19.342  17.809  1.00  0.00           C  
HETATM  629  C     *     0      -4.390 -20.630  18.583  1.00  0.00           C  
HETATM  630  F1    *     0      -3.916 -20.489  19.834  1.00  0.00           F  
HETATM  631  C2    *     0      -3.764 -21.977  18.078  1.00  0.00           C  
HETATM  632  F21   *     0      -2.425 -21.895  18.138  1.00  0.00           F  
HETATM  633  F22   *     0      -4.106 -22.360  16.859  1.00  0.00           F  
HETATM  634  F23   *     0      -4.124 -22.979  18.917  1.00  0.00           F  
HETATM  635  C3    *     0      -5.947 -20.843  18.677  1.00  0.00           C  
HETATM  636  F31   *     0      -6.592 -19.667  18.575  1.00  0.00           F  
HETATM  637  F32   *     0      -6.265 -21.349  19.885  1.00  0.00           F  
HETATM  638  F33   *     0      -6.478 -21.684  17.778  1.00  0.00           F  
HETATM  639  C     *     0      -4.263 -19.329  16.452  1.00  0.00           C  
HETATM  640  F     *     0      -5.243 -20.158  16.023  1.00  0.00           F  
HETATM  641  C     *     0       0.488 -13.372  14.673  1.00  0.00           C  
HETATM  642  F     *     0       0.064 -13.625  15.947  1.00  0.00           F  
HETATM  643  C     *     0       1.299 -12.239  14.414  1.00  0.00           C  
HETATM  644  C     *     0       1.956 -11.556  15.755  1.00  0.00           C  
HETATM  645  C1    *     0       3.396 -10.900  15.656  1.00  0.00           C  
HETATM  646  F11   *     0       4.035 -11.376  14.576  1.00  0.00           F  
HETATM  647  F12   *     0       4.160 -11.220  16.724  1.00  0.00           F  
HETATM  648  F13   *     0       3.418  -9.555  15.598  1.00  0.00           F  
HETATM  649  F2    *     0       2.157 -12.583  16.685  1.00  0.00           F  
HETATM  650  C3    *     0       1.015 -10.500  16.421  1.00  0.00           C  
HETATM  651  F31   *     0       0.697  -9.515  15.573  1.00  0.00           F  
HETATM  652  F32   *     0       1.580  -9.954  17.516  1.00  0.00           F  
HETATM  653  F33   *     0      -0.139 -11.048  16.812  1.00  0.00           F  
HETATM  654  C     *     0       1.434 -11.880  12.995  1.00  0.00           C  
HETATM  655  C     *     0       1.882 -10.493  12.386  1.00  0.00           C  
HETATM  656  F1    *     0       2.187  -9.739  13.442  1.00  0.00           F  
HETATM  657  C2    *     0       0.730  -9.711  11.663  1.00  0.00           C  
HETATM  658  F21   *     0      -0.318  -9.599  12.502  1.00  0.00           F  
HETATM  659  F22   *     0       0.276 -10.243  10.532  1.00  0.00           F  
HETATM  660  F23   *     0       1.135  -8.461  11.370  1.00  0.00           F  
HETATM  661  C3    *     0       3.131 -10.488  11.424  1.00  0.00           C  
HETATM  662  F31   *     0       3.969 -11.484  11.743  1.00  0.00           F  
HETATM  663  F32   *     0       3.822  -9.340  11.570  1.00  0.00           F  
HETATM  664  F33   *     0       2.846 -10.588  10.119  1.00  0.00           F  
HETATM  665  C     *     0       1.018 -12.828  12.049  1.00  0.00           C  
HETATM  666  F     *     0       1.320 -12.615  10.750  1.00  0.00           F  
HETATM  667  C     *     0      -5.646 -21.496  11.584  1.00  0.00           C  
HETATM  668  F     *     0      -5.961 -21.716  12.885  1.00  0.00           F  
HETATM  669  C     *     0      -6.004 -22.456  10.629  1.00  0.00           C  
HETATM  670  C     *     0      -6.345 -23.868  11.237  1.00  0.00           C  
HETATM  671  F1    *     0      -6.600 -24.660  10.175  1.00  0.00           F  
HETATM  672  C2    *     0      -7.602 -23.912  12.184  1.00  0.00           C  
HETATM  673  F21   *     0      -8.462 -22.920  11.886  1.00  0.00           F  
HETATM  674  F22   *     0      -7.352 -23.860  13.500  1.00  0.00           F  
HETATM  675  F23   *     0      -8.274 -25.064  11.987  1.00  0.00           F  
HETATM  676  C3    *     0      -5.173 -24.589  11.989  1.00  0.00           C  
HETATM  677  F31   *     0      -4.125 -24.723  11.163  1.00  0.00           F  
HETATM  678  F32   *     0      -5.566 -25.853  12.311  1.00  0.00           F  
HETATM  679  F33   *     0      -4.760 -24.028  13.113  1.00  0.00           F  
HETATM  680  C     *     0      -5.933 -22.059   9.216  1.00  0.00           C  
HETATM  681  C     *     0      -6.564 -22.754   7.889  1.00  0.00           C  
HETATM  682  C1    *     0      -7.928 -23.552   8.001  1.00  0.00           C  
HETATM  683  F11   *     0      -7.820 -24.892   8.025  1.00  0.00           F  
HETATM  684  F12   *     0      -8.740 -23.286   6.952  1.00  0.00           F  
HETATM  685  F13   *     0      -8.593 -23.162   9.098  1.00  0.00           F  
HETATM  686  C2    *     0      -5.544 -23.689   7.168  1.00  0.00           C  
HETATM  687  F21   *     0      -5.148 -24.705   7.947  1.00  0.00           F  
HETATM  688  F22   *     0      -4.451 -23.043   6.779  1.00  0.00           F  
HETATM  689  F23   *     0      -6.089 -24.214   6.053  1.00  0.00           F  
HETATM  690  F3    *     0      -6.908 -21.715   7.002  1.00  0.00           F  
HETATM  691  C     *     0      -5.213 -20.865   8.957  1.00  0.00           C  
HETATM  692  F     *     0      -4.907 -20.500   7.672  1.00  0.00           F  
HETATM  693  C     *     0      -3.450 -15.878   6.588  1.00  0.00           C  
HETATM  694  C     *     0      -3.092 -14.799   5.790  1.00  0.00           C  
HETATM  695  O     *     0      -3.855 -14.498   4.676  1.00  0.00           O  
HETATM  696  C     *     0      -2.000 -13.962   6.120  1.00  0.00           C  
HETATM  697  C     *     0      -1.322 -14.170   7.310  1.00  0.00           C  
HETATM  698  C     *     0      -4.855 -10.506   4.040  1.00  0.00           C  
HETATM  699  C     *     0      -4.589 -11.363   2.958  1.00  0.00           C  
HETATM  700  C     *     0      -4.285 -12.704   3.170  1.00  0.00           C  
HETATM  701  C     *     0      -4.248 -13.194   4.472  1.00  0.00           C  
HETATM  702  C     *     0      -4.575 -12.379   5.559  1.00  0.00           C  
HETATM  703  C     *     0      -4.878 -11.042   5.341  1.00  0.00           C  
HETATM  704  C     *     0      -5.068  -9.078   3.801  1.00  0.00           C  
HETATM  705  O     *     0      -5.493  -8.629   2.744  1.00  0.00           O  
HETATM  706  H     *     0      -4.244 -16.531   6.349  1.00  0.00           H  
HETATM  707  H     *     0      -1.714 -13.176   5.476  1.00  0.00           H  
HETATM  708  H     *     0      -0.513 -13.566   7.622  1.00  0.00           H  
HETATM  709  H     *     0      -4.606 -10.973   1.971  1.00  0.00           H  
HETATM  710  H     *     0      -4.066 -13.346   2.356  1.00  0.00           H  
HETATM  711  H     *     0      -4.578 -12.781   6.544  1.00  0.00           H  
HETATM  712  H     *     0      -5.125 -10.425   6.166  1.00  0.00           H  
CONECT    1    2   17
CONECT    2    1   28   29    3
CONECT    3    2   30    4   14
CONECT    4    3    5
CONECT    5    4   31    6   15
CONECT    6    5    7   12
CONECT    7    6   32    8    8
CONECT    8    7    7   33    9
CONECT    9    8   10   11   11
CONECT   10    9   34   35
CONECT   11    9    9   12
CONECT   12    6   11   13   13
CONECT   13   12   12
CONECT   14    3   36   15   16
CONECT   15    5   14   37   38
CONECT   16   14
CONECT   17    1   18   26   27
CONECT   18   17   19
CONECT   19   18   20   50   51
CONECT   20   19   39   21   49
CONECT   21   20   40   41   22
CONECT   22   21   42   23   48
CONECT   23   22   43   44   24
CONECT   24   23   45   25   47
CONECT   25   24   46  704
CONECT   26   17
CONECT   27   17
CONECT   28    2
CONECT   29    2
CONECT   30    3
CONECT   31    5
CONECT   32    7
CONECT   33    8
CONECT   34   10
CONECT   35   10
CONECT   36   14
CONECT   37   15
CONECT   38   15
CONECT   39   20
CONECT   40   21
CONECT   41   21
CONECT   42   22
CONECT   43   23
CONECT   44   23
CONECT   45   24
CONECT   46   25
CONECT   47   24
CONECT   48   22
CONECT   49   20
CONECT   50   19
CONECT   51   19
CONECT   52   53   54   55
CONECT   53   52
CONECT   54   52
CONECT   55   52   56
CONECT   56   55   72   73   57
CONECT   57   56   74   58   69
CONECT   58   57   59
CONECT   59   58   75   60   70
CONECT   60   59   61   67
CONECT   61   60   76   62   62
CONECT   62   61   61   63   64
CONECT   63   62   77   78   79
CONECT   64   62   65   65   66
CONECT   65   64   64
CONECT   66   64   80   67
CONECT   67   60   66   68   68
CONECT   68   67   67
CONECT   69   57   81   70   71
CONECT   70   59   69   82   83
CONECT   71   69
CONECT   72   56
CONECT   73   56
CONECT   74   57
CONECT   75   59
CONECT   76   61
CONECT   77   63
CONECT   78   63
CONECT   79   63
CONECT   80   66
CONECT   81   69
CONECT   82   70
CONECT   83   70
CONECT   84   85   86   87
CONECT   85   84
CONECT   86   84
CONECT   87   84   88
CONECT   88   87  104  105   89
CONECT   89   88  106   90  101
CONECT   90   89   91
CONECT   91   90  107   92  102
CONECT   92   91   93   99
CONECT   93   92  108   94   94
CONECT   94   93   93   95   96
CONECT   95   94  109  110  111
CONECT   96   94   97   97   98
CONECT   97   96   96
CONECT   98   96  112   99
CONECT   99   92   98  100  100
CONECT  100   99   99
CONECT  101   89  113  102  103
CONECT  102   91  101  114  115
CONECT  103  101
CONECT  104   88
CONECT  105   88
CONECT  106   89
CONECT  107   91
CONECT  108   93
CONECT  109   95
CONECT  110   95
CONECT  111   95
CONECT  112   98
CONECT  113  101
CONECT  114  102
CONECT  115  102
CONECT  116  117  118  119
CONECT  117  116
CONECT  118  116
CONECT  119  116  120
CONECT  120  119  135  136  121
CONECT  121  120  137  122  132
CONECT  122  121  123
CONECT  123  122  138  124  133
CONECT  124  123  125  130
CONECT  125  124  139  126  126
CONECT  126  125  125  140  127
CONECT  127  126  128  129  129
CONECT  128  127  141  142
CONECT  129  127  127  130
CONECT  130  124  129  131  131
CONECT  131  130  130
CONECT  132  121  143  133  134
CONECT  133  123  132  144  145
CONECT  134  132
CONECT  135  120
CONECT  136  120
CONECT  137  121
CONECT  138  123
CONECT  139  125
CONECT  140  126
CONECT  141  128
CONECT  142  128
CONECT  143  132
CONECT  144  133
CONECT  145  133
CONECT  146  147  148  149
CONECT  147  146
CONECT  148  146
CONECT  149  146  150
CONECT  150  149  167  168  151
CONECT  151  150  169  152  164
CONECT  152  151  153
CONECT  153  152  170  154  165
CONECT  154  153  155  163
CONECT  155  154  171  156  156
CONECT  156  155  155  157
CONECT  157  156  158  163  163
CONECT  158  157  159  160  160
CONECT  159  158  172  173
CONECT  160  158  158  161
CONECT  161  160  174  162  162
CONECT  162  161  161  163
CONECT  163  154  157  157  162
CONECT  164  151  175  165  166
CONECT  165  153  164  176  177
CONECT  166  164
CONECT  167  150
CONECT  168  150
CONECT  169  151
CONECT  170  153
CONECT  171  155
CONECT  172  159
CONECT  173  159
CONECT  174  161
CONECT  175  164
CONECT  176  165
CONECT  177  165
CONECT  178  179  180  181
CONECT  179  178
CONECT  180  178
CONECT  181  178  182
CONECT  182  181  198  199  183
CONECT  183  182  200  184  195
CONECT  184  183  185
CONECT  185  184  201  186  196
CONECT  186  185  187  193
CONECT  187  186  202  188  188
CONECT  188  187  187  189  190
CONECT  189  188  203  204  205
CONECT  190  188  191  191  192
CONECT  191  190  190
CONECT  192  190  206  193
CONECT  193  186  192  194  194
CONECT  194  193  193
CONECT  195  183  207  196  197
CONECT  196  185  195  208  209
CONECT  197  195
CONECT  198  182
CONECT  199  182
CONECT  200  183
CONECT  201  185
CONECT  202  187
CONECT  203  189
CONECT  204  189
CONECT  205  189
CONECT  206  192
CONECT  207  195
CONECT  208  196
CONECT  209  196
CONECT  210  211  212  213
CONECT  211  210
CONECT  212  210
CONECT  213  210  214
CONECT  214  213  229  230  215
CONECT  215  214  231  216  226
CONECT  216  215  217
CONECT  217  216  232  218  227
CONECT  218  217  219  224
CONECT  219  218  233  220  220
CONECT  220  219  219  234  221
CONECT  221  220  222  223  223
CONECT  222  221  235  236
CONECT  223  221  221  224
CONECT  224  218  223  225  225
CONECT  225  224  224
CONECT  226  215  237  227  228
CONECT  227  217  226  238  239
CONECT  228  226
CONECT  229  214
CONECT  230  214
CONECT  231  215
CONECT  232  217
CONECT  233  219
CONECT  234  220
CONECT  235  222
CONECT  236  222
CONECT  237  226
CONECT  238  227
CONECT  239  227
CONECT  240  241  242  243
CONECT  241  240
CONECT  242  240
CONECT  243  240  244
CONECT  244  243  260  261  245
CONECT  245  244  262  246  257
CONECT  246  245  247
CONECT  247  246  263  248  258
CONECT  248  247  249  255
CONECT  249  248  264  250  250
CONECT  250  249  249  251  252
CONECT  251  250  265  266  267
CONECT  252  250  253  253  254
CONECT  253  252  252
CONECT  254  252  268  255
CONECT  255  248  254  256  256
CONECT  256  255  255
CONECT  257  245  269  258  259
CONECT  258  247  257  270  271
CONECT  259  257
CONECT  260  244
CONECT  261  244
CONECT  262  245
CONECT  263  247
CONECT  264  249
CONECT  265  251
CONECT  266  251
CONECT  267  251
CONECT  268  254
CONECT  269  257
CONECT  270  258
CONECT  271  258
CONECT  272  273  274  275
CONECT  273  272
CONECT  274  272
CONECT  275  272  276
CONECT  276  275  292  293  277
CONECT  277  276  294  278  289
CONECT  278  277  279
CONECT  279  278  295  280  290
CONECT  280  279  281  287
CONECT  281  280  296  282  282
CONECT  282  281  281  283  284
CONECT  283  282  297  298  299
CONECT  284  282  285  285  286
CONECT  285  284  284
CONECT  286  284  300  287
CONECT  287  280  286  288  288
CONECT  288  287  287
CONECT  289  277  301  290  291
CONECT  290  279  289  302  303
CONECT  291  289
CONECT  292  276
CONECT  293  276
CONECT  294  277
CONECT  295  279
CONECT  296  281
CONECT  297  283
CONECT  298  283
CONECT  299  283
CONECT  300  286
CONECT  301  289
CONECT  302  290
CONECT  303  290
CONECT  304  305  306  307
CONECT  305  304
CONECT  306  304
CONECT  307  304  308
CONECT  308  307  326  327  309
CONECT  309  308  328  310  323
CONECT  310  309  311
CONECT  311  310  329  312  324
CONECT  312  311  313  322
CONECT  313  312  330  314  314
CONECT  314  313  313  315
CONECT  315  314  316  322  322
CONECT  316  315  317  317  318
CONECT  317  316  316
CONECT  318  316  331  319
CONECT  319  318  320  321  321
CONECT  320  319  332  333
CONECT  321  319  319  322
CONECT  322  312  315  315  321
CONECT  323  309  334  324  325
CONECT  324  311  323  335  336
CONECT  325  323
CONECT  326  308
CONECT  327  308
CONECT  328  309
CONECT  329  311
CONECT  330  313
CONECT  331  318
CONECT  332  320
CONECT  333  320
CONECT  334  323
CONECT  335  324
CONECT  336  324
CONECT  337  338  339  340
CONECT  338  337
CONECT  339  337
CONECT  340  337  341
CONECT  341  340  356  357  342
CONECT  342  341  358  343  353
CONECT  343  342  344
CONECT  344  343  359  345  354
CONECT  345  344  346  351
CONECT  346  345  360  347  347
CONECT  347  346  346  361  348
CONECT  348  347  349  350  350
CONECT  349  348  362  363
CONECT  350  348  348  351
CONECT  351  345  350  352  352
CONECT  352  351  351
CONECT  353  342  364  354  355
CONECT  354  344  353  365  366
CONECT  355  353
CONECT  356  341
CONECT  357  341
CONECT  358  342
CONECT  359  344
CONECT  360  346
CONECT  361  347
CONECT  362  349
CONECT  363  349
CONECT  364  353
CONECT  365  354
CONECT  366  354
CONECT  367  368  369  370
CONECT  368  367
CONECT  369  367
CONECT  370  367  371
CONECT  371  370  386  387  372
CONECT  372  371  388  373  383
CONECT  373  372  374
CONECT  374  373  389  375  384
CONECT  375  374  376  381
CONECT  376  375  390  377  377
CONECT  377  376  376  391  378
CONECT  378  377  379  380  380
CONECT  379  378  392  393
CONECT  380  378  378  381
CONECT  381  375  380  382  382
CONECT  382  381  381
CONECT  383  372  394  384  385
CONECT  384  374  383  395  396
CONECT  385  383
CONECT  386  371
CONECT  387  371
CONECT  388  372
CONECT  389  374
CONECT  390  376
CONECT  391  377
CONECT  392  379
CONECT  393  379
CONECT  394  383
CONECT  395  384
CONECT  396  384
CONECT  397  398  399  400
CONECT  398  397
CONECT  399  397
CONECT  400  397  401
CONECT  401  400  419  420  402
CONECT  402  401  421  403  416
CONECT  403  402  404
CONECT  404  403  422  405  417
CONECT  405  404  406  415
CONECT  406  405  423  407  407
CONECT  407  406  406  408
CONECT  408  407  409  415  415
CONECT  409  408  410  410  411
CONECT  410  409  409
CONECT  411  409  424  412
CONECT  412  411  413  414  414
CONECT  413  412  425  426
CONECT  414  412  412  415
CONECT  415  405  408  408  414
CONECT  416  402  427  417  418
CONECT  417  404  416  428  429
CONECT  418  416
CONECT  419  401
CONECT  420  401
CONECT  421  402
CONECT  422  404
CONECT  423  406
CONECT  424  411
CONECT  425  413
CONECT  426  413
CONECT  427  416
CONECT  428  417
CONECT  429  417
CONECT  430  431  432  433
CONECT  431  430
CONECT  432  430
CONECT  433  430  434
CONECT  434  433  452  453  435
CONECT  435  434  454  436  449
CONECT  436  435  437
CONECT  437  436  455  438  450
CONECT  438  437  439  448
CONECT  439  438  456  440  440
CONECT  440  439  439  441
CONECT  441  440  442  448  448
CONECT  442  441  443  443  444
CONECT  443  442  442
CONECT  444  442  457  445
CONECT  445  444  446  447  447
CONECT  446  445  458  459
CONECT  447  445  445  448
CONECT  448  438  441  441  447
CONECT  449  435  460  450  451
CONECT  450  437  449  461  462
CONECT  451  449
CONECT  452  434
CONECT  453  434
CONECT  454  435
CONECT  455  437
CONECT  456  439
CONECT  457  444
CONECT  458  446
CONECT  459  446
CONECT  460  449
CONECT  461  450
CONECT  462  450
CONECT  463  464  465  466
CONECT  464  463
CONECT  465  463
CONECT  466  463  467
CONECT  467  466  482  483  468
CONECT  468  467  484  469  479
CONECT  469  468  470
CONECT  470  469  485  471  480
CONECT  471  470  472  477
CONECT  472  471  486  473  473
CONECT  473  472  472  487  474
CONECT  474  473  475  476  476
CONECT  475  474  488  489
CONECT  476  474  474  477
CONECT  477  471  476  478  478
CONECT  478  477  477
CONECT  479  468  490  480  481
CONECT  480  470  479  491  492
CONECT  481  479
CONECT  482  467
CONECT  483  467
CONECT  484  468
CONECT  485  470
CONECT  486  472
CONECT  487  473
CONECT  488  475
CONECT  489  475
CONECT  490  479
CONECT  491  480
CONECT  492  480
CONECT  493  494  495  496
CONECT  494  493
CONECT  495  493
CONECT  496  493  497
CONECT  497  496  515  516  498
CONECT  498  497  517  499  512
CONECT  499  498  500
CONECT  500  499  518  501  513
CONECT  501  500  502  511
CONECT  502  501  519  503  503
CONECT  503  502  502  504
CONECT  504  503  505  511  511
CONECT  505  504  506  506  507
CONECT  506  505  505
CONECT  507  505  520  508
CONECT  508  507  509  510  510
CONECT  509  508  521  522
CONECT  510  508  508  511
CONECT  511  501  504  504  510
CONECT  512  498  523  513  514
CONECT  513  500  512  524  525
CONECT  514  512
CONECT  515  497
CONECT  516  497
CONECT  517  498
CONECT  518  500
CONECT  519  502
CONECT  520  507
CONECT  521  509
CONECT  522  509
CONECT  523  512
CONECT  524  513
CONECT  525  513
CONECT  526  527  528  529
CONECT  527  526
CONECT  528  526
CONECT  529  526  530
CONECT  530  529  545  546  531
CONECT  531  530  547  532  542
CONECT  532  531  533
CONECT  533  532  548  534  543
CONECT  534  533  535  540
CONECT  535  534  549  536  536
CONECT  536  535  535  550  537
CONECT  537  536  538  539  539
CONECT  538  537  551  552
CONECT  539  537  537  540
CONECT  540  534  539  541  541
CONECT  541  540  540
CONECT  542  531  553  543  544
CONECT  543  533  542  554  555
CONECT  544  542
CONECT  545  530
CONECT  546  530
CONECT  547  531
CONECT  548  533
CONECT  549  535
CONECT  550  536
CONECT  551  538
CONECT  552  538
CONECT  553  542
CONECT  554  543
CONECT  555  543
CONECT  556  557  558  559
CONECT  557  556
CONECT  558  556
CONECT  559  556  560
CONECT  560  559  576  577  561
CONECT  561  560  578  562  573
CONECT  562  561  563
CONECT  563  562  579  564  574
CONECT  564  563  565  571
CONECT  565  564  580  566  566
CONECT  566  565  565  567  568
CONECT  567  566  581  582  583
CONECT  568  566  569  569  570
CONECT  569  568  568
CONECT  570  568  584  571
CONECT  571  564  570  572  572
CONECT  572  571  571
CONECT  573  561  585  574  575
CONECT  574  563  573  586  587
CONECT  575  573  588
CONECT  576  560
CONECT  577  560
CONECT  578  561
CONECT  579  563
CONECT  580  565
CONECT  581  567
CONECT  582  567
CONECT  583  567
CONECT  584  570
CONECT  585  573
CONECT  586  574
CONECT  587  574
CONECT  588  575
CONECT  590  591  595  596  596
CONECT  591  590  592  593
CONECT  592  591  600  604  610
CONECT  593  591  594  614  614
CONECT  594  593  595  639  639
CONECT  595  590  594  615  615
CONECT  596  590  590  599
CONECT  597  598  601  665  665
CONECT  598  597  599  641  641
CONECT  599  596  598  600  600
CONECT  600  592  599  599  601
CONECT  601  597  600  602  602
CONECT  602  601  601  605
CONECT  603  604  607  607  608
CONECT  604  592  603  605
CONECT  605  602  604  606  606
CONECT  606  605  605  607  697
CONECT  607  603  603  606  693
CONECT  608  603  611  611
CONECT  609  610  610  613  614
CONECT  610  592  609  609  611
CONECT  611  608  608  610  612
CONECT  612  611  613  691  691
CONECT  613  609  612  667  667
CONECT  614  593  593  609
CONECT  615  595  595  616  617
CONECT  616  615
CONECT  617  615  618  628  628
CONECT  618  617  619  623  624
CONECT  619  618  620  621  622
CONECT  620  619
CONECT  621  619
CONECT  622  619
CONECT  623  618
CONECT  624  618  625  626  627
CONECT  625  624
CONECT  626  624
CONECT  627  624
CONECT  628  617  617  629  639
CONECT  629  628  630  631  635
CONECT  630  629
CONECT  631  629  632  633  634
CONECT  632  631
CONECT  633  631
CONECT  634  631
CONECT  635  629  636  637  638
CONECT  636  635
CONECT  637  635
CONECT  638  635
CONECT  639  594  594  628  640
CONECT  640  639
CONECT  641  598  598  642  643
CONECT  642  641
CONECT  643  641  644  654  654
CONECT  644  643  645  649  650
CONECT  645  644  646  647  648
CONECT  646  645
CONECT  647  645
CONECT  648  645
CONECT  649  644
CONECT  650  644  651  652  653
CONECT  651  650
CONECT  652  650
CONECT  653  650
CONECT  654  643  643  655  665
CONECT  655  654  656  657  661
CONECT  656  655
CONECT  657  655  658  659  660
CONECT  658  657
CONECT  659  657
CONECT  660  657
CONECT  661  655  662  663  664
CONECT  662  661
CONECT  663  661
CONECT  664  661
CONECT  665  597  597  654  666
CONECT  666  665
CONECT  667  613  613  668  669
CONECT  668  667
CONECT  669  667  670  680  680
CONECT  670  669  671  672  676
CONECT  671  670
CONECT  672  670  673  674  675
CONECT  673  672
CONECT  674  672
CONECT  675  672
CONECT  676  670  677  678  679
CONECT  677  676
CONECT  678  676
CONECT  679  676
CONECT  680  669  669  681  691
CONECT  681  680  682  686  690
CONECT  682  681  683  684  685
CONECT  683  682
CONECT  684  682
CONECT  685  682
CONECT  686  681  687  688  689
CONECT  687  686
CONECT  688  686
CONECT  689  686
CONECT  690  681
CONECT  691  612  612  680  692
CONECT  692  691
CONECT  693  607  706  694  694
CONECT  694  693  693  695  696
CONECT  695  694  701
CONECT  696  694  707  697  697
CONECT  697  606  696  696  708
CONECT  698  699  703  703  704
CONECT  699  698  709  700  700
CONECT  700  699  699  710  701
CONECT  701  695  700  702  702
CONECT  702  701  701  711  703
CONECT  703  698  698  702  712
CONECT  704   25  698  705  705
CONECT  705  704  704
CONECT  706  693
CONECT  707  696
CONECT  708  697
CONECT  709  699
CONECT  710  700
CONECT  711  702
CONECT  712  703
END
