# Supplementary material for: Synthesis and applications of theranostic oligonucleotides carrying multiple fluorine atoms
Source: Theranostics. 2020 Jan 1;10(3):1391–414. doi: 10.7150/thno.37936 (PMC6956824; doi:10.7150/thno.37936)
Supplement: Supplementary file 1 — Supplementary data. [file thnov10p1391s1.zip › 14.pdb]

REMARK  99                                                                      
REMARK  99 MOE v2018.01 (Chemical Computing Group ULC) Thu Oct 04 04:51:17 2018 
LINK         SG  CYS     1                 C     *     0     1555   1555  1.76
LINK         C   CYS     1                H3'1  DG    18     1555   1555  1.35
LINK         SG  CYS     8                 C     *     0     1555   1555  1.76
LINK         SG  CYS     9                 C     *     0     1555   1555  1.75
LINK         SG  CYS    16                 C     *     0     1555   1555  1.76
ATOM      1  N   CYS     1      -1.587  60.192  -8.505  1.00  0.00           N  
ATOM      2  CA  CYS     1      -0.261  59.749  -8.067  1.00  0.00           C  
ATOM      3  CB  CYS     1       0.444  59.063  -9.252  1.00  0.00           C  
ATOM      4  SG  CYS     1       1.887  58.165  -8.564  1.00  0.00           S  
ATOM      5  C   CYS     1       0.492  61.026  -7.598  1.00  0.00           C  
ATOM      6  O   CYS     1      -0.066  62.131  -7.703  1.00  0.00           O  
ATOM      7  C   CYS     1      -2.684  59.458  -8.545  1.00  0.00           C  
ATOM      8  C   CYS     1      -4.000  60.223  -8.500  1.00  0.00           C  
ATOM      9  C3  CYS     1      -4.048  61.222  -7.326  1.00  0.00           C  
ATOM     10  O   CYS     1      -2.650  58.240  -8.640  1.00  0.00           O  
ATOM     11  N   CYS     1      -7.373  62.638  -7.297  1.00  0.00           N  
ATOM     12  C   CYS     1      -8.827  62.711  -7.059  1.00  0.00           C  
ATOM     13  C1  CYS     1      -9.105  62.465  -5.546  1.00  0.00           C  
ATOM     14  C12 CYS     1      -9.687  61.045  -5.346  1.00  0.00           C  
ATOM     15 C123 CYS     1      -9.685  60.660  -3.843  1.00  0.00           C  
ATOM     16  C   CYS     1      -6.573  61.590  -7.090  1.00  0.00           C  
ATOM     17  C   CYS     1      -5.338  62.006  -7.422  1.00  0.00           C  
ATOM     18  N   CYS     1      -5.392  63.283  -7.843  1.00  0.00           N  
ATOM     19  N   CYS     1      -6.644  63.670  -7.762  1.00  0.00           N  
ATOM     20  C   CYS     1     -10.083  59.214  -3.469  1.00  0.00           C  
ATOM     21  O   CYS     1     -11.121  59.030  -2.852  1.00  0.00           O  
ATOM     22  H   CYS     1      -1.691  61.197  -8.483  1.00  0.00           H  
ATOM     23  HA  CYS     1      -0.355  59.049  -7.233  1.00  0.00           H  
ATOM     24  HC  CYS     1      -4.125  60.754  -9.442  1.00  0.00           H  
ATOM     25  HC  CYS     1      -4.798  59.495  -8.388  1.00  0.00           H  
ATOM     26  HC  CYS     1      -9.148  63.714  -7.306  1.00  0.00           H  
ATOM     27  HC  CYS     1      -9.324  61.964  -7.662  1.00  0.00           H  
ATOM     28  HC  CYS     1      -6.927  60.669  -6.727  1.00  0.00           H  
ATOM     29  HB2 CYS     1       0.766  59.802  -9.987  1.00  0.00           H  
ATOM     30  HB3 CYS     1      -0.225  58.335  -9.709  1.00  0.00           H  
ATOM     31  H11 CYS     1      -9.840  63.193  -5.197  1.00  0.00           H  
ATOM     32 H121 CYS     1     -10.716  61.016  -5.714  1.00  0.00           H  
ATOM     33 H121 CYS     1     -10.378  61.324  -3.325  1.00  0.00           H  
ATOM     34 H122 CYS     1      -9.111  60.333  -5.929  1.00  0.00           H  
ATOM     35 H123 CYS     1      -8.702  60.847  -3.416  1.00  0.00           H  
ATOM     36  H13 CYS     1      -8.193  62.603  -4.959  1.00  0.00           H  
ATOM     37  H31 CYS     1      -3.215  61.923  -7.379  1.00  0.00           H  
ATOM     38  H33 CYS     1      -3.996  60.707  -6.370  1.00  0.00           H  
ATOM     39  N   ARG     2       1.777  60.957  -7.208  1.00  0.00           N  
ATOM     40  CA  ARG     2       2.617  62.166  -7.190  1.00  0.00           C  
ATOM     41  CB  ARG     2       3.995  61.885  -6.568  1.00  0.00           C  
ATOM     42  CG  ARG     2       4.787  63.187  -6.309  1.00  0.00           C  
ATOM     43  CD  ARG     2       6.132  63.266  -7.044  1.00  0.00           C  
ATOM     44  NE  ARG     2       5.972  63.219  -8.512  1.00  0.00           N  
ATOM     45  CZ  ARG     2       6.408  62.292  -9.344  1.00  0.00           C  
ATOM     46  NH1 ARG     2       7.126  61.277  -8.949  1.00  0.00           N  
ATOM     47  NH2 ARG     2       6.124  62.374 -10.608  1.00  0.00           N1+
ATOM     48  C   ARG     2       2.710  62.715  -8.621  1.00  0.00           C  
ATOM     49  O   ARG     2       3.127  62.005  -9.535  1.00  0.00           O  
ATOM     50  H   ARG     2       2.221  60.048  -7.144  1.00  0.00           H  
ATOM     51  HA  ARG     2       2.111  62.907  -6.568  1.00  0.00           H  
ATOM     52  HB2 ARG     2       3.848  61.380  -5.611  1.00  0.00           H  
ATOM     53  HB3 ARG     2       4.559  61.211  -7.213  1.00  0.00           H  
ATOM     54  HG2 ARG     2       4.190  64.059  -6.583  1.00  0.00           H  
ATOM     55  HG3 ARG     2       4.986  63.260  -5.239  1.00  0.00           H  
ATOM     56  HD2 ARG     2       6.616  64.207  -6.777  1.00  0.00           H  
ATOM     57  HD3 ARG     2       6.770  62.456  -6.690  1.00  0.00           H  
ATOM     58  HE  ARG     2       5.441  63.963  -8.956  1.00  0.00           H  
ATOM     59 HH11 ARG     2       7.354  61.195  -7.977  1.00  0.00           H  
ATOM     60 HH12 ARG     2       7.392  60.562  -9.598  1.00  0.00           H  
ATOM     61 HH21 ARG     2       6.396  61.669 -11.263  1.00  0.00           H  
ATOM     62 HH22 ARG     2       5.483  63.095 -10.931  1.00  0.00           H  
ATOM     63  N   ARG     3       2.238  63.950  -8.818  1.00  0.00           N  
ATOM     64  CA  ARG     3       2.005  64.559 -10.141  1.00  0.00           C  
ATOM     65  CB  ARG     3       0.954  65.683 -10.001  1.00  0.00           C  
ATOM     66  CG  ARG     3      -0.418  65.162  -9.518  1.00  0.00           C  
ATOM     67  CD  ARG     3      -1.450  66.298  -9.500  1.00  0.00           C  
ATOM     68  NE  ARG     3      -2.799  65.851  -9.085  1.00  0.00           N  
ATOM     69  CZ  ARG     3      -3.878  66.618  -9.025  1.00  0.00           C  
ATOM     70  NH1 ARG     3      -3.835  67.884  -9.334  1.00  0.00           N  
ATOM     71  NH2 ARG     3      -5.036  66.153  -8.657  1.00  0.00           N1+
ATOM     72  C   ARG     3       3.310  64.996 -10.838  1.00  0.00           C  
ATOM     73  O   ARG     3       4.401  64.816 -10.293  1.00  0.00           O  
ATOM     74  H   ARG     3       1.887  64.432  -8.006  1.00  0.00           H  
ATOM     75  HA  ARG     3       1.584  63.788 -10.791  1.00  0.00           H  
ATOM     76  HB2 ARG     3       1.322  66.438  -9.304  1.00  0.00           H  
ATOM     77  HB3 ARG     3       0.808  66.160 -10.971  1.00  0.00           H  
ATOM     78  HG2 ARG     3      -0.762  64.374 -10.190  1.00  0.00           H  
ATOM     79  HG3 ARG     3      -0.327  64.753  -8.511  1.00  0.00           H  
ATOM     80  HD2 ARG     3      -1.102  67.072  -8.812  1.00  0.00           H  
ATOM     81  HD3 ARG     3      -1.511  66.725 -10.503  1.00  0.00           H  
ATOM     82  HE  ARG     3      -2.918  64.886  -8.816  1.00  0.00           H  
ATOM     83 HH11 ARG     3      -2.962  68.286  -9.619  1.00  0.00           H  
ATOM     84 HH12 ARG     3      -4.664  68.445  -9.281  1.00  0.00           H  
ATOM     85 HH21 ARG     3      -5.166  65.177  -8.400  1.00  0.00           H  
ATOM     86 HH22 ARG     3      -5.839  66.749  -8.616  1.00  0.00           H  
ATOM     87  N   ARG     4       3.174  65.536 -12.061  1.00  0.00           N  
ATOM     88  CA  ARG     4       4.223  65.740 -13.089  1.00  0.00           C  
ATOM     89  CB  ARG     4       5.276  66.756 -12.595  1.00  0.00           C  
ATOM     90  CG  ARG     4       6.112  67.376 -13.728  1.00  0.00           C  
ATOM     91  CD  ARG     4       7.048  68.464 -13.183  1.00  0.00           C  
ATOM     92  NE  ARG     4       7.781  69.148 -14.268  1.00  0.00           N  
ATOM     93  CZ  ARG     4       8.594  70.183 -14.133  1.00  0.00           C  
ATOM     94  NH1 ARG     4       8.869  70.698 -12.967  1.00  0.00           N  
ATOM     95  NH2 ARG     4       9.151  70.730 -15.178  1.00  0.00           N1+
ATOM     96  C   ARG     4       4.812  64.416 -13.610  1.00  0.00           C  
ATOM     97  O   ARG     4       4.846  63.419 -12.894  1.00  0.00           O  
ATOM     98  H   ARG     4       2.222  65.659 -12.368  1.00  0.00           H  
ATOM     99  HA  ARG     4       3.721  66.196 -13.942  1.00  0.00           H  
ATOM    100  HB2 ARG     4       4.757  67.566 -12.077  1.00  0.00           H  
ATOM    101  HB3 ARG     4       5.944  66.271 -11.881  1.00  0.00           H  
ATOM    102  HG2 ARG     4       6.713  66.604 -14.210  1.00  0.00           H  
ATOM    103  HG3 ARG     4       5.442  67.820 -14.465  1.00  0.00           H  
ATOM    104  HD2 ARG     4       6.450  69.196 -12.636  1.00  0.00           H  
ATOM    105  HD3 ARG     4       7.758  68.004 -12.492  1.00  0.00           H  
ATOM    106  HE  ARG     4       7.628  68.812 -15.205  1.00  0.00           H  
ATOM    107 HH11 ARG     4       8.453  70.294 -12.147  1.00  0.00           H  
ATOM    108 HH12 ARG     4       9.488  71.482 -12.883  1.00  0.00           H  
ATOM    109 HH21 ARG     4       8.956  70.376 -16.098  1.00  0.00           H  
ATOM    110 HH22 ARG     4       9.757  71.523 -15.072  1.00  0.00           H  
ATOM    111  N   ARG     5       5.216  64.389 -14.885  1.00  0.00           N  
ATOM    112  CA  ARG     5       5.578  63.176 -15.642  1.00  0.00           C  
ATOM    113  CB  ARG     5       4.314  62.724 -16.409  1.00  0.00           C  
ATOM    114  CG  ARG     5       4.454  61.445 -17.250  1.00  0.00           C  
ATOM    115  CD  ARG     5       4.831  61.736 -18.712  1.00  0.00           C  
ATOM    116  NE  ARG     5       5.145  60.489 -19.432  1.00  0.00           N  
ATOM    117  CZ  ARG     5       4.345  59.798 -20.228  1.00  0.00           C  
ATOM    118  NH1 ARG     5       3.122  60.169 -20.491  1.00  0.00           N  
ATOM    119  NH2 ARG     5       4.767  58.699 -20.784  1.00  0.00           N1+
ATOM    120  C   ARG     5       6.794  63.429 -16.544  1.00  0.00           C  
ATOM    121  O   ARG     5       7.010  64.555 -16.983  1.00  0.00           O  
ATOM    122  H   ARG     5       5.210  65.256 -15.403  1.00  0.00           H  
ATOM    123  HA  ARG     5       5.853  62.390 -14.936  1.00  0.00           H  
ATOM    124  HB2 ARG     5       3.535  62.537 -15.668  1.00  0.00           H  
ATOM    125  HB3 ARG     5       3.961  63.538 -17.047  1.00  0.00           H  
ATOM    126  HG2 ARG     5       5.192  60.784 -16.793  1.00  0.00           H  
ATOM    127  HG3 ARG     5       3.495  60.925 -17.250  1.00  0.00           H  
ATOM    128  HD2 ARG     5       4.014  62.274 -19.196  1.00  0.00           H  
ATOM    129  HD3 ARG     5       5.706  62.383 -18.748  1.00  0.00           H  
ATOM    130  HE  ARG     5       6.078  60.125 -19.277  1.00  0.00           H  
ATOM    131 HH11 ARG     5       2.771  61.015 -20.081  1.00  0.00           H  
ATOM    132 HH12 ARG     5       2.537  59.626 -21.100  1.00  0.00           H  
ATOM    133 HH21 ARG     5       5.695  58.371 -20.597  1.00  0.00           H  
ATOM    134 HH22 ARG     5       4.159  58.176 -21.388  1.00  0.00           H  
ATOM    135  N   ARG     6       7.551  62.367 -16.847  1.00  0.00           N  
ATOM    136  CA  ARG     6       8.752  62.359 -17.706  1.00  0.00           C  
ATOM    137  CB  ARG     6       9.988  62.391 -16.774  1.00  0.00           C  
ATOM    138  CG  ARG     6      11.246  63.023 -17.394  1.00  0.00           C  
ATOM    139  CD  ARG     6      12.374  63.103 -16.355  1.00  0.00           C  
ATOM    140  NE  ARG     6      13.541  63.844 -16.875  1.00  0.00           N  
ATOM    141  CZ  ARG     6      14.541  64.344 -16.167  1.00  0.00           C  
ATOM    142  NH1 ARG     6      14.624  64.196 -14.873  1.00  0.00           N  
ATOM    143  NH2 ARG     6      15.490  65.017 -16.755  1.00  0.00           N1+
ATOM    144  C   ARG     6       8.751  61.131 -18.636  1.00  0.00           C  
ATOM    145  O   ARG     6       7.897  60.246 -18.509  1.00  0.00           O  
ATOM    146  H   ARG     6       7.288  61.485 -16.434  1.00  0.00           H  
ATOM    147  HA  ARG     6       8.746  63.258 -18.327  1.00  0.00           H  
ATOM    148  HB2 ARG     6       9.739  62.979 -15.888  1.00  0.00           H  
ATOM    149  HB3 ARG     6      10.218  61.377 -16.443  1.00  0.00           H  
ATOM    150  HG2 ARG     6      11.592  62.430 -18.240  1.00  0.00           H  
ATOM    151  HG3 ARG     6      11.003  64.030 -17.737  1.00  0.00           H  
ATOM    152  HD2 ARG     6      11.990  63.608 -15.465  1.00  0.00           H  
ATOM    153  HD3 ARG     6      12.675  62.089 -16.081  1.00  0.00           H  
ATOM    154  HE  ARG     6      13.572  63.998 -17.869  1.00  0.00           H  
ATOM    155 HH11 ARG     6      13.916  63.662 -14.402  1.00  0.00           H  
ATOM    156 HH12 ARG     6      15.388  64.589 -14.356  1.00  0.00           H  
ATOM    157 HH21 ARG     6      15.471  65.157 -17.750  1.00  0.00           H  
ATOM    158 HH22 ARG     6      16.245  65.401 -16.216  1.00  0.00           H  
ATOM    159  N   ARG     7       9.743  61.020 -19.528  1.00  0.00           N  
ATOM    160  CA  ARG     7      10.186  59.721 -20.067  1.00  0.00           C  
ATOM    161  CB  ARG     7      11.089  59.924 -21.307  1.00  0.00           C  
ATOM    162  CG  ARG     7      11.741  58.611 -21.786  1.00  0.00           C  
ATOM    163  CD  ARG     7      12.608  58.779 -23.041  1.00  0.00           C  
ATOM    164  NE  ARG     7      13.407  57.560 -23.281  1.00  0.00           N  
ATOM    165  CZ  ARG     7      14.195  57.290 -24.305  1.00  0.00           C  
ATOM    166  NH1 ARG     7      14.317  58.071 -25.343  1.00  0.00           N  
ATOM    167  NH2 ARG     7      14.887  56.190 -24.276  1.00  0.00           N1+
ATOM    168  C   ARG     7      10.918  58.962 -18.954  1.00  0.00           C  
ATOM    169  O   ARG     7      11.885  59.481 -18.410  1.00  0.00           O  
ATOM    170  H   ARG     7      10.384  61.794 -19.605  1.00  0.00           H  
ATOM    171  HA  ARG     7       9.313  59.141 -20.366  1.00  0.00           H  
ATOM    172  HB2 ARG     7      10.490  60.345 -22.116  1.00  0.00           H  
ATOM    173  HB3 ARG     7      11.881  60.634 -21.061  1.00  0.00           H  
ATOM    174  HG2 ARG     7      12.384  58.227 -20.993  1.00  0.00           H  
ATOM    175  HG3 ARG     7      10.963  57.874 -21.992  1.00  0.00           H  
ATOM    176  HD2 ARG     7      11.962  58.985 -23.897  1.00  0.00           H  
ATOM    177  HD3 ARG     7      13.283  59.626 -22.895  1.00  0.00           H  
ATOM    178  HE  ARG     7      13.409  56.855 -22.557  1.00  0.00           H  
ATOM    179 HH11 ARG     7      13.786  58.921 -25.383  1.00  0.00           H  
ATOM    180 HH12 ARG     7      14.930  57.822 -26.098  1.00  0.00           H  
ATOM    181 HH21 ARG     7      14.773  55.579 -23.477  1.00  0.00           H  
ATOM    182 HH22 ARG     7      15.463  55.926 -25.054  1.00  0.00           H  
ATOM    183  N   CYS     8      10.514  57.714 -18.710  1.00  0.00           N  
ATOM    184  CA  CYS     8      11.162  56.796 -17.754  1.00  0.00           C  
ATOM    185  CB  CYS     8      10.169  56.465 -16.621  1.00  0.00           C  
ATOM    186  SG  CYS     8       9.772  58.077 -15.837  1.00  0.00           S  
ATOM    187  C   CYS     8      11.724  55.528 -18.442  1.00  0.00           C  
ATOM    188  O   CYS     8      12.243  54.626 -17.791  1.00  0.00           O  
ATOM    189  H   CYS     8       9.652  57.411 -19.130  1.00  0.00           H  
ATOM    190  HA  CYS     8      12.021  57.295 -17.300  1.00  0.00           H  
ATOM    191  HB2 CYS     8      10.640  55.812 -15.883  1.00  0.00           H  
ATOM    192  HB3 CYS     8       9.264  56.005 -17.018  1.00  0.00           H  
ATOM    193  N   CYS     9      11.608  55.438 -19.773  1.00  0.00           N  
ATOM    194  CA  CYS     9      11.954  54.253 -20.556  1.00  0.00           C  
ATOM    195  CB  CYS     9      11.004  54.209 -21.765  1.00  0.00           C  
ATOM    196  SG  CYS     9      11.014  52.485 -22.373  1.00  0.00           S  
ATOM    197  C   CYS     9      13.448  54.254 -20.943  1.00  0.00           C  
ATOM    198  O   CYS     9      13.845  54.915 -21.913  1.00  0.00           O  
ATOM    199  H   CYS     9      11.203  56.218 -20.259  1.00  0.00           H  
ATOM    200  HA  CYS     9      11.757  53.370 -19.944  1.00  0.00           H  
ATOM    201  HB2 CYS     9       9.982  54.422 -21.449  1.00  0.00           H  
ATOM    202  HB3 CYS     9      11.305  54.912 -22.540  1.00  0.00           H  
ATOM    203  N   ARG    10      14.273  53.501 -20.201  1.00  0.00           N  
ATOM    204  CA  ARG    10      15.735  53.389 -20.380  1.00  0.00           C  
ATOM    205  CB  ARG    10      16.408  54.443 -19.475  1.00  0.00           C  
ATOM    206  CG  ARG    10      17.941  54.507 -19.605  1.00  0.00           C  
ATOM    207  CD  ARG    10      18.516  55.603 -18.697  1.00  0.00           C  
ATOM    208  NE  ARG    10      19.990  55.654 -18.773  1.00  0.00           N  
ATOM    209  CZ  ARG    10      20.792  56.402 -18.032  1.00  0.00           C  
ATOM    210  NH1 ARG    10      20.336  57.211 -17.116  1.00  0.00           N  
ATOM    211  NH2 ARG    10      22.084  56.350 -18.196  1.00  0.00           N1+
ATOM    212  C   ARG    10      16.246  51.976 -20.058  1.00  0.00           C  
ATOM    213  O   ARG    10      15.796  51.361 -19.093  1.00  0.00           O  
ATOM    214  H   ARG    10      13.876  53.056 -19.381  1.00  0.00           H  
ATOM    215  HA  ARG    10      15.988  53.613 -21.417  1.00  0.00           H  
ATOM    216  HB2 ARG    10      16.002  55.425 -19.726  1.00  0.00           H  
ATOM    217  HB3 ARG    10      16.153  54.230 -18.435  1.00  0.00           H  
ATOM    218  HG2 ARG    10      18.375  53.551 -19.311  1.00  0.00           H  
ATOM    219  HG3 ARG    10      18.209  54.718 -20.642  1.00  0.00           H  
ATOM    220  HD2 ARG    10      18.102  56.567 -18.999  1.00  0.00           H  
ATOM    221  HD3 ARG    10      18.212  55.397 -17.668  1.00  0.00           H  
ATOM    222  HE  ARG    10      20.425  55.058 -19.457  1.00  0.00           H  
ATOM    223 HH11 ARG    10      19.344  57.265 -16.972  1.00  0.00           H  
ATOM    224 HH12 ARG    10      20.958  57.769 -16.562  1.00  0.00           H  
ATOM    225 HH21 ARG    10      22.478  55.741 -18.891  1.00  0.00           H  
ATOM    226 HH22 ARG    10      22.688  56.918 -17.632  1.00  0.00           H  
ATOM    227  N   ARG    11      17.220  51.499 -20.841  1.00  0.00           N  
ATOM    228  CA  ARG    11      18.157  50.389 -20.558  1.00  0.00           C  
ATOM    229  CB  ARG    11      17.596  49.031 -21.058  1.00  0.00           C  
ATOM    230  CG  ARG    11      16.542  48.379 -20.139  1.00  0.00           C  
ATOM    231  CD  ARG    11      15.095  48.622 -20.588  1.00  0.00           C  
ATOM    232  NE  ARG    11      14.115  47.943 -19.716  1.00  0.00           N  
ATOM    233  CZ  ARG    11      13.616  48.380 -18.570  1.00  0.00           C  
ATOM    234  NH1 ARG    11      13.992  49.496 -18.011  1.00  0.00           N  
ATOM    235  NH2 ARG    11      12.705  47.684 -17.947  1.00  0.00           N1+
ATOM    236  C   ARG    11      19.518  50.756 -21.193  1.00  0.00           C  
ATOM    237  O   ARG    11      19.745  51.932 -21.488  1.00  0.00           O  
ATOM    238  H   ARG    11      17.514  52.106 -21.595  1.00  0.00           H  
ATOM    239  HA  ARG    11      18.334  50.319 -19.482  1.00  0.00           H  
ATOM    240  HB2 ARG    11      17.213  49.131 -22.074  1.00  0.00           H  
ATOM    241  HB3 ARG    11      18.412  48.311 -21.104  1.00  0.00           H  
ATOM    242  HG2 ARG    11      16.708  47.300 -20.147  1.00  0.00           H  
ATOM    243  HG3 ARG    11      16.679  48.724 -19.114  1.00  0.00           H  
ATOM    244  HD2 ARG    11      14.890  49.689 -20.622  1.00  0.00           H  
ATOM    245  HD3 ARG    11      14.981  48.232 -21.601  1.00  0.00           H  
ATOM    246  HE  ARG    11      13.752  47.071 -20.059  1.00  0.00           H  
ATOM    247 HH11 ARG    11      14.707  50.063 -18.458  1.00  0.00           H  
ATOM    248 HH12 ARG    11      13.616  49.791 -17.131  1.00  0.00           H  
ATOM    249 HH21 ARG    11      12.372  46.820 -18.334  1.00  0.00           H  
ATOM    250 HH22 ARG    11      12.320  48.024 -17.085  1.00  0.00           H  
ATOM    251  N   ARG    12      20.435  49.798 -21.382  1.00  0.00           N  
ATOM    252  CA  ARG    12      21.716  50.000 -22.083  1.00  0.00           C  
ATOM    253  CB  ARG    12      22.569  48.707 -21.987  1.00  0.00           C  
ATOM    254  CG  ARG    12      23.711  48.721 -23.011  1.00  0.00           C  
ATOM    255  CD  ARG    12      24.767  47.622 -22.962  1.00  0.00           C  
ATOM    256  NE  ARG    12      25.660  47.826 -24.120  1.00  0.00           N  
ATOM    257  CZ  ARG    12      26.832  47.269 -24.356  1.00  0.00           C  
ATOM    258  NH1 ARG    12      27.347  46.366 -23.569  1.00  0.00           N  
ATOM    259  NH2 ARG    12      27.514  47.627 -25.407  1.00  0.00           N1+
ATOM    260  C   ARG    12      21.510  50.471 -23.541  1.00  0.00           C  
ATOM    261  O   ARG    12      20.692  49.914 -24.269  1.00  0.00           O  
ATOM    262  H   ARG    12      20.187  48.857 -21.120  1.00  0.00           H  
ATOM    263  HA  ARG    12      22.255  50.797 -21.570  1.00  0.00           H  
ATOM    264  HB2 ARG    12      22.978  48.620 -20.979  1.00  0.00           H  
ATOM    265  HB3 ARG    12      21.941  47.836 -22.188  1.00  0.00           H  
ATOM    266  HG2 ARG    12      23.247  48.634 -23.991  1.00  0.00           H  
ATOM    267  HG3 ARG    12      24.235  49.676 -22.937  1.00  0.00           H  
ATOM    268  HD2 ARG    12      25.324  47.697 -22.025  1.00  0.00           H  
ATOM    269  HD3 ARG    12      24.281  46.646 -23.027  1.00  0.00           H  
ATOM    270  HE  ARG    12      25.339  48.508 -24.801  1.00  0.00           H  
ATOM    271 HH11 ARG    12      26.832  46.082 -22.755  1.00  0.00           H  
ATOM    272 HH12 ARG    12      28.244  45.963 -23.765  1.00  0.00           H  
ATOM    273 HH21 ARG    12      27.150  48.343 -26.011  1.00  0.00           H  
ATOM    274 HH22 ARG    12      28.418  47.228 -25.586  1.00  0.00           H  
ATOM    275  N   ARG    13      22.414  51.347 -24.008  1.00  0.00           N  
ATOM    276  CA  ARG    13      22.653  51.658 -25.430  1.00  0.00           C  
ATOM    277  CB  ARG    13      23.637  52.841 -25.530  1.00  0.00           C  
ATOM    278  CG  ARG    13      23.992  53.225 -26.979  1.00  0.00           C  
ATOM    279  CD  ARG    13      24.999  54.383 -27.014  1.00  0.00           C  
ATOM    280  NE  ARG    13      25.495  54.620 -28.385  1.00  0.00           N  
ATOM    281  CZ  ARG    13      26.483  55.425 -28.742  1.00  0.00           C  
ATOM    282  NH1 ARG    13      27.129  56.162 -27.881  1.00  0.00           N  
ATOM    283  NH2 ARG    13      26.845  55.503 -29.992  1.00  0.00           N1+
ATOM    284  C   ARG    13      23.163  50.436 -26.215  1.00  0.00           C  
ATOM    285  O   ARG    13      24.216  49.867 -25.901  1.00  0.00           O  
ATOM    286  H   ARG    13      23.049  51.745 -23.336  1.00  0.00           H  
ATOM    287  HA  ARG    13      21.703  51.968 -25.871  1.00  0.00           H  
ATOM    288  HB2 ARG    13      23.196  53.708 -25.035  1.00  0.00           H  
ATOM    289  HB3 ARG    13      24.557  52.578 -25.004  1.00  0.00           H  
ATOM    290  HG2 ARG    13      24.443  52.369 -27.482  1.00  0.00           H  
ATOM    291  HG3 ARG    13      23.086  53.513 -27.514  1.00  0.00           H  
ATOM    292  HD2 ARG    13      24.516  55.286 -26.633  1.00  0.00           H  
ATOM    293  HD3 ARG    13      25.841  54.132 -26.366  1.00  0.00           H  
ATOM    294  HE  ARG    13      25.044  54.099 -29.119  1.00  0.00           H  
ATOM    295 HH11 ARG    13      27.869  56.773 -28.176  1.00  0.00           H  
ATOM    296 HH12 ARG    13      26.866  56.119 -26.913  1.00  0.00           H  
ATOM    297 HH21 ARG    13      26.379  54.951 -30.689  1.00  0.00           H  
ATOM    298 HH22 ARG    13      27.600  56.108 -30.262  1.00  0.00           H  
ATOM    299  N   ARG    14      22.473  50.139 -27.316  1.00  0.00           N  
ATOM    300  CA  ARG    14      22.815  49.149 -28.354  1.00  0.00           C  
ATOM    301  CB  ARG    14      21.779  48.005 -28.239  1.00  0.00           C  
ATOM    302  CG  ARG    14      22.291  46.628 -28.694  1.00  0.00           C  
ATOM    303  CD  ARG    14      21.225  45.560 -28.406  1.00  0.00           C  
ATOM    304  NE  ARG    14      21.678  44.205 -28.780  1.00  0.00           N  
ATOM    305  CZ  ARG    14      21.108  43.065 -28.421  1.00  0.00           C  
ATOM    306  NH1 ARG    14      20.040  43.030 -27.672  1.00  0.00           N  
ATOM    307  NH2 ARG    14      21.606  41.925 -28.812  1.00  0.00           N1+
ATOM    308  C   ARG    14      22.864  49.865 -29.721  1.00  0.00           C  
ATOM    309  O   ARG    14      23.052  51.083 -29.768  1.00  0.00           O  
ATOM    310  H   ARG    14      21.637  50.686 -27.477  1.00  0.00           H  
ATOM    311  HA  ARG    14      23.813  48.755 -28.157  1.00  0.00           H  
ATOM    312  HB2 ARG    14      21.492  47.905 -27.190  1.00  0.00           H  
ATOM    313  HB3 ARG    14      20.878  48.266 -28.797  1.00  0.00           H  
ATOM    314  HG2 ARG    14      22.513  46.638 -29.760  1.00  0.00           H  
ATOM    315  HG3 ARG    14      23.199  46.383 -28.141  1.00  0.00           H  
ATOM    316  HD2 ARG    14      20.993  45.584 -27.339  1.00  0.00           H  
ATOM    317  HD3 ARG    14      20.317  45.805 -28.964  1.00  0.00           H  
ATOM    318  HE  ARG    14      22.495  44.136 -29.363  1.00  0.00           H  
ATOM    319 HH11 ARG    14      19.626  43.894 -27.373  1.00  0.00           H  
ATOM    320 HH12 ARG    14      19.623  42.156 -27.407  1.00  0.00           H  
ATOM    321 HH21 ARG    14      22.427  41.897 -29.390  1.00  0.00           H  
ATOM    322 HH22 ARG    14      21.168  41.064 -28.536  1.00  0.00           H  
ATOM    323  N   ARG    15      22.637  49.157 -30.836  1.00  0.00           N  
ATOM    324  CA  ARG    15      22.453  49.735 -32.187  1.00  0.00           C  
ATOM    325  CB  ARG    15      22.750  48.654 -33.250  1.00  0.00           C  
ATOM    326  CG  ARG    15      22.956  49.227 -34.671  1.00  0.00           C  
ATOM    327  CD  ARG    15      22.150  48.483 -35.749  1.00  0.00           C  
ATOM    328  NE  ARG    15      20.708  48.703 -35.548  1.00  0.00           N  
ATOM    329  CZ  ARG    15      19.693  48.326 -36.295  1.00  0.00           C  
ATOM    330  NH1 ARG    15      19.850  47.652 -37.399  1.00  0.00           N  
ATOM    331  NH2 ARG    15      18.486  48.636 -35.921  1.00  0.00           N1+
ATOM    332  C   ARG    15      21.068  50.398 -32.329  1.00  0.00           C  
ATOM    333  O   ARG    15      20.240  49.992 -33.139  1.00  0.00           O  
ATOM    334  H   ARG    15      22.489  48.168 -30.730  1.00  0.00           H  
ATOM    335  HA  ARG    15      23.187  50.534 -32.312  1.00  0.00           H  
ATOM    336  HB2 ARG    15      23.666  48.128 -32.972  1.00  0.00           H  
ATOM    337  HB3 ARG    15      21.944  47.918 -33.244  1.00  0.00           H  
ATOM    338  HG2 ARG    15      22.679  50.281 -34.698  1.00  0.00           H  
ATOM    339  HG3 ARG    15      24.016  49.162 -34.922  1.00  0.00           H  
ATOM    340  HD2 ARG    15      22.444  48.867 -36.728  1.00  0.00           H  
ATOM    341  HD3 ARG    15      22.380  47.417 -35.702  1.00  0.00           H  
ATOM    342  HE  ARG    15      20.459  49.221 -34.713  1.00  0.00           H  
ATOM    343 HH11 ARG    15      20.780  47.415 -37.693  1.00  0.00           H  
ATOM    344 HH12 ARG    15      19.057  47.376 -37.948  1.00  0.00           H  
ATOM    345 HH21 ARG    15      18.362  49.155 -35.066  1.00  0.00           H  
ATOM    346 HH22 ARG    15      17.691  48.370 -36.471  1.00  0.00           H  
ATOM    347  N   CYS    16      20.758  51.316 -31.428  1.00  0.00           N  
ATOM    348  CA  CYS    16      19.394  51.819 -31.194  1.00  0.00           C  
ATOM    349  CB  CYS    16      18.677  50.896 -30.197  1.00  0.00           C  
ATOM    350  SG  CYS    16      19.587  50.985 -28.599  1.00  0.00           S  
ATOM    351  C   CYS    16      19.314  53.300 -30.739  1.00  0.00           C  
ATOM    352 OXT  CYS    16      20.345  54.108 -30.942  1.00  0.00           N  
ATOM    353  O   CYS    16      18.325  53.740 -30.169  1.00  0.00           O  
ATOM    354  H   CYS    16      21.462  51.545 -30.734  1.00  0.00           H  
ATOM    355  HA  CYS    16      18.842  51.775 -32.134  1.00  0.00           H  
ATOM    356  HB2 CYS    16      18.685  49.868 -30.560  1.00  0.00           H  
ATOM    357  HB3 CYS    16      17.650  51.236 -30.061  1.00  0.00           H  
ATOM    358  H1  CYS    16      20.231  55.064 -30.645  1.00  0.00           H  
ATOM    359  H2  CYS    16      21.151  53.787 -31.447  1.00  0.00           H  
TER     360      CYS    16 
HETATM  361  C     *     0       5.168  58.079 -11.839  1.00  0.00           C  
HETATM  362  C     *     0       3.821  57.837 -12.147  1.00  0.00           C  
HETATM  363  F     *     0       3.500  57.569 -13.433  1.00  0.00           F  
HETATM  364  C     *     0       2.816  57.870 -11.181  1.00  0.00           C  
HETATM  365  F     *     0       1.554  57.598 -11.549  1.00  0.00           F  
HETATM  366  C     *     0       3.101  58.156  -9.833  1.00  0.00           C  
HETATM  367  C     *     0       4.446  58.412  -9.523  1.00  0.00           C  
HETATM  368  F     *     0       4.786  58.701  -8.254  1.00  0.00           F  
HETATM  369  C     *     0       5.440  58.374 -10.496  1.00  0.00           C  
HETATM  370  F     *     0       6.725  58.634 -10.147  1.00  0.00           F  
HETATM  371  C     *     0       8.403  57.991 -14.733  1.00  0.00           C  
HETATM  372  C     *     0       7.865  59.191 -14.242  1.00  0.00           C  
HETATM  373  F     *     0       8.363  60.362 -14.673  1.00  0.00           F  
HETATM  374  C     *     0       6.824  59.210 -13.321  1.00  0.00           C  
HETATM  375  F     *     0       6.374  60.402 -12.864  1.00  0.00           F  
HETATM  376  C     *     0       6.229  58.039 -12.838  1.00  0.00           C  
HETATM  377  C     *     0       6.745  56.839 -13.351  1.00  0.00           C  
HETATM  378  F     *     0       6.203  55.679 -12.919  1.00  0.00           F  
HETATM  379  C     *     0       7.799  56.808 -14.267  1.00  0.00           C  
HETATM  380  F     *     0       8.239  55.618 -14.691  1.00  0.00           F  
TER     381        *     0 
HETATM  382  C     *     0      14.829  51.816 -24.908  1.00  0.00           C  
HETATM  383  C     *     0      14.446  50.959 -23.868  1.00  0.00           C  
HETATM  384  F     *     0      15.236  49.904 -23.579  1.00  0.00           F  
HETATM  385  C     *     0      13.295  51.172 -23.116  1.00  0.00           C  
HETATM  386  F     *     0      12.985  50.322 -22.125  1.00  0.00           F  
HETATM  387  C     *     0      12.455  52.269 -23.349  1.00  0.00           C  
HETATM  388  C     *     0      12.835  53.139 -24.384  1.00  0.00           C  
HETATM  389  F     *     0      12.075  54.207 -24.671  1.00  0.00           F  
HETATM  390  C     *     0      13.990  52.917 -25.132  1.00  0.00           C  
HETATM  391  F     *     0      14.322  53.794 -26.108  1.00  0.00           F  
HETATM  392  C     *     0      18.265  51.149 -27.456  1.00  0.00           C  
HETATM  393  C     *     0      18.267  52.149 -26.470  1.00  0.00           C  
HETATM  394  F     *     0      19.349  52.938 -26.339  1.00  0.00           F  
HETATM  395  C     *     0      17.169  52.350 -25.635  1.00  0.00           C  
HETATM  396  F     *     0      17.202  53.338 -24.701  1.00  0.00           F  
HETATM  397  C     *     0      16.010  51.565 -25.723  1.00  0.00           C  
HETATM  398  C     *     0      16.044  50.527 -26.664  1.00  0.00           C  
HETATM  399  F     *     0      14.967  49.716 -26.765  1.00  0.00           F  
HETATM  400  C     *     0      17.137  50.313 -27.497  1.00  0.00           C  
HETATM  401  F     *     0      17.110  49.274 -28.352  1.00  0.00           F  
ATOM    402  O5'  DG     1      -1.810  -1.175   3.331  1.00  0.00           O  
ATOM    403  C5'  DG     1      -0.633  -1.959   3.061  1.00  0.00           C  
ATOM    404  C4'  DG     1       0.454  -1.077   2.467  1.00  0.00           C  
ATOM    405  O4'  DG     1       0.364  -0.987   1.012  1.00  0.00           O  
ATOM    406  C1'  DG     1       0.454   0.382   0.642  1.00  0.00           C  
ATOM    407  N9   DG     1      -0.228   0.553  -0.672  1.00  0.00           N  
ATOM    408  C8   DG     1      -1.573   0.703  -0.945  1.00  0.00           C  
ATOM    409  N7   DG     1      -1.847   0.829  -2.219  1.00  0.00           N  
ATOM    410  C5   DG     1      -0.605   0.758  -2.837  1.00  0.00           C  
ATOM    411  C6   DG     1      -0.254   0.831  -4.211  1.00  0.00           C  
ATOM    412  O6   DG     1      -0.988   0.978  -5.186  1.00  0.00           O  
ATOM    413  N1   DG     1       1.130   0.712  -4.392  1.00  0.00           N  
ATOM    414  C2   DG     1       2.054   0.546  -3.381  1.00  0.00           C  
ATOM    415  N2   DG     1       3.334   0.452  -3.764  1.00  0.00           N  
ATOM    416  N3   DG     1       1.724   0.479  -2.094  1.00  0.00           N  
ATOM    417  C4   DG     1       0.382   0.594  -1.901  1.00  0.00           C  
ATOM    418  C3'  DG     1       0.454   0.382   2.928  1.00  0.00           C  
ATOM    419  C2'  DG     1      -0.212   1.150   1.786  1.00  0.00           C  
ATOM    420 O3'   DG     1       1.797   0.827   3.048  1.00  0.00           N  
ATOM    421  P    DG     1      -2.756  -1.546   4.493  1.00  0.00           P1+
ATOM    422  N    DG     1      -3.693  -2.850   4.074  1.00  0.00           N  
ATOM    423  C1   DG     1      -4.732  -3.259   5.041  1.00  0.00           C  
ATOM    424  C2   DG     1      -3.079  -4.048   3.478  1.00  0.00           C  
ATOM    425  O    DG     1      -2.031  -1.781   5.744  1.00  0.00           O1-
ATOM    426  N    DG     1      -5.531   1.885   4.786  1.00  0.00           N  
ATOM    427  C    DG     1      -5.998   0.667   4.093  1.00  0.00           C  
ATOM    428  C    DG     1      -4.732  -0.004   3.515  1.00  0.00           C  
ATOM    429  N    DG     1      -3.827  -0.310   4.651  1.00  0.00           N  
ATOM    430  C    DG     1      -3.393   0.922   5.352  1.00  0.00           C  
ATOM    431  C    DG     1      -4.647   1.610   5.935  1.00  0.00           C  
ATOM    432  C    DG     1      -5.577   3.129   4.216  1.00  0.00           C  
ATOM    433  O    DG     1      -6.304   3.221   3.087  1.00  0.00           O  
ATOM    434  C    DG     1      -6.490   4.479   2.383  1.00  0.00           C  
ATOM    435  C1   DG     1      -6.489   4.127   0.888  1.00  0.00           C  
ATOM    436  O12  DG     1      -5.190   4.183   0.301  1.00  0.00           O  
ATOM    437  C12  DG     1      -4.259   3.198   0.733  1.00  0.00           C  
ATOM    438 C121  DG     1      -3.078   3.937   1.380  1.00  0.00           C  
ATOM    439 O122  DG     1      -1.856   3.182   1.522  1.00  0.00           O  
ATOM    440 C122  DG     1      -1.265   2.514   0.290  1.00  0.00           C  
ATOM    441 C121  DG     1       1.046   2.220  -0.493  1.00  0.00           C  
ATOM    442 O122  DG     1       2.368   1.776  -0.545  1.00  0.00           O  
ATOM    443  O    DG     1      -4.972   4.091   4.669  1.00  0.00           O  
ATOM    444  H5'  DG     1      -0.863  -2.769   2.367  1.00  0.00           H  
ATOM    445 H5''  DG     1      -0.268  -2.379   3.999  1.00  0.00           H  
ATOM    446  H4'  DG     1       1.426  -1.520   2.678  1.00  0.00           H  
ATOM    447  H1'  DG     1       1.495   0.700   0.563  1.00  0.00           H  
ATOM    448  H8   DG     1      -2.338   0.710  -0.176  1.00  0.00           H  
ATOM    449  H1   DG     1       1.433   0.752  -5.341  1.00  0.00           H  
ATOM    450  H21  DG     1       3.600   0.494  -4.727  1.00  0.00           H  
ATOM    451  H22  DG     1       3.998   0.321  -3.021  1.00  0.00           H  
ATOM    452  H3'  DG     1      -0.124   0.491   3.848  1.00  0.00           H  
ATOM    453 H3'1  DG     1       0.804  -0.198   3.777  1.00  0.00           H  
ATOM    454 H2'1  DG     1      -1.255   0.738   1.986  1.00  0.00           H  
ATOM    455 H2'2  DG     1      -0.087   2.213   2.006  1.00  0.00           H  
ATOM    456  H11  DG     1      -5.265  -2.376   5.371  1.00  0.00           H  
ATOM    457  H12  DG     1      -4.239  -3.738   5.878  1.00  0.00           H  
ATOM    458  H13  DG     1      -5.417  -3.936   4.548  1.00  0.00           H  
ATOM    459  H21  DG     1      -2.685  -3.771   2.511  1.00  0.00           H  
ATOM    460  H22  DG     1      -3.841  -4.805   3.341  1.00  0.00           H  
ATOM    461  H23  DG     1      -2.302  -4.398   4.148  1.00  0.00           H  
ATOM    462  H1   DG     1      -6.679   0.898   3.285  1.00  0.00           H  
ATOM    463  H2   DG     1      -6.445  -0.006   4.813  1.00  0.00           H  
ATOM    464  H1   DG     1      -4.245   0.678   2.830  1.00  0.00           H  
ATOM    465  H2   DG     1      -5.043  -0.918   3.027  1.00  0.00           H  
ATOM    466  H1   DG     1      -2.936   1.599   4.645  1.00  0.00           H  
ATOM    467  H2   DG     1      -2.739   0.671   6.178  1.00  0.00           H  
ATOM    468  H1   DG     1      -4.351   2.527   6.428  1.00  0.00           H  
ATOM    469  H2   DG     1      -5.135   0.923   6.613  1.00  0.00           H  
ATOM    470  H11  DG     1      -6.943   3.146   0.734  1.00  0.00           H  
ATOM    471 H121  DG     1      -2.882   4.831   0.786  1.00  0.00           H  
ATOM    472 H121  DG     1       1.802   2.201   0.330  1.00  0.00           H  
ATOM    473 H122  DG     1       2.416   1.189  -1.322  1.00  0.00           H  
ATOM    474 H123  DG     1       1.086   2.272   0.584  1.00  0.00           H  
ATOM    475 H122  DG     1      -1.871   2.880  -0.557  1.00  0.00           H  
ATOM    476 H123  DG     1      -1.946   1.898   0.828  1.00  0.00           H  
ATOM    477 H123  DG     1      -3.393   4.275   2.369  1.00  0.00           H  
ATOM    478 H122  DG     1      -3.929   2.649  -0.148  1.00  0.00           H  
ATOM    479 H123  DG     1      -4.689   2.488   1.438  1.00  0.00           H  
ATOM    480  H13  DG     1      -7.109   4.863   0.375  1.00  0.00           H  
ATOM    481  H2   DG     1      -5.691   5.192   2.594  1.00  0.00           H  
ATOM    482  H3   DG     1      -7.452   4.911   2.661  1.00  0.00           H  
ATOM    483  P    DC     2       2.191   1.777   4.267  1.00  0.00           P1+
ATOM    484  OP1  DC     2       2.469   0.956   5.467  1.00  0.00           O1-
ATOM    485 OP2   DC     2       1.166   2.833   4.426  1.00  0.00           C  
ATOM    486  C1   DC     2       1.674   4.078   5.228  1.00  0.00           C  
ATOM    487  C2   DC     2      -0.212   2.544   5.117  1.00  0.00           C  
ATOM    488  O5'  DC     2       3.552   2.426   3.735  1.00  0.00           O  
ATOM    489  C5'  DC     2       4.384   1.666   2.838  1.00  0.00           C  
ATOM    490  C4'  DC     2       4.877   2.555   1.708  1.00  0.00           C  
ATOM    491  O4'  DC     2       3.950   2.587   0.580  1.00  0.00           O  
ATOM    492  C1'  DC     2       3.743   3.942   0.207  1.00  0.00           C  
ATOM    493  N1   DC     2       2.416   4.042  -0.461  1.00  0.00           N  
ATOM    494  C6   DC     2       1.269   4.133   0.264  1.00  0.00           C  
ATOM    495  C5   DC     2       0.058   4.225  -0.348  1.00  0.00           C  
ATOM    496  C4   DC     2       0.054   4.218  -1.778  1.00  0.00           C  
ATOM    497  N4   DC     2      -1.087   4.304  -2.437  1.00  0.00           N  
ATOM    498  N3   DC     2       1.181   4.128  -2.479  1.00  0.00           N  
ATOM    499  C2   DC     2       2.381   4.038  -1.848  1.00  0.00           C  
ATOM    500  O2   DC     2       3.452   3.952  -2.467  1.00  0.00           O  
ATOM    501  C3'  DC     2       5.080   4.030   2.060  1.00  0.00           C  
ATOM    502  C2'  DC     2       3.837   4.735   1.513  1.00  0.00           C  
ATOM    503 O3'   DC     2       6.217   4.517   1.364  1.00  0.00           N  
ATOM    504  H    DC     2       0.943   3.247   3.459  1.00  0.00           H  
ATOM    505  H11  DC     2       1.838   3.787   6.269  1.00  0.00           H  
ATOM    506  H12  DC     2       0.939   4.883   5.174  1.00  0.00           H  
ATOM    507  H13  DC     2       2.609   4.450   4.807  1.00  0.00           H  
ATOM    508  H21  DC     2      -0.098   1.732   5.840  1.00  0.00           H  
ATOM    509  H22  DC     2      -0.939   2.296   4.349  1.00  0.00           H  
ATOM    510  H23  DC     2      -0.607   3.420   5.635  1.00  0.00           H  
ATOM    511  H5'  DC     2       3.831   0.823   2.421  1.00  0.00           H  
ATOM    512 H5''  DC     2       5.249   1.293   3.391  1.00  0.00           H  
ATOM    513  H4'  DC     2       5.809   2.149   1.315  1.00  0.00           H  
ATOM    514  H1'  DC     2       4.545   4.285  -0.455  1.00  0.00           H  
ATOM    515  H6   DC     2       1.284   4.125   1.341  1.00  0.00           H  
ATOM    516  H5   DC     2      -0.839   4.293   0.248  1.00  0.00           H  
ATOM    517  H41  DC     2      -1.008   4.291  -3.437  1.00  0.00           H  
ATOM    518  H42  DC     2      -1.947   4.372  -1.935  1.00  0.00           H  
ATOM    519  H3'  DC     2       5.147   4.157   3.142  1.00  0.00           H  
ATOM    520 H3'1  DC     2       5.885   3.493   2.549  1.00  0.00           H  
ATOM    521 H2'1  DC     2       3.087   4.384   2.261  1.00  0.00           H  
ATOM    522 H2'2  DC     2       3.601   5.758   1.251  1.00  0.00           H  
ATOM    523  P    DT     3       7.206   5.525   2.108  1.00  0.00           P1+
ATOM    524  OP1  DT     3       8.170   4.759   2.929  1.00  0.00           O1-
ATOM    525 OP2   DT     3       6.420   6.556   2.821  1.00  0.00           N  
ATOM    526  C1   DT     3       6.968   7.935   2.873  1.00  0.00           C  
ATOM    527  C2   DT     3       5.832   6.251   4.162  1.00  0.00           C  
ATOM    528  O5'  DT     3       7.967   6.192   0.869  1.00  0.00           O  
ATOM    529  C5'  DT     3       8.152   5.422  -0.334  1.00  0.00           C  
ATOM    530  C4'  DT     3       7.850   6.280  -1.551  1.00  0.00           C  
ATOM    531  O4'  DT     3       6.438   6.241  -1.923  1.00  0.00           O  
ATOM    532  C1'  DT     3       5.991   7.575  -2.124  1.00  0.00           C  
ATOM    533  N1   DT     3       4.480   7.612  -1.883  1.00  0.00           N  
ATOM    534  C6   DT     3       3.925   7.750  -0.638  1.00  0.00           C  
ATOM    535  C5   DT     3       2.598   7.831  -0.475  1.00  0.00           C  
ATOM    536  C7   DT     3       1.980   7.983   0.883  1.00  0.00           C  
ATOM    537  C4   DT     3       1.711   7.776  -1.608  1.00  0.00           C  
ATOM    538  O4   DT     3       0.484   7.843  -1.556  1.00  0.00           O  
ATOM    539  N3   DT     3       2.356   7.636  -2.820  1.00  0.00           N  
ATOM    540  C2   DT     3       3.718   7.550  -3.020  1.00  0.00           C  
ATOM    541  O2   DT     3       4.196   7.427  -4.135  1.00  0.00           O  
ATOM    542  C3'  DT     3       8.153   7.773  -1.406  1.00  0.00           C  
ATOM    543  C2'  DT     3       6.794   8.420  -1.132  1.00  0.00           C  
ATOM    544 O3'   DT     3       8.645   8.265  -2.643  1.00  0.00           N  
ATOM    545  H11  DT     3       7.252   8.258   1.883  1.00  0.00           H  
ATOM    546  H12  DT     3       7.832   7.927   3.528  1.00  0.00           H  
ATOM    547  H13  DT     3       6.198   8.593   3.257  1.00  0.00           H  
ATOM    548  H21  DT     3       4.771   6.093   4.029  1.00  0.00           H  
ATOM    549  H22  DT     3       5.989   7.080   4.841  1.00  0.00           H  
ATOM    550  H23  DT     3       6.312   5.370   4.574  1.00  0.00           H  
ATOM    551  H5'  DT     3       7.500   4.547  -0.334  1.00  0.00           H  
ATOM    552 H5''  DT     3       9.193   5.097  -0.386  1.00  0.00           H  
ATOM    553  H4'  DT     3       8.394   5.886  -2.408  1.00  0.00           H  
ATOM    554  H1'  DT     3       6.234   7.931  -3.129  1.00  0.00           H  
ATOM    555  H6   DT     3       4.551   7.783   0.241  1.00  0.00           H  
ATOM    556  H71  DT     3       2.745   8.033   1.660  1.00  0.00           H  
ATOM    557  H72  DT     3       1.385   8.896   0.911  1.00  0.00           H  
ATOM    558  H73  DT     3       1.322   7.137   1.081  1.00  0.00           H  
ATOM    559  H3   DT     3       1.778   7.585  -3.636  1.00  0.00           H  
ATOM    560  H3'  DT     3       8.834   7.944  -0.570  1.00  0.00           H  
ATOM    561 H3'1  DT     3       9.116   7.279  -1.473  1.00  0.00           H  
ATOM    562 H2'1  DT     3       6.613   8.050  -0.098  1.00  0.00           H  
ATOM    563 H2'2  DT     3       6.395   9.426  -1.211  1.00  0.00           H  
ATOM    564  P    DA     4       9.834   9.329  -2.634  1.00  0.00           P1+
ATOM    565  OP1  DA     4      11.130   8.623  -2.522  1.00  0.00           O1-
ATOM    566 OP2   DA     4       9.567  10.364  -1.610  1.00  0.00           N  
ATOM    567  C1   DA     4       9.977  11.759  -1.906  1.00  0.00           C  
ATOM    568  C2   DA     4       9.886  10.094  -0.175  1.00  0.00           C  
ATOM    569  O5'  DA     4       9.697   9.969  -4.094  1.00  0.00           O  
ATOM    570  C5'  DA     4       9.179   9.159  -5.165  1.00  0.00           C  
ATOM    571  C4'  DA     4       8.183   9.960  -5.988  1.00  0.00           C  
ATOM    572  O4'  DA     4       6.824   9.866  -5.462  1.00  0.00           O  
ATOM    573  C1'  DA     4       6.283  11.178  -5.383  1.00  0.00           C  
ATOM    574  N9   DA     4       5.205  11.181  -4.311  1.00  0.00           N  
ATOM    575  C8   DA     4       5.283  11.351  -2.954  1.00  0.00           C  
ATOM    576  N7   DA     4       4.128  11.352  -2.355  1.00  0.00           N  
ATOM    577  C5   DA     4       3.215  11.169  -3.387  1.00  0.00           C  
ATOM    578  C6   DA     4       1.818  11.079  -3.407  1.00  0.00           C  
ATOM    579  N6   DA     4       1.056  11.166  -2.309  1.00  0.00           N  
ATOM    580  N1   DA     4       1.229  10.897  -4.597  1.00  0.00           N  
ATOM    581  C2   DA     4       1.990  10.812  -5.683  1.00  0.00           C  
ATOM    582  N3   DA     4       3.303  10.881  -5.788  1.00  0.00           N  
ATOM    583  C4   DA     4       3.873  11.065  -4.577  1.00  0.00           C  
ATOM    584  C3'  DA     4       8.445  11.465  -6.069  1.00  0.00           C  
ATOM    585  C2'  DA     4       7.474  12.083  -5.061  1.00  0.00           C  
ATOM    586 O3'   DA     4       8.098  11.923  -7.368  1.00  0.00           N  
ATOM    587  H11  DA     4       9.619  12.051  -2.882  1.00  0.00           H  
ATOM    588  H12  DA     4      11.060  11.803  -1.874  1.00  0.00           H  
ATOM    589  H13  DA     4       9.541  12.407  -1.156  1.00  0.00           H  
ATOM    590  H21  DA     4       8.953   9.904   0.340  1.00  0.00           H  
ATOM    591  H22  DA     4      10.373  10.951   0.273  1.00  0.00           H  
ATOM    592  H23  DA     4      10.553   9.241  -0.107  1.00  0.00           H  
ATOM    593  H5'  DA     4       8.690   8.267  -4.771  1.00  0.00           H  
ATOM    594 H5''  DA     4      10.006   8.861  -5.811  1.00  0.00           H  
ATOM    595  H4'  DA     4       8.141   9.548  -6.996  1.00  0.00           H  
ATOM    596  H1'  DA     4       5.848  11.498  -6.333  1.00  0.00           H  
ATOM    597  H8   DA     4       6.224  11.475  -2.427  1.00  0.00           H  
ATOM    598  H61  DA     4       0.064  11.086  -2.427  1.00  0.00           H  
ATOM    599  H62  DA     4       1.518  11.301  -1.426  1.00  0.00           H  
ATOM    600  H2   DA     4       1.458  10.665  -6.613  1.00  0.00           H  
ATOM    601  H3'  DA     4       9.476  11.687  -5.791  1.00  0.00           H  
ATOM    602 H3'1  DA     4       9.210  10.997  -6.680  1.00  0.00           H  
ATOM    603 H2'1  DA     4       7.937  11.742  -4.107  1.00  0.00           H  
ATOM    604 H2'2  DA     4       7.069  13.076  -4.912  1.00  0.00           H  
ATOM    605  P    DT     5       9.018  13.020  -8.072  1.00  0.00           P1+
ATOM    606  OP1  DT     5      10.166  12.357  -8.730  1.00  0.00           O1-
ATOM    607 OP2   DT     5       9.352  14.086  -7.101  1.00  0.00           N  
ATOM    608  C1   DT     5       9.462  15.475  -7.614  1.00  0.00           C  
ATOM    609  C2   DT     5      10.466  13.879  -6.124  1.00  0.00           C  
ATOM    610  O5'  DT     5       8.024  13.599  -9.184  1.00  0.00           O  
ATOM    611  C5'  DT     5       7.015  12.733  -9.737  1.00  0.00           C  
ATOM    612  C4'  DT     5       5.691  13.473  -9.833  1.00  0.00           C  
ATOM    613  O4'  DT     5       4.902  13.361  -8.609  1.00  0.00           O  
ATOM    614  C1'  DT     5       4.450  14.659  -8.247  1.00  0.00           C  
ATOM    615  N1   DT     5       4.201  14.672  -6.737  1.00  0.00           N  
ATOM    616  C6   DT     5       5.192  14.902  -5.819  1.00  0.00           C  
ATOM    617  C5   DT     5       4.924  14.958  -4.507  1.00  0.00           C  
ATOM    618  C7   DT     5       6.001  15.210  -3.495  1.00  0.00           C  
ATOM    619  C4   DT     5       3.580  14.779  -4.022  1.00  0.00           C  
ATOM    620  O4   DT     5       3.240  14.814  -2.841  1.00  0.00           O  
ATOM    621  N3   DT     5       2.649  14.554  -5.015  1.00  0.00           N  
ATOM    622  C2   DT     5       2.894  14.490  -6.371  1.00  0.00           C  
ATOM    623  O2   DT     5       2.001  14.284  -7.175  1.00  0.00           O  
ATOM    624  C3'  DT     5       5.787  14.981 -10.074  1.00  0.00           C  
ATOM    625  C2'  DT     5       5.561  15.609  -8.698  1.00  0.00           C  
ATOM    626 O3'   DT     5       4.726  15.378 -10.930  1.00  0.00           N  
ATOM    627  H11  DT     5       8.591  15.722  -8.204  1.00  0.00           H  
ATOM    628  H12  DT     5      10.357  15.537  -8.223  1.00  0.00           H  
ATOM    629  H13  DT     5       9.524  16.147  -6.768  1.00  0.00           H  
ATOM    630  H21  DT     5      10.027  13.655  -5.162  1.00  0.00           H  
ATOM    631  H22  DT     5      11.067  14.776  -6.039  1.00  0.00           H  
ATOM    632  H23  DT     5      11.100  13.067  -6.465  1.00  0.00           H  
ATOM    633  H5'  DT     5       6.891  11.843  -9.118  1.00  0.00           H  
ATOM    634 H5''  DT     5       7.321  12.435 -10.742  1.00  0.00           H  
ATOM    635  H4'  DT     5       5.087  13.022 -10.619  1.00  0.00           H  
ATOM    636  H1'  DT     5       3.543  14.933  -8.794  1.00  0.00           H  
ATOM    637  H6   DT     5       6.216  15.030  -6.137  1.00  0.00           H  
ATOM    638  H71  DT     5       6.970  15.349  -3.976  1.00  0.00           H  
ATOM    639  H72  DT     5       5.758  16.103  -2.920  1.00  0.00           H  
ATOM    640  H73  DT     5       6.059  14.365  -2.808  1.00  0.00           H  
ATOM    641  H3   DT     5       1.702  14.415  -4.722  1.00  0.00           H  
ATOM    642  H3'  DT     5       6.774  15.244 -10.458  1.00  0.00           H  
ATOM    643 H3'1  DT     5       6.070  14.511 -11.010  1.00  0.00           H  
ATOM    644 H2'1  DT     5       6.519  15.330  -8.203  1.00  0.00           H  
ATOM    645 H2'2  DT     5       5.269  16.592  -8.352  1.00  0.00           H  
ATOM    646  P    DT     6       5.009  16.472 -12.056  1.00  0.00           P1+
ATOM    647  OP1  DT     6       5.585  15.818 -13.251  1.00  0.00           O1-
ATOM    648 OP2   DT     6       5.798  17.585 -11.480  1.00  0.00           N  
ATOM    649  C1   DT     6       5.517  18.959 -11.966  1.00  0.00           C  
ATOM    650  C2   DT     6       7.280  17.450 -11.339  1.00  0.00           C  
ATOM    651  O5'  DT     6       3.527  16.979 -12.383  1.00  0.00           O  
ATOM    652  C5'  DT     6       2.426  16.064 -12.228  1.00  0.00           C  
ATOM    653  C4'  DT     6       1.264  16.762 -11.541  1.00  0.00           C  
ATOM    654  O4'  DT     6       1.345  16.675 -10.086  1.00  0.00           O  
ATOM    655  C1'  DT     6       1.131  17.972  -9.547  1.00  0.00           C  
ATOM    656  N1   DT     6       1.811  18.037  -8.178  1.00  0.00           N  
ATOM    657  C6   DT     6       3.140  18.330  -8.017  1.00  0.00           C  
ATOM    658  C5   DT     6       3.687  18.430  -6.798  1.00  0.00           C  
ATOM    659  C7   DT     6       5.140  18.751  -6.611  1.00  0.00           C  
ATOM    660  C4   DT     6       2.890  18.231  -5.615  1.00  0.00           C  
ATOM    661  O4   DT     6       3.304  18.302  -4.459  1.00  0.00           O  
ATOM    662  N3   DT     6       1.566  17.941  -5.871  1.00  0.00           N  
ATOM    663  C2   DT     6       0.975  17.832  -7.112  1.00  0.00           C  
ATOM    664  O2   DT     6      -0.210  17.570  -7.238  1.00  0.00           O  
ATOM    665  C3'  DT     6       1.131  18.262 -11.815  1.00  0.00           C  
ATOM    666  C2'  DT     6       1.724  18.936 -10.576  1.00  0.00           C  
ATOM    667 O3'   DT     6      -0.247  18.595 -11.893  1.00  0.00           N  
ATOM    668  H11  DT     6       4.456  19.155 -11.927  1.00  0.00           H  
ATOM    669  H12  DT     6       5.874  19.033 -12.987  1.00  0.00           H  
ATOM    670  H13  DT     6       6.035  19.660 -11.324  1.00  0.00           H  
ATOM    671  H21  DT     6       7.498  17.275 -10.294  1.00  0.00           H  
ATOM    672  H22  DT     6       7.775  18.358 -11.661  1.00  0.00           H  
ATOM    673  H23  DT     6       7.629  16.628 -11.956  1.00  0.00           H  
ATOM    674  H5'  DT     6       2.728  15.196 -11.641  1.00  0.00           H  
ATOM    675 H5''  DT     6       2.101  15.736 -13.218  1.00  0.00           H  
ATOM    676  H4'  DT     6       0.336  16.263 -11.818  1.00  0.00           H  
ATOM    677  H1'  DT     6       0.064  18.199  -9.463  1.00  0.00           H  
ATOM    678  H6   DT     6       3.778  18.475  -8.877  1.00  0.00           H  
ATOM    679  H71  DT     6       5.637  18.899  -7.571  1.00  0.00           H  
ATOM    680  H72  DT     6       5.237  19.659  -6.016  1.00  0.00           H  
ATOM    681  H73  DT     6       5.627  17.935  -6.076  1.00  0.00           H  
ATOM    682  H3   DT     6       0.976  17.787  -5.077  1.00  0.00           H  
ATOM    683  H3'  DT     6       1.695  18.537 -12.708  1.00  0.00           H  
ATOM    684 H3'1  DT     6       0.835  17.764 -12.732  1.00  0.00           H  
ATOM    685 H2'1  DT     6       2.802  18.700 -10.730  1.00  0.00           H  
ATOM    686 H2'2  DT     6       1.650  19.924 -10.134  1.00  0.00           H  
ATOM    687  P    DA     7      -0.726  19.652 -12.987  1.00  0.00           P1+
ATOM    688  OP1  DA     7      -0.927  18.968 -14.284  1.00  0.00           O1-
ATOM    689 OP2   DA     7       0.200  20.808 -12.999  1.00  0.00           N  
ATOM    690  C1   DA     7      -0.375  22.152 -13.258  1.00  0.00           C  
ATOM    691  C2   DA     7       1.493  20.719 -13.745  1.00  0.00           C  
ATOM    692  O5'  DA     7      -2.140  20.104 -12.393  1.00  0.00           O  
ATOM    693  C5'  DA     7      -2.900  19.164 -11.609  1.00  0.00           C  
ATOM    694  C4'  DA     7      -3.472  19.854 -10.382  1.00  0.00           C  
ATOM    695  O4'  DA     7      -2.552  19.826  -9.248  1.00  0.00           O  
ATOM    696  C1'  DA     7      -2.470  21.136  -8.705  1.00  0.00           C  
ATOM    697  N9   DA     7      -1.130  21.273  -7.999  1.00  0.00           N  
ATOM    698  C8   DA     7       0.109  21.613  -8.474  1.00  0.00           C  
ATOM    699  N7   DA     7       1.024  21.688  -7.553  1.00  0.00           N  
ATOM    700  C5   DA     7       0.347  21.375  -6.380  1.00  0.00           C  
ATOM    701  C6   DA     7       0.762  21.282  -5.047  1.00  0.00           C  
ATOM    702  N6   DA     7       2.021  21.505  -4.647  1.00  0.00           N  
ATOM    703  N1   DA     7      -0.162  20.950  -4.135  1.00  0.00           N  
ATOM    704  C2   DA     7      -1.410  20.730  -4.538  1.00  0.00           C  
ATOM    705  N3   DA     7      -1.915  20.788  -5.755  1.00  0.00           N  
ATOM    706  C4   DA     7      -0.965  21.123  -6.654  1.00  0.00           C  
ATOM    707  C3'  DA     7      -3.808  21.338 -10.548  1.00  0.00           C  
ATOM    708  C2'  DA     7      -2.635  22.076  -9.901  1.00  0.00           C  
ATOM    709 O3'   DA     7      -4.986  21.628  -9.809  1.00  0.00           N  
ATOM    710  H11  DA     7      -1.224  22.321 -12.613  1.00  0.00           H  
ATOM    711  H12  DA     7      -0.678  22.191 -14.298  1.00  0.00           H  
ATOM    712  H13  DA     7       0.387  22.893 -13.050  1.00  0.00           H  
ATOM    713  H21  DA     7       2.284  20.580 -13.020  1.00  0.00           H  
ATOM    714  H22  DA     7       1.675  21.632 -14.299  1.00  0.00           H  
ATOM    715  H23  DA     7       1.451  19.891 -14.445  1.00  0.00           H  
ATOM    716  H5'  DA     7      -2.272  18.329 -11.296  1.00  0.00           H  
ATOM    717 H5''  DA     7      -3.726  18.789 -12.215  1.00  0.00           H  
ATOM    718  H4'  DA     7      -4.363  19.319 -10.055  1.00  0.00           H  
ATOM    719  H1'  DA     7      -3.275  21.334  -7.992  1.00  0.00           H  
ATOM    720  H8   DA     7       0.307  21.804  -9.525  1.00  0.00           H  
ATOM    721  H61  DA     7       2.219  21.409  -3.669  1.00  0.00           H  
ATOM    722  H62  DA     7       2.700  21.751  -5.347  1.00  0.00           H  
ATOM    723  H2   DA     7      -2.111  20.466  -3.757  1.00  0.00           H  
ATOM    724  H3'  DA     7      -3.884  21.595 -11.606  1.00  0.00           H  
ATOM    725 H3'1  DA     7      -4.562  20.798 -11.111  1.00  0.00           H  
ATOM    726 H2'1  DA     7      -1.832  21.857 -10.643  1.00  0.00           H  
ATOM    727 H2'2  DA     7      -2.488  23.081  -9.525  1.00  0.00           H  
ATOM    728  P    DC     8      -6.061  22.628 -10.431  1.00  0.00           P1+
ATOM    729  OP1  DC     8      -6.951  21.889 -11.354  1.00  0.00           O1-
ATOM    730 OP2   DC     8      -5.372  23.809 -11.000  1.00  0.00           N  
ATOM    731  C1   DC     8      -6.065  25.119 -10.902  1.00  0.00           C  
ATOM    732  C2   DC     8      -4.761  23.726 -12.363  1.00  0.00           C  
ATOM    733  O5'  DC     8      -6.881  23.062  -9.128  1.00  0.00           O  
ATOM    734  C5'  DC     8      -6.995  22.132  -8.034  1.00  0.00           C  
ATOM    735  C4'  DC     8      -6.772  22.852  -6.714  1.00  0.00           C  
ATOM    736  O4'  DC     8      -5.363  22.895  -6.334  1.00  0.00           O  
ATOM    737  C1'  DC     8      -5.040  24.227  -5.961  1.00  0.00           C  
ATOM    738  N1   DC     8      -3.578  24.425  -6.171  1.00  0.00           N  
ATOM    739  C6   DC     8      -3.078  24.716  -7.402  1.00  0.00           C  
ATOM    740  C5   DC     8      -1.744  24.897  -7.592  1.00  0.00           C  
ATOM    741  C4   DC     8      -0.903  24.764  -6.442  1.00  0.00           C  
ATOM    742  N4   DC     8       0.402  24.926  -6.555  1.00  0.00           N  
ATOM    743  N3   DC     8      -1.401  24.479  -5.242  1.00  0.00           N  
ATOM    744  C2   DC     8      -2.738  24.302  -5.074  1.00  0.00           C  
ATOM    745  O2   DC     8      -3.239  24.035  -3.971  1.00  0.00           O  
ATOM    746  C3'  DC     8      -7.210  24.319  -6.674  1.00  0.00           C  
ATOM    747  C2'  DC     8      -5.915  25.115  -6.847  1.00  0.00           C  
ATOM    748 O3'   DC     8      -7.746  24.603  -5.390  1.00  0.00           N  
ATOM    749  H11  DC     8      -6.393  25.291  -9.888  1.00  0.00           H  
ATOM    750  H12  DC     8      -6.917  25.098 -11.572  1.00  0.00           H  
ATOM    751  H13  DC     8      -5.368  25.896 -11.190  1.00  0.00           H  
ATOM    752  H21  DC     8      -3.693  23.610 -12.244  1.00  0.00           H  
ATOM    753  H22  DC     8      -4.957  24.634 -12.922  1.00  0.00           H  
ATOM    754  H23  DC     8      -5.191  22.888 -12.901  1.00  0.00           H  
ATOM    755  H5'  DC     8      -6.265  21.328  -8.135  1.00  0.00           H  
ATOM    756 H5''  DC     8      -8.002  21.709  -8.035  1.00  0.00           H  
ATOM    757  H4'  DC     8      -7.279  22.305  -5.919  1.00  0.00           H  
ATOM    758  H1'  DC     8      -5.317  24.411  -4.917  1.00  0.00           H  
ATOM    759  H6   DC     8      -3.720  24.800  -8.262  1.00  0.00           H  
ATOM    760  H5   DC     8      -1.369  25.123  -8.578  1.00  0.00           H  
ATOM    761  H41  DC     8       0.923  24.817  -5.706  1.00  0.00           H  
ATOM    762  H42  DC     8       0.801  25.140  -7.445  1.00  0.00           H  
ATOM    763  H3'  DC     8      -7.903  24.532  -7.489  1.00  0.00           H  
ATOM    764 H3'1  DC     8      -8.125  23.735  -6.680  1.00  0.00           H  
ATOM    765 H2'1  DC     8      -5.719  24.909  -7.924  1.00  0.00           H  
ATOM    766 H2'2  DC     8      -5.618  26.134  -6.636  1.00  0.00           H  
ATOM    767  P    DC     9      -9.026  25.547  -5.278  1.00  0.00           P1+
ATOM    768  OP1  DC     9     -10.253  24.748  -5.495  1.00  0.00           O1-
ATOM    769 OP2   DC     9      -8.854  26.724  -6.160  1.00  0.00           N  
ATOM    770  C1   DC     9      -9.407  28.021  -5.693  1.00  0.00           C  
ATOM    771  C2   DC     9      -9.150  26.609  -7.621  1.00  0.00           C  
ATOM    772  O5'  DC     9      -8.948  26.007  -3.748  1.00  0.00           O  
ATOM    773  C5'  DC     9      -8.359  25.118  -2.781  1.00  0.00           C  
ATOM    774  C4'  DC     9      -7.440  25.894  -1.853  1.00  0.00           C  
ATOM    775  O4'  DC     9      -6.078  25.992  -2.370  1.00  0.00           O  
ATOM    776  C1'  DC     9      -5.659  27.346  -2.277  1.00  0.00           C  
ATOM    777  N1   DC     9      -4.607  27.577  -3.306  1.00  0.00           N  
ATOM    778  C6   DC     9      -4.935  27.835  -4.601  1.00  0.00           C  
ATOM    779  C5   DC     9      -3.973  28.046  -5.539  1.00  0.00           C  
ATOM    780  C4   DC     9      -2.614  27.983  -5.097  1.00  0.00           C  
ATOM    781  N4   DC     9      -1.630  28.178  -5.955  1.00  0.00           N  
ATOM    782  N3   DC     9      -2.303  27.730  -3.829  1.00  0.00           N  
ATOM    783  C2   DC     9      -3.280  27.522  -2.907  1.00  0.00           C  
ATOM    784  O2   DC     9      -3.029  27.284  -1.716  1.00  0.00           O  
ATOM    785  C3'  DC     9      -7.838  27.348  -1.585  1.00  0.00           C  
ATOM    786  C2'  DC     9      -6.927  28.174  -2.495  1.00  0.00           C  
ATOM    787 O3'   DC     9      -7.535  27.667  -0.235  1.00  0.00           N  
ATOM    788  H11  DC     9      -9.085  28.219  -4.682  1.00  0.00           H  
ATOM    789  H12  DC     9     -10.489  27.959  -5.737  1.00  0.00           H  
ATOM    790  H13  DC     9      -9.039  28.803  -6.346  1.00  0.00           H  
ATOM    791  H21  DC     9      -8.207  26.540  -8.146  1.00  0.00           H  
ATOM    792  H22  DC     9      -9.686  27.483  -7.970  1.00  0.00           H  
ATOM    793  H23  DC     9      -9.764  25.732  -7.798  1.00  0.00           H  
ATOM    794  H5'  DC     9      -7.790  24.331  -3.279  1.00  0.00           H  
ATOM    795 H5''  DC     9      -9.156  24.666  -2.187  1.00  0.00           H  
ATOM    796  H4'  DC     9      -7.361  25.364  -0.904  1.00  0.00           H  
ATOM    797  H1'  DC     9      -5.282  27.563  -1.272  1.00  0.00           H  
ATOM    798  H6   DC     9      -5.962  27.868  -4.923  1.00  0.00           H  
ATOM    799  H5   DC     9      -4.257  28.245  -6.561  1.00  0.00           H  
ATOM    800  H41  DC     9      -0.706  28.116  -5.570  1.00  0.00           H  
ATOM    801  H42  DC     9      -1.837  28.368  -6.914  1.00  0.00           H  
ATOM    802  H3'  DC     9      -8.887  27.510  -1.843  1.00  0.00           H  
ATOM    803 H3'1  DC     9      -8.556  26.738  -1.047  1.00  0.00           H  
ATOM    804 H2'1  DC     9      -7.388  27.933  -3.481  1.00  0.00           H  
ATOM    805 H2'2  DC     9      -6.607  29.207  -2.511  1.00  0.00           H  
ATOM    806  P    DT    10      -8.551  28.577   0.591  1.00  0.00           P1+
ATOM    807  OP1  DT    10      -9.634  27.736   1.146  1.00  0.00           O1-
ATOM    808 OP2   DT    10      -8.981  29.724  -0.241  1.00  0.00           N  
ATOM    809  C2   DT    10      -8.870  31.113   0.263  1.00  0.00           C  
ATOM    810  C2   DT    10     -10.281  29.599  -0.960  1.00  0.00           C  
ATOM    811  O5'  DT    10      -7.614  29.098   1.779  1.00  0.00           O  
ATOM    812  C5'  DT    10      -6.531  28.264   2.231  1.00  0.00           C  
ATOM    813  C4'  DT    10      -5.280  29.102   2.434  1.00  0.00           C  
ATOM    814  O4'  DT    10      -4.483  29.218   1.216  1.00  0.00           O  
ATOM    815  C1'  DT    10      -4.151  30.587   1.026  1.00  0.00           C  
ATOM    816  N1   DT    10      -3.904  30.814  -0.467  1.00  0.00           N  
ATOM    817  C6   DT    10      -4.912  31.068  -1.361  1.00  0.00           C  
ATOM    818  C5   DT    10      -4.650  31.314  -2.651  1.00  0.00           C  
ATOM    819  C7   DT    10      -5.745  31.594  -3.637  1.00  0.00           C  
ATOM    820  C4   DT    10      -3.295  31.320  -3.140  1.00  0.00           C  
ATOM    821  O4   DT    10      -2.959  31.535  -4.303  1.00  0.00           O  
ATOM    822  N3   DT    10      -2.347  31.055  -2.172  1.00  0.00           N  
ATOM    823  C2   DT    10      -2.586  30.798  -0.838  1.00  0.00           C  
ATOM    824  O2   DT    10      -1.678  30.574  -0.056  1.00  0.00           O  
ATOM    825  C3'  DT    10      -5.512  30.553   2.863  1.00  0.00           C  
ATOM    826  C2'  DT    10      -5.344  31.368   1.579  1.00  0.00           C  
ATOM    827 O3'   DT    10      -4.492  30.933   3.775  1.00  0.00           N  
ATOM    828  H21  DT    10      -9.072  31.122   1.328  1.00  0.00           H  
ATOM    829  H22  DT    10      -9.587  31.745  -0.247  1.00  0.00           H  
ATOM    830  H23  DT    10      -7.883  31.472   0.028  1.00  0.00           H  
ATOM    831  H21  DT    10     -10.456  28.576  -1.264  1.00  0.00           H  
ATOM    832  H22  DT    10     -10.256  30.251  -1.823  1.00  0.00           H  
ATOM    833  H23  DT    10     -11.069  29.893  -0.276  1.00  0.00           H  
ATOM    834  H5'  DT    10      -6.326  27.474   1.506  1.00  0.00           H  
ATOM    835 H5''  DT    10      -6.809  27.814   3.186  1.00  0.00           H  
ATOM    836  H4'  DT    10      -4.637  28.611   3.164  1.00  0.00           H  
ATOM    837  H1'  DT    10      -3.274  30.870   1.613  1.00  0.00           H  
ATOM    838  H6   DT    10      -5.944  31.061  -1.041  1.00  0.00           H  
ATOM    839  H71  DT    10      -6.723  31.582  -3.153  1.00  0.00           H  
ATOM    840  H72  DT    10      -5.584  32.571  -4.091  1.00  0.00           H  
ATOM    841  H73  DT    10      -5.726  30.841  -4.426  1.00  0.00           H  
ATOM    842  H3   DT    10      -1.392  31.041  -2.469  1.00  0.00           H  
ATOM    843  H3'  DT    10      -6.520  30.674   3.265  1.00  0.00           H  
ATOM    844 H3'1  DT    10      -5.752  29.944   3.729  1.00  0.00           H  
ATOM    845 H2'1  DT    10      -6.261  31.050   1.042  1.00  0.00           H  
ATOM    846 H2'2  DT    10      -5.148  32.410   1.361  1.00  0.00           H  
ATOM    847  P    DT    11      -4.874  31.845   5.026  1.00  0.00           P1+
ATOM    848  OP1  DT    11      -5.389  30.995   6.122  1.00  0.00           O1-
ATOM    849 OP2   DT    11      -5.761  32.946   4.586  1.00  0.00           N  
ATOM    850  C1   DT    11      -5.607  34.266   5.247  1.00  0.00           C  
ATOM    851  C2   DT    11      -7.225  32.696   4.410  1.00  0.00           C  
ATOM    852  O5'  DT    11      -3.445  32.438   5.432  1.00  0.00           O  
ATOM    853  C5'  DT    11      -2.265  31.653   5.176  1.00  0.00           C  
ATOM    854  C4'  DT    11      -1.171  32.534   4.596  1.00  0.00           C  
ATOM    855  O4'  DT    11      -1.243  32.626   3.141  1.00  0.00           O  
ATOM    856  C1'  DT    11      -1.148  33.994   2.773  1.00  0.00           C  
ATOM    857  N1   DT    11      -1.831  34.171   1.415  1.00  0.00           N  
ATOM    858  C6   DT    11      -3.181  34.361   1.276  1.00  0.00           C  
ATOM    859  C5   DT    11      -3.734  34.565   0.073  1.00  0.00           C  
ATOM    860  C7   DT    11      -5.210  34.774  -0.089  1.00  0.00           C  
ATOM    861  C4   DT    11      -2.922  34.590  -1.116  1.00  0.00           C  
ATOM    862  O4   DT    11      -3.340  34.770  -2.258  1.00  0.00           O  
ATOM    863  N3   DT    11      -1.577  34.390  -0.883  1.00  0.00           N  
ATOM    864  C2   DT    11      -0.979  34.178   0.342  1.00  0.00           C  
ATOM    865  O2   DT    11       0.224  34.011   0.448  1.00  0.00           O  
ATOM    866  C3'  DT    11      -1.176  33.993   5.059  1.00  0.00           C  
ATOM    867  C2'  DT    11      -1.827  34.763   3.908  1.00  0.00           C  
ATOM    868 O3'   DT    11       0.167  34.437   5.195  1.00  0.00           N  
ATOM    869  H11  DT    11      -4.569  34.560   5.248  1.00  0.00           H  
ATOM    870  H12  DT    11      -5.972  34.175   6.264  1.00  0.00           H  
ATOM    871  H13  DT    11      -6.185  34.995   4.693  1.00  0.00           H  
ATOM    872  H21  DT    11      -7.424  32.629   3.350  1.00  0.00           H  
ATOM    873  H22  DT    11      -7.801  33.511   4.831  1.00  0.00           H  
ATOM    874  H23  DT    11      -7.499  31.779   4.920  1.00  0.00           H  
ATOM    875  H5'  DT    11      -2.486  30.842   4.480  1.00  0.00           H  
ATOM    876 H5''  DT    11      -1.912  31.233   6.120  1.00  0.00           H  
ATOM    877  H4'  DT    11      -0.201  32.090   4.819  1.00  0.00           H  
ATOM    878  H1'  DT    11      -0.107  34.326   2.731  1.00  0.00           H  
ATOM    879  H6   DT    11      -3.830  34.337   2.140  1.00  0.00           H  
ATOM    880  H71  DT    11      -5.719  34.754   0.876  1.00  0.00           H  
ATOM    881  H72  DT    11      -5.390  35.738  -0.565  1.00  0.00           H  
ATOM    882  H73  DT    11      -5.621  33.992  -0.728  1.00  0.00           H  
ATOM    883  H3   DT    11      -0.976  34.392  -1.683  1.00  0.00           H  
ATOM    884  H3'  DT    11      -1.762  34.101   5.973  1.00  0.00           H  
ATOM    885 H3'1  DT    11      -0.836  33.412   5.909  1.00  0.00           H  
ATOM    886 H2'1  DT    11      -2.879  34.414   4.019  1.00  0.00           H  
ATOM    887 H2'2  DT    11      -1.842  35.802   3.595  1.00  0.00           H  
ATOM    888  P    DA    12       0.547  35.386   6.419  1.00  0.00           P1+
ATOM    889  OP1  DA    12       0.809  34.564   7.622  1.00  0.00           O1-
ATOM    890 OP2   DA    12      -0.480  36.442   6.566  1.00  0.00           N  
ATOM    891  C1   DA    12      -0.035  37.796   6.981  1.00  0.00           C  
ATOM    892  C2   DA    12      -1.759  36.146   7.280  1.00  0.00           C  
ATOM    893  O5'  DA    12       1.915  36.034   5.903  1.00  0.00           O  
ATOM    894  C5'  DA    12       2.757  35.274   5.016  1.00  0.00           C  
ATOM    895  C4'  DA    12       3.264  36.163   3.893  1.00  0.00           C  
ATOM    896  O4'  DA    12       2.350  36.196   2.754  1.00  0.00           O  
ATOM    897  C1'  DA    12       2.150  37.552   2.380  1.00  0.00           C  
ATOM    898  N9   DA    12       0.804  37.655   1.681  1.00  0.00           N  
ATOM    899  C8   DA    12      -0.461  37.820   2.180  1.00  0.00           C  
ATOM    900  N7   DA    12      -1.379  37.927   1.265  1.00  0.00           N  
ATOM    901  C5   DA    12      -0.676  37.828   0.071  1.00  0.00           C  
ATOM    902  C6   DA    12      -1.080  37.868  -1.269  1.00  0.00           C  
ATOM    903  N6   DA    12      -2.354  38.025  -1.653  1.00  0.00           N  
ATOM    904  N1   DA    12      -0.130  37.739  -2.205  1.00  0.00           N  
ATOM    905  C2   DA    12       1.133  37.584  -1.818  1.00  0.00           C  
ATOM    906  N3   DA    12       1.630  37.531  -0.597  1.00  0.00           N  
ATOM    907  C4   DA    12       0.653  37.663   0.326  1.00  0.00           C  
ATOM    908  C3'  DA    12       3.464  37.638   4.249  1.00  0.00           C  
ATOM    909  C2'  DA    12       2.228  38.344   3.686  1.00  0.00           C  
ATOM    910 O3'   DA    12       4.610  38.125   3.567  1.00  0.00           N  
ATOM    911  H11  DA    12       0.792  38.118   6.367  1.00  0.00           H  
ATOM    912  H12  DA    12       0.266  37.746   8.021  1.00  0.00           H  
ATOM    913  H13  DA    12      -0.865  38.480   6.851  1.00  0.00           H  
ATOM    914  H21  DA    12      -2.538  36.059   6.535  1.00  0.00           H  
ATOM    915  H22  DA    12      -2.004  36.950   7.964  1.00  0.00           H  
ATOM    916  H23  DA    12      -1.653  35.229   7.848  1.00  0.00           H  
ATOM    917  H5'  DA    12       2.208  34.432   4.593  1.00  0.00           H  
ATOM    918 H5''  DA    12       3.613  34.901   5.580  1.00  0.00           H  
ATOM    919  H4'  DA    12       4.200  35.756   3.512  1.00  0.00           H  
ATOM    920  H1'  DA    12       2.934  37.910   1.707  1.00  0.00           H  
ATOM    921  H8   DA    12      -0.676  37.857   3.244  1.00  0.00           H  
ATOM    922  H61  DA    12      -2.543  38.037  -2.637  1.00  0.00           H  
ATOM    923  H62  DA    12      -3.053  38.118  -0.935  1.00  0.00           H  
ATOM    924  H2   DA    12       1.855  37.485  -2.618  1.00  0.00           H  
ATOM    925  H3'  DA    12       3.516  37.765   5.331  1.00  0.00           H  
ATOM    926 H3'1  DA    12       4.263  37.101   4.749  1.00  0.00           H  
ATOM    927 H2'1  DA    12       1.448  37.961   4.384  1.00  0.00           H  
ATOM    928 H2'2  DA    12       1.986  39.371   3.433  1.00  0.00           H  
ATOM    929  P    DA    13       5.590  39.131   4.323  1.00  0.00           P1+
ATOM    930  OP1  DA    13       6.543  38.364   5.155  1.00  0.00           O1-
ATOM    931 OP2   DA    13       4.796  40.163   5.027  1.00  0.00           N  
ATOM    932  C1   DA    13       5.355  41.537   5.098  1.00  0.00           C  
ATOM    933  C2   DA    13       4.191  39.855   6.360  1.00  0.00           C  
ATOM    934  O5'  DA    13       6.367  39.798   3.094  1.00  0.00           O  
ATOM    935  C5'  DA    13       6.566  39.029   1.893  1.00  0.00           C  
ATOM    936  C4'  DA    13       6.279  39.888   0.672  1.00  0.00           C  
ATOM    937  O4'  DA    13       4.872  39.851   0.284  1.00  0.00           O  
ATOM    938  C1'  DA    13       4.429  41.184   0.078  1.00  0.00           C  
ATOM    939  N9   DA    13       2.925  41.222   0.299  1.00  0.00           N  
ATOM    940  C8   DA    13       2.184  41.369   1.442  1.00  0.00           C  
ATOM    941  N7   DA    13       0.901  41.415   1.236  1.00  0.00           N  
ATOM    942  C5   DA    13       0.777  41.290  -0.143  1.00  0.00           C  
ATOM    943  C6   DA    13      -0.335  41.266  -0.992  1.00  0.00           C  
ATOM    944  N6   DA    13      -1.599  41.372  -0.560  1.00  0.00           N  
ATOM    945  N1   DA    13      -0.106  41.129  -2.305  1.00  0.00           N  
ATOM    946  C2   DA    13       1.150  41.024  -2.729  1.00  0.00           C  
ATOM    947  N3   DA    13       2.269  41.034  -2.030  1.00  0.00           N  
ATOM    948  C4   DA    13       2.010  41.173  -0.712  1.00  0.00           C  
ATOM    949  C3'  DA    13       6.581  41.381   0.822  1.00  0.00           C  
ATOM    950  C2'  DA    13       5.220  42.028   1.080  1.00  0.00           C  
ATOM    951 O3'   DA    13       7.089  41.873  -0.409  1.00  0.00           N  
ATOM    952  H11  DA    13       5.659  41.863   4.114  1.00  0.00           H  
ATOM    953  H12  DA    13       6.207  41.518   5.768  1.00  0.00           H  
ATOM    954  H13  DA    13       4.584  42.198   5.472  1.00  0.00           H  
ATOM    955  H21  DA    13       3.133  39.685   6.214  1.00  0.00           H  
ATOM    956  H22  DA    13       4.327  40.688   7.040  1.00  0.00           H  
ATOM    957  H23  DA    13       4.674  38.980   6.784  1.00  0.00           H  
ATOM    958  H5'  DA    13       5.913  38.156   1.884  1.00  0.00           H  
ATOM    959 H5''  DA    13       7.606  38.703   1.854  1.00  0.00           H  
ATOM    960  H4'  DA    13       6.834  39.494  -0.178  1.00  0.00           H  
ATOM    961  H1'  DA    13       4.654  41.539  -0.931  1.00  0.00           H  
ATOM    962  H8   DA    13       2.630  41.441   2.429  1.00  0.00           H  
ATOM    963  H61  DA    13      -2.327  41.340  -1.247  1.00  0.00           H  
ATOM    964  H62  DA    13      -1.750  41.473   0.430  1.00  0.00           H  
ATOM    965  H2   DA    13       1.272  40.916  -3.799  1.00  0.00           H  
ATOM    966  H3'  DA    13       7.250  41.550   1.668  1.00  0.00           H  
ATOM    967 H3'1  DA    13       7.546  40.887   0.767  1.00  0.00           H  
ATOM    968 H2'1  DA    13       5.015  41.651   2.109  1.00  0.00           H  
ATOM    969 H2'2  DA    13       4.835  43.038   1.002  1.00  0.00           H  
ATOM    970  P    DC    14       8.279  42.935  -0.385  1.00  0.00           P1+
ATOM    971  OP1  DC    14       9.573  42.229  -0.257  1.00  0.00           O1-
ATOM    972 OP2   DC    14       8.000  43.971   0.636  1.00  0.00           N  
ATOM    973  C1   DC    14       8.447  45.357   0.344  1.00  0.00           C  
ATOM    974  C2   DC    14       8.308  43.696   2.075  1.00  0.00           C  
ATOM    975  O5'  DC    14       8.160  43.577  -1.845  1.00  0.00           O  
ATOM    976  C5'  DC    14       7.654  42.767  -2.924  1.00  0.00           C  
ATOM    977  C4'  DC    14       6.669  43.570  -3.758  1.00  0.00           C  
ATOM    978  O4'  DC    14       5.304  43.477  -3.248  1.00  0.00           O  
ATOM    979  C1'  DC    14       4.763  44.789  -3.175  1.00  0.00           C  
ATOM    980  N1   DC    14       3.694  44.792  -2.137  1.00  0.00           N  
ATOM    981  C6   DC    14       3.997  44.912  -0.817  1.00  0.00           C  
ATOM    982  C5   DC    14       3.019  44.915   0.129  1.00  0.00           C  
ATOM    983  C4   DC    14       1.672  44.785  -0.333  1.00  0.00           C  
ATOM    984  N4   DC    14       0.674  44.780   0.531  1.00  0.00           N  
ATOM    985  N3   DC    14       1.385  44.669  -1.627  1.00  0.00           N  
ATOM    986  C2   DC    14       2.377  44.668  -2.556  1.00  0.00           C  
ATOM    987  O2   DC    14       2.149  44.561  -3.770  1.00  0.00           O  
ATOM    988  C3'  DC    14       6.933  45.075  -3.835  1.00  0.00           C  
ATOM    989  C2'  DC    14       5.950  45.693  -2.839  1.00  0.00           C  
ATOM    990 O3'   DC    14       6.602  45.534  -5.138  1.00  0.00           N  
ATOM    991  H11  DC    14       8.111  45.656  -0.637  1.00  0.00           H  
ATOM    992  H12  DC    14       9.530  45.376   0.391  1.00  0.00           H  
ATOM    993  H13  DC    14       8.017  46.018   1.087  1.00  0.00           H  
ATOM    994  H21  DC    14       7.379  43.464   2.577  1.00  0.00           H  
ATOM    995  H22  DC    14       8.752  44.567   2.541  1.00  0.00           H  
ATOM    996  H23  DC    14       9.008  42.870   2.143  1.00  0.00           H  
ATOM    997  H5'  DC    14       7.159  41.876  -2.536  1.00  0.00           H  
ATOM    998 H5''  DC    14       8.489  42.469  -3.561  1.00  0.00           H  
ATOM    999  H4'  DC    14       6.638  43.159  -4.767  1.00  0.00           H  
ATOM   1000  H1'  DC    14       4.368  45.097  -4.149  1.00  0.00           H  
ATOM   1001  H6   DC    14       5.016  44.996  -0.481  1.00  0.00           H  
ATOM   1002  H5   DC    14       3.283  45.007   1.171  1.00  0.00           H  
ATOM   1003  H41  DC    14      -0.240  44.685   0.131  1.00  0.00           H  
ATOM   1004  H42  DC    14       0.862  44.866   1.508  1.00  0.00           H  
ATOM   1005  H3'  DC    14       7.962  45.297  -3.546  1.00  0.00           H  
ATOM   1006 H3'1  DC    14       7.704  44.606  -4.438  1.00  0.00           H  
ATOM   1007 H2'1  DC    14       6.432  45.372  -1.887  1.00  0.00           H  
ATOM   1008 H2'2  DC    14       5.540  46.685  -2.694  1.00  0.00           H  
ATOM   1009  P    DC    15       7.531  46.630  -5.830  1.00  0.00           P1+
ATOM   1010  OP1  DC    15       8.687  45.967  -6.474  1.00  0.00           O1-
ATOM   1011 OP2   DC    15       7.855  47.696  -4.855  1.00  0.00           N  
ATOM   1012  C1   DC    15       7.980  49.082  -5.372  1.00  0.00           C  
ATOM   1013  C2   DC    15       8.955  47.486  -3.863  1.00  0.00           C  
ATOM   1014  O5'  DC    15       6.552  47.210  -6.954  1.00  0.00           O  
ATOM   1015  C5'  DC    15       5.549  46.346  -7.520  1.00  0.00           C  
ATOM   1016  C4'  DC    15       4.227  47.087  -7.631  1.00  0.00           C  
ATOM   1017  O4'  DC    15       3.423  46.975  -6.417  1.00  0.00           O  
ATOM   1018  C1'  DC    15       2.967  48.273  -6.060  1.00  0.00           C  
ATOM   1019  N1   DC    15       2.707  48.285  -4.593  1.00  0.00           N  
ATOM   1020  C6   DC    15       3.719  48.465  -3.702  1.00  0.00           C  
ATOM   1021  C5   DC    15       3.480  48.477  -2.363  1.00  0.00           C  
ATOM   1022  C4   DC    15       2.124  48.291  -1.946  1.00  0.00           C  
ATOM   1023  N4   DC    15       1.820  48.291  -0.662  1.00  0.00           N  
ATOM   1024  N3   DC    15       1.141  48.116  -2.825  1.00  0.00           N  
ATOM   1025  C2   DC    15       1.402  48.107  -4.160  1.00  0.00           C  
ATOM   1026  O2   DC    15       0.512  47.947  -5.009  1.00  0.00           O  
ATOM   1027  C3'  DC    15       4.326  48.595  -7.870  1.00  0.00           C  
ATOM   1028  C2'  DC    15       4.084  49.223  -6.496  1.00  0.00           C  
ATOM   1029 O3'   DC    15       3.276  48.994  -8.739  1.00  0.00           N  
ATOM   1030  H11  DC    15       7.119  49.332  -5.973  1.00  0.00           H  
ATOM   1031  H12  DC    15       8.884  49.136  -5.969  1.00  0.00           H  
ATOM   1032  H13  DC    15       8.036  49.758  -4.528  1.00  0.00           H  
ATOM   1033  H21  DC    15       8.503  47.247  -2.910  1.00  0.00           H  
ATOM   1034  H22  DC    15       9.547  48.387  -3.757  1.00  0.00           H  
ATOM   1035  H23  DC    15       9.601  46.684  -4.204  1.00  0.00           H  
ATOM   1036  H5'  DC    15       5.415  45.456  -6.903  1.00  0.00           H  
ATOM   1037 H5''  DC    15       5.866  46.047  -8.521  1.00  0.00           H  
ATOM   1038  H4'  DC    15       3.631  46.636  -8.425  1.00  0.00           H  
ATOM   1039  H1'  DC    15       2.064  48.531  -6.623  1.00  0.00           H  
ATOM   1040  H6   DC    15       4.737  48.591  -4.028  1.00  0.00           H  
ATOM   1041  H5   DC    15       4.298  48.617  -1.674  1.00  0.00           H  
ATOM   1042  H41  DC    15       0.851  48.153  -0.449  1.00  0.00           H  
ATOM   1043  H42  DC    15       2.540  48.419   0.019  1.00  0.00           H  
ATOM   1044  H3'  DC    15       5.318  48.857  -8.242  1.00  0.00           H  
ATOM   1045 H3'1  DC    15       4.620  48.125  -8.803  1.00  0.00           H  
ATOM   1046 H2'1  DC    15       5.045  48.951  -6.001  1.00  0.00           H  
ATOM   1047 H2'2  DC    15       3.790  50.207  -6.153  1.00  0.00           H  
ATOM   1048  P    DC    16       3.574  50.088  -9.860  1.00  0.00           P1+
ATOM   1049  OP1  DC    16       4.164  49.434 -11.049  1.00  0.00           O1-
ATOM   1050 OP2   DC    16       4.357  51.200  -9.274  1.00  0.00           N  
ATOM   1051  C1   DC    16       4.085  52.573  -9.769  1.00  0.00           C  
ATOM   1052  C2   DC    16       5.837  51.063  -9.112  1.00  0.00           C  
ATOM   1053  O5'  DC    16       2.097  50.596 -10.205  1.00  0.00           O  
ATOM   1054  C5'  DC    16       0.993  49.682 -10.064  1.00  0.00           C  
ATOM   1055  C4'  DC    16      -0.177  50.380  -9.391  1.00  0.00           C  
ATOM   1056  O4'  DC    16      -0.114  50.293  -7.935  1.00  0.00           O  
ATOM   1057  C1'  DC    16      -0.334  51.589  -7.398  1.00  0.00           C  
ATOM   1058  N1   DC    16       0.313  51.651  -6.057  1.00  0.00           N  
ATOM   1059  C6   DC    16       1.645  51.894  -5.930  1.00  0.00           C  
ATOM   1060  C5   DC    16       2.233  51.951  -4.704  1.00  0.00           C  
ATOM   1061  C4   DC    16       1.387  51.742  -3.570  1.00  0.00           C  
ATOM   1062  N4   DC    16       1.892  51.784  -2.351  1.00  0.00           N  
ATOM   1063  N3   DC    16       0.085  51.506  -3.705  1.00  0.00           N  
ATOM   1064  C2   DC    16      -0.483  51.453  -4.939  1.00  0.00           C  
ATOM   1065  O2   DC    16      -1.693  51.235  -5.103  1.00  0.00           O  
ATOM   1066  C3'  DC    16      -0.305  51.881  -9.665  1.00  0.00           C  
ATOM   1067  C2'  DC    16       0.273  52.554  -8.419  1.00  0.00           C  
ATOM   1068 O3'   DC    16      -1.682  52.215  -9.760  1.00  0.00           N  
ATOM   1069  H11  DC    16       3.024  52.771  -9.750  1.00  0.00           H  
ATOM   1070  H12  DC    16       4.462  52.645 -10.783  1.00  0.00           H  
ATOM   1071  H13  DC    16       4.591  53.276  -9.119  1.00  0.00           H  
ATOM   1072  H21  DC    16       6.038  50.874  -8.066  1.00  0.00           H  
ATOM   1073  H22  DC    16       6.336  51.976  -9.412  1.00  0.00           H  
ATOM   1074  H23  DC    16       6.195  50.250  -9.734  1.00  0.00           H  
ATOM   1075  H5'  DC    16       1.286  48.814  -9.473  1.00  0.00           H  
ATOM   1076 H5''  DC    16       0.679  49.354 -11.057  1.00  0.00           H  
ATOM   1077  H4'  DC    16      -1.103  49.883  -9.679  1.00  0.00           H  
ATOM   1078  H1'  DC    16      -1.406  51.800  -7.329  1.00  0.00           H  
ATOM   1079  H6   DC    16       2.274  52.037  -6.792  1.00  0.00           H  
ATOM   1080  H5   DC    16       3.293  52.141  -4.628  1.00  0.00           H  
ATOM   1081  H41  DC    16       1.236  51.627  -1.609  1.00  0.00           H  
ATOM   1082  H42  DC    16       2.867  51.959  -2.223  1.00  0.00           H  
ATOM   1083  H3'  DC    16       0.269  52.156 -10.551  1.00  0.00           H  
ATOM   1084 H3'1  DC    16      -0.591  51.383 -10.586  1.00  0.00           H  
ATOM   1085 H2'1  DC    16       1.353  52.329  -8.575  1.00  0.00           H  
ATOM   1086 H2'2  DC    16       0.191  53.541  -7.976  1.00  0.00           H  
ATOM   1087  P    DA    17      -2.147  53.273 -10.859  1.00  0.00           P1+
ATOM   1088  OP1  DA    17      -2.333  52.590 -12.159  1.00  0.00           O1-
ATOM   1089 OP2   DA    17      -1.220  54.428 -10.860  1.00  0.00           N  
ATOM   1090  C1   DA    17      -1.783  55.782 -11.089  1.00  0.00           C  
ATOM   1091  C2   DA    17       0.079  54.344 -11.592  1.00  0.00           C  
ATOM   1092  O5'  DA    17      -3.568  53.725 -10.282  1.00  0.00           O  
ATOM   1093  C5'  DA    17      -4.338  52.786  -9.508  1.00  0.00           C  
ATOM   1094  C4'  DA    17      -4.924  53.476  -8.287  1.00  0.00           C  
ATOM   1095  O4'  DA    17      -4.018  53.446  -7.143  1.00  0.00           O  
ATOM   1096  C1'  DA    17      -3.941  54.756  -6.598  1.00  0.00           C  
ATOM   1097  N9   DA    17      -2.611  54.891  -5.876  1.00  0.00           N  
ATOM   1098  C8   DA    17      -1.365  55.231  -6.336  1.00  0.00           C  
ATOM   1099  N7   DA    17      -0.461  55.304  -5.404  1.00  0.00           N  
ATOM   1100  C5   DA    17      -1.153  54.991  -4.239  1.00  0.00           C  
ATOM   1101  C6   DA    17      -0.754  54.897  -2.901  1.00  0.00           C  
ATOM   1102  N6   DA    17       0.500  55.119  -2.485  1.00  0.00           N  
ATOM   1103  N1   DA    17      -1.690  54.566  -2.000  1.00  0.00           N  
ATOM   1104  C2   DA    17      -2.933  54.347  -2.418  1.00  0.00           C  
ATOM   1105  N3   DA    17      -3.423  54.405  -3.642  1.00  0.00           N  
ATOM   1106  C4   DA    17      -2.461  54.740  -4.529  1.00  0.00           C  
ATOM   1107  C3'  DA    17      -5.257  54.960  -8.456  1.00  0.00           C  
ATOM   1108  C2'  DA    17      -4.091  55.697  -7.795  1.00  0.00           C  
ATOM   1109 O3'   DA    17      -6.443  55.251  -7.732  1.00  0.00           N  
ATOM   1110  H11  DA    17      -2.635  55.943 -10.447  1.00  0.00           H  
ATOM   1111  H12  DA    17      -2.077  55.850 -12.130  1.00  0.00           H  
ATOM   1112  H13  DA    17      -1.017  56.511 -10.855  1.00  0.00           H  
ATOM   1113  H21  DA    17       0.864  54.241 -10.854  1.00  0.00           H  
ATOM   1114  H22  DA    17       0.244  55.245 -12.170  1.00  0.00           H  
ATOM   1115  H23  DA    17       0.060  53.497 -12.268  1.00  0.00           H  
ATOM   1116  H5'  DA    17      -3.715  51.950  -9.188  1.00  0.00           H  
ATOM   1117 H5''  DA    17      -5.156  52.411 -10.124  1.00  0.00           H  
ATOM   1118  H4'  DA    17      -5.819  52.941  -7.972  1.00  0.00           H  
ATOM   1119  H1'  DA    17      -4.755  54.954  -5.895  1.00  0.00           H  
ATOM   1120  H8   DA    17      -1.154  55.422  -7.383  1.00  0.00           H  
ATOM   1121  H61  DA    17       0.686  55.023  -1.505  1.00  0.00           H  
ATOM   1122  H62  DA    17       1.187  55.365  -3.177  1.00  0.00           H  
ATOM   1123  H2   DA    17      -3.643  54.083  -1.646  1.00  0.00           H  
ATOM   1124  H3'  DA    17      -5.320  55.217  -9.515  1.00  0.00           H  
ATOM   1125 H3'1  DA    17      -6.004  54.421  -9.029  1.00  0.00           H  
ATOM   1126 H2'1  DA    17      -3.278  55.475  -8.523  1.00  0.00           H  
ATOM   1127 H2'2  DA    17      -3.942  56.701  -7.412  1.00  0.00           H  
ATOM   1128  P    DG    18      -7.511  56.252  -8.366  1.00  0.00           P1+
ATOM   1129  OP1  DG    18      -8.390  55.514  -9.300  1.00  0.00           O1-
ATOM   1130 OP2   DG    18      -6.814  57.432  -8.926  1.00  0.00           N  
ATOM   1131  C1   DG    18      -7.530  58.734  -8.867  1.00  0.00           C  
ATOM   1132  C2   DG    18      -6.152  57.354 -10.264  1.00  0.00           C  
ATOM   1133  O5'  DG    18      -8.346  56.685  -7.073  1.00  0.00           O  
ATOM   1134  C5'  DG    18      -8.474  55.755  -5.981  1.00  0.00           C  
ATOM   1135  C4'  DG    18      -8.267  56.474  -4.658  1.00  0.00           C  
ATOM   1136  O4'  DG    18      -6.862  56.515  -4.261  1.00  0.00           O  
ATOM   1137  C1'  DG    18      -6.542  57.847  -3.883  1.00  0.00           C  
ATOM   1138  N9   DG    18      -5.078  58.044  -4.076  1.00  0.00           N  
ATOM   1139  C8   DG    18      -4.382  58.343  -5.230  1.00  0.00           C  
ATOM   1140  N7   DG    18      -3.088  58.449  -5.059  1.00  0.00           N  
ATOM   1141  C5   DG    18      -2.908  58.203  -3.703  1.00  0.00           C  
ATOM   1142  C6   DG    18      -1.723  58.177  -2.920  1.00  0.00           C  
ATOM   1143  O6   DG    18      -0.562  58.372  -3.275  1.00  0.00           O  
ATOM   1144  N1   DG    18      -2.003  57.886  -1.580  1.00  0.00           N  
ATOM   1145  C2   DG    18      -3.260  57.652  -1.061  1.00  0.00           C  
ATOM   1146  N2   DG    18      -3.315  57.389   0.252  1.00  0.00           N  
ATOM   1147  N3   DG    18      -4.369  57.678  -1.795  1.00  0.00           N  
ATOM   1148  C4   DG    18      -4.114  57.961  -3.101  1.00  0.00           C  
ATOM   1149  C3'  DG    18      -8.703  57.941  -4.622  1.00  0.00           C  
ATOM   1150 H3'1  DG    18      -9.233  58.192  -3.703  1.00  0.00           N  
ATOM   1151  C2'  DG    18      -7.406  58.736  -4.779  1.00  0.00           C  
ATOM   1152  H11  DG    18      -7.942  58.895  -7.881  1.00  0.00           H  
ATOM   1153  H12  DG    18      -8.329  58.710  -9.600  1.00  0.00           H  
ATOM   1154  H13  DG    18      -6.822  59.522  -9.093  1.00  0.00           H  
ATOM   1155  H21  DG    18      -5.090  57.225 -10.104  1.00  0.00           H  
ATOM   1156  H22  DG    18      -6.311  58.270 -10.820  1.00  0.00           H  
ATOM   1157  H23  DG    18      -6.573  56.526 -10.824  1.00  0.00           H  
ATOM   1158  H5'  DG    18      -7.743  54.950  -6.076  1.00  0.00           H  
ATOM   1159 H5''  DG    18      -9.480  55.333  -5.996  1.00  0.00           H  
ATOM   1160  H4'  DG    18      -8.783  55.927  -3.871  1.00  0.00           H  
ATOM   1161  H1'  DG    18      -6.806  58.033  -2.841  1.00  0.00           H  
ATOM   1162  H8   DG    18      -4.858  58.473  -6.195  1.00  0.00           H  
ATOM   1163  H1   DG    18      -1.204  57.850  -0.984  1.00  0.00           H  
ATOM   1164  H21  DG    18      -2.491  57.359   0.818  1.00  0.00           H  
ATOM   1165  H22  DG    18      -4.234  57.210   0.617  1.00  0.00           H  
ATOM   1166  H3'  DG    18      -9.385  58.156  -5.447  1.00  0.00           H  
ATOM   1167 H3'2  DG    18      -7.788  58.529  -4.693  1.00  0.00           H  
ATOM   1168 H2'1  DG    18      -7.016  58.668  -6.015  1.00  0.00           H  
ATOM   1169 H2'2  DG    18      -6.942  59.851  -4.511  1.00  0.00           H  
TER    1170       DG    18 
CONECT    1   22    2    7
CONECT    2    1   23    3    5
CONECT    3    2   29   30    4
CONECT    4    3  366
CONECT    5    2    6    6
CONECT    6    5    5
CONECT    7    1    8   10   10
CONECT    8    7   24   25    9
CONECT    9    8   37   38   17
CONECT   10    7    7
CONECT   11   12   16   19
CONECT   12   11   13   26   27
CONECT   13   12   31   14   36
CONECT   14   13   32   34   15
CONECT   15   14   33   35   20
CONECT   16   11   28   17   17
CONECT   17    9   16   16   18
CONECT   18   17   19   19
CONECT   19   11   18   18
CONECT   20   15   21   21 1150
CONECT   21   20   20
CONECT   22    1
CONECT   23    2
CONECT   24    8
CONECT   25    8
CONECT   26   12
CONECT   27   12
CONECT   28   16
CONECT   29    3
CONECT   30    3
CONECT   31   13
CONECT   32   14
CONECT   33   15
CONECT   34   14
CONECT   35   15
CONECT   36   13
CONECT   37    9
CONECT   38    9
CONECT  186  371
CONECT  196  387
CONECT  350  392
CONECT  361  362  369  369  376
CONECT  362  361  363  364  364
CONECT  363  362
CONECT  364  362  362  365  366
CONECT  365  364
CONECT  366    4  364  367  367
CONECT  367  366  366  368  369
CONECT  368  367
CONECT  369  361  361  367  370
CONECT  370  369
CONECT  371  186  372  379  379
CONECT  372  371  373  374  374
CONECT  373  372
CONECT  374  372  372  375  376
CONECT  375  374
CONECT  376  361  374  377  377
CONECT  377  376  376  378  379
CONECT  378  377
CONECT  379  371  371  377  380
CONECT  380  379
CONECT  382  383  390  390  397
CONECT  383  382  384  385  385
CONECT  384  383
CONECT  385  383  383  386  387
CONECT  386  385
CONECT  387  196  385  388  388
CONECT  388  387  387  389  390
CONECT  389  388
CONECT  390  382  382  388  391
CONECT  391  390
CONECT  392  350  393  400  400
CONECT  393  392  394  395  395
CONECT  394  393
CONECT  395  393  393  396  397
CONECT  396  395
CONECT  397  382  395  398  398
CONECT  398  397  397  399  400
CONECT  399  398
CONECT  400  392  392  398  401
CONECT  401  400
CONECT  402  403  421
CONECT  403  402  444  445  404
CONECT  404  403  446  405  418
CONECT  405  404  406
CONECT  406  405  447  407  419
CONECT  407  406  408  417
CONECT  408  407  448  409  409
CONECT  409  408  408  410
CONECT  410  409  411  417  417
CONECT  411  410  412  412  413
CONECT  412  411  411
CONECT  413  411  449  414
CONECT  414  413  415  416  416
CONECT  415  414  450  451
CONECT  416  414  414  417
CONECT  417  407  410  410  416
CONECT  418  404  452  453  420
CONECT  419  406  454  455  420
CONECT  420  418  419
CONECT  421  402  422  425  429
CONECT  422  421  423  424
CONECT  423  422  456  457  458
CONECT  424  422  459  460  461
CONECT  425  421
CONECT  426  427  431  432
CONECT  427  426  462  463  428
CONECT  428  427  464  465  429
CONECT  429  421  428  430
CONECT  430  429  466  467  431
CONECT  431  426  430  468  469
CONECT  432  426  433  443  443
CONECT  433  432  434
CONECT  434  433  435  481  482
CONECT  435  434  470  436  480
CONECT  436  435  437
CONECT  437  436  438  478  479
CONECT  438  437  471  439  477
CONECT  439  438  440
CONECT  440  439  441  475  476
CONECT  441  440  472  442  474
CONECT  442  441  473
CONECT  443  432  432
CONECT  444  403
CONECT  445  403
CONECT  446  404
CONECT  447  406
CONECT  448  408
CONECT  449  413
CONECT  450  415
CONECT  451  415
CONECT  452  418
CONECT  453  418
CONECT  454  419
CONECT  455  419
CONECT  456  423
CONECT  457  423
CONECT  458  423
CONECT  459  424
CONECT  460  424
CONECT  461  424
CONECT  462  427
CONECT  463  427
CONECT  464  428
CONECT  465  428
CONECT  466  430
CONECT  467  430
CONECT  468  431
CONECT  469  431
CONECT  470  435
CONECT  471  438
CONECT  472  441
CONECT  473  442
CONECT  474  441
CONECT  475  440
CONECT  476  440
CONECT  477  438
CONECT  478  437
CONECT  479  437
CONECT  480  435
CONECT  481  434
CONECT  482  434
CONECT  483  484  485  488
CONECT  484  483
CONECT  485  483  504  486  487
CONECT  486  485  505  506  507
CONECT  487  485  508  509  510
CONECT  488  483  489
CONECT  489  488  511  512  490
CONECT  490  489  513  491  501
CONECT  491  490  492
CONECT  492  491  514  493  502
CONECT  493  492  494  499
CONECT  494  493  515  495  495
CONECT  495  494  494  516  496
CONECT  496  495  497  498  498
CONECT  497  496  517  518
CONECT  498  496  496  499
CONECT  499  493  498  500  500
CONECT  500  499  499
CONECT  501  490  519  520  503
CONECT  502  492  521  522  503
CONECT  503  501  502
CONECT  504  485
CONECT  505  486
CONECT  506  486
CONECT  507  486
CONECT  508  487
CONECT  509  487
CONECT  510  487
CONECT  511  489
CONECT  512  489
CONECT  513  490
CONECT  514  492
CONECT  515  494
CONECT  516  495
CONECT  517  497
CONECT  518  497
CONECT  519  501
CONECT  520  501
CONECT  521  502
CONECT  522  502
CONECT  523  524  525  528
CONECT  524  523
CONECT  525  523  526  527
CONECT  526  525  545  546  547
CONECT  527  525  548  549  550
CONECT  528  523  529
CONECT  529  528  551  552  530
CONECT  530  529  553  531  542
CONECT  531  530  532
CONECT  532  531  554  533  543
CONECT  533  532  534  540
CONECT  534  533  555  535  535
CONECT  535  534  534  536  537
CONECT  536  535  556  557  558
CONECT  537  535  538  538  539
CONECT  538  537  537
CONECT  539  537  559  540
CONECT  540  533  539  541  541
CONECT  541  540  540
CONECT  542  530  560  561  544
CONECT  543  532  562  563  544
CONECT  544  542  543
CONECT  545  526
CONECT  546  526
CONECT  547  526
CONECT  548  527
CONECT  549  527
CONECT  550  527
CONECT  551  529
CONECT  552  529
CONECT  553  530
CONECT  554  532
CONECT  555  534
CONECT  556  536
CONECT  557  536
CONECT  558  536
CONECT  559  539
CONECT  560  542
CONECT  561  542
CONECT  562  543
CONECT  563  543
CONECT  564  565  566  569
CONECT  565  564
CONECT  566  564  567  568
CONECT  567  566  587  588  589
CONECT  568  566  590  591  592
CONECT  569  564  570
CONECT  570  569  593  594  571
CONECT  571  570  595  572  584
CONECT  572  571  573
CONECT  573  572  596  574  585
CONECT  574  573  575  583
CONECT  575  574  597  576  576
CONECT  576  575  575  577
CONECT  577  576  578  583  583
CONECT  578  577  579  580  580
CONECT  579  578  598  599
CONECT  580  578  578  581
CONECT  581  580  600  582  582
CONECT  582  581  581  583
CONECT  583  574  577  577  582
CONECT  584  571  601  602  586
CONECT  585  573  603  604  586
CONECT  586  584  585
CONECT  587  567
CONECT  588  567
CONECT  589  567
CONECT  590  568
CONECT  591  568
CONECT  592  568
CONECT  593  570
CONECT  594  570
CONECT  595  571
CONECT  596  573
CONECT  597  575
CONECT  598  579
CONECT  599  579
CONECT  600  581
CONECT  601  584
CONECT  602  584
CONECT  603  585
CONECT  604  585
CONECT  605  606  607  610
CONECT  606  605
CONECT  607  605  608  609
CONECT  608  607  627  628  629
CONECT  609  607  630  631  632
CONECT  610  605  611
CONECT  611  610  633  634  612
CONECT  612  611  635  613  624
CONECT  613  612  614
CONECT  614  613  636  615  625
CONECT  615  614  616  622
CONECT  616  615  637  617  617
CONECT  617  616  616  618  619
CONECT  618  617  638  639  640
CONECT  619  617  620  620  621
CONECT  620  619  619
CONECT  621  619  641  622
CONECT  622  615  621  623  623
CONECT  623  622  622
CONECT  624  612  642  643  626
CONECT  625  614  644  645  626
CONECT  626  624  625
CONECT  627  608
CONECT  628  608
CONECT  629  608
CONECT  630  609
CONECT  631  609
CONECT  632  609
CONECT  633  611
CONECT  634  611
CONECT  635  612
CONECT  636  614
CONECT  637  616
CONECT  638  618
CONECT  639  618
CONECT  640  618
CONECT  641  621
CONECT  642  624
CONECT  643  624
CONECT  644  625
CONECT  645  625
CONECT  646  647  648  651
CONECT  647  646
CONECT  648  646  649  650
CONECT  649  648  668  669  670
CONECT  650  648  671  672  673
CONECT  651  646  652
CONECT  652  651  674  675  653
CONECT  653  652  676  654  665
CONECT  654  653  655
CONECT  655  654  677  656  666
CONECT  656  655  657  663
CONECT  657  656  678  658  658
CONECT  658  657  657  659  660
CONECT  659  658  679  680  681
CONECT  660  658  661  661  662
CONECT  661  660  660
CONECT  662  660  682  663
CONECT  663  656  662  664  664
CONECT  664  663  663
CONECT  665  653  683  684  667
CONECT  666  655  685  686  667
CONECT  667  665  666
CONECT  668  649
CONECT  669  649
CONECT  670  649
CONECT  671  650
CONECT  672  650
CONECT  673  650
CONECT  674  652
CONECT  675  652
CONECT  676  653
CONECT  677  655
CONECT  678  657
CONECT  679  659
CONECT  680  659
CONECT  681  659
CONECT  682  662
CONECT  683  665
CONECT  684  665
CONECT  685  666
CONECT  686  666
CONECT  687  688  689  692
CONECT  688  687
CONECT  689  687  690  691
CONECT  690  689  710  711  712
CONECT  691  689  713  714  715
CONECT  692  687  693
CONECT  693  692  716  717  694
CONECT  694  693  718  695  707
CONECT  695  694  696
CONECT  696  695  719  697  708
CONECT  697  696  698  706
CONECT  698  697  720  699  699
CONECT  699  698  698  700
CONECT  700  699  701  706  706
CONECT  701  700  702  703  703
CONECT  702  701  721  722
CONECT  703  701  701  704
CONECT  704  703  723  705  705
CONECT  705  704  704  706
CONECT  706  697  700  700  705
CONECT  707  694  724  725  709
CONECT  708  696  726  727  709
CONECT  709  707  708
CONECT  710  690
CONECT  711  690
CONECT  712  690
CONECT  713  691
CONECT  714  691
CONECT  715  691
CONECT  716  693
CONECT  717  693
CONECT  718  694
CONECT  719  696
CONECT  720  698
CONECT  721  702
CONECT  722  702
CONECT  723  704
CONECT  724  707
CONECT  725  707
CONECT  726  708
CONECT  727  708
CONECT  728  729  730  733
CONECT  729  728
CONECT  730  728  731  732
CONECT  731  730  749  750  751
CONECT  732  730  752  753  754
CONECT  733  728  734
CONECT  734  733  755  756  735
CONECT  735  734  757  736  746
CONECT  736  735  737
CONECT  737  736  758  738  747
CONECT  738  737  739  744
CONECT  739  738  759  740  740
CONECT  740  739  739  760  741
CONECT  741  740  742  743  743
CONECT  742  741  761  762
CONECT  743  741  741  744
CONECT  744  738  743  745  745
CONECT  745  744  744
CONECT  746  735  763  764  748
CONECT  747  737  765  766  748
CONECT  748  746  747
CONECT  749  731
CONECT  750  731
CONECT  751  731
CONECT  752  732
CONECT  753  732
CONECT  754  732
CONECT  755  734
CONECT  756  734
CONECT  757  735
CONECT  758  737
CONECT  759  739
CONECT  760  740
CONECT  761  742
CONECT  762  742
CONECT  763  746
CONECT  764  746
CONECT  765  747
CONECT  766  747
CONECT  767  768  769  772
CONECT  768  767
CONECT  769  767  770  771
CONECT  770  769  788  789  790
CONECT  771  769  791  792  793
CONECT  772  767  773
CONECT  773  772  794  795  774
CONECT  774  773  796  775  785
CONECT  775  774  776
CONECT  776  775  797  777  786
CONECT  777  776  778  783
CONECT  778  777  798  779  779
CONECT  779  778  778  799  780
CONECT  780  779  781  782  782
CONECT  781  780  800  801
CONECT  782  780  780  783
CONECT  783  777  782  784  784
CONECT  784  783  783
CONECT  785  774  802  803  787
CONECT  786  776  804  805  787
CONECT  787  785  786
CONECT  788  770
CONECT  789  770
CONECT  790  770
CONECT  791  771
CONECT  792  771
CONECT  793  771
CONECT  794  773
CONECT  795  773
CONECT  796  774
CONECT  797  776
CONECT  798  778
CONECT  799  779
CONECT  800  781
CONECT  801  781
CONECT  802  785
CONECT  803  785
CONECT  804  786
CONECT  805  786
CONECT  806  807  808  811
CONECT  807  806
CONECT  808  806  809  810
CONECT  809  808  828  829  830
CONECT  810  808  831  832  833
CONECT  811  806  812
CONECT  812  811  834  835  813
CONECT  813  812  836  814  825
CONECT  814  813  815
CONECT  815  814  837  816  826
CONECT  816  815  817  823
CONECT  817  816  838  818  818
CONECT  818  817  817  819  820
CONECT  819  818  839  840  841
CONECT  820  818  821  821  822
CONECT  821  820  820
CONECT  822  820  842  823
CONECT  823  816  822  824  824
CONECT  824  823  823
CONECT  825  813  843  844  827
CONECT  826  815  845  846  827
CONECT  827  825  826
CONECT  828  809
CONECT  829  809
CONECT  830  809
CONECT  831  810
CONECT  832  810
CONECT  833  810
CONECT  834  812
CONECT  835  812
CONECT  836  813
CONECT  837  815
CONECT  838  817
CONECT  839  819
CONECT  840  819
CONECT  841  819
CONECT  842  822
CONECT  843  825
CONECT  844  825
CONECT  845  826
CONECT  846  826
CONECT  847  848  849  852
CONECT  848  847
CONECT  849  847  850  851
CONECT  850  849  869  870  871
CONECT  851  849  872  873  874
CONECT  852  847  853
CONECT  853  852  875  876  854
CONECT  854  853  877  855  866
CONECT  855  854  856
CONECT  856  855  878  857  867
CONECT  857  856  858  864
CONECT  858  857  879  859  859
CONECT  859  858  858  860  861
CONECT  860  859  880  881  882
CONECT  861  859  862  862  863
CONECT  862  861  861
CONECT  863  861  883  864
CONECT  864  857  863  865  865
CONECT  865  864  864
CONECT  866  854  884  885  868
CONECT  867  856  886  887  868
CONECT  868  866  867
CONECT  869  850
CONECT  870  850
CONECT  871  850
CONECT  872  851
CONECT  873  851
CONECT  874  851
CONECT  875  853
CONECT  876  853
CONECT  877  854
CONECT  878  856
CONECT  879  858
CONECT  880  860
CONECT  881  860
CONECT  882  860
CONECT  883  863
CONECT  884  866
CONECT  885  866
CONECT  886  867
CONECT  887  867
CONECT  888  889  890  893
CONECT  889  888
CONECT  890  888  891  892
CONECT  891  890  911  912  913
CONECT  892  890  914  915  916
CONECT  893  888  894
CONECT  894  893  917  918  895
CONECT  895  894  919  896  908
CONECT  896  895  897
CONECT  897  896  920  898  909
CONECT  898  897  899  907
CONECT  899  898  921  900  900
CONECT  900  899  899  901
CONECT  901  900  902  907  907
CONECT  902  901  903  904  904
CONECT  903  902  922  923
CONECT  904  902  902  905
CONECT  905  904  924  906  906
CONECT  906  905  905  907
CONECT  907  898  901  901  906
CONECT  908  895  925  926  910
CONECT  909  897  927  928  910
CONECT  910  908  909
CONECT  911  891
CONECT  912  891
CONECT  913  891
CONECT  914  892
CONECT  915  892
CONECT  916  892
CONECT  917  894
CONECT  918  894
CONECT  919  895
CONECT  920  897
CONECT  921  899
CONECT  922  903
CONECT  923  903
CONECT  924  905
CONECT  925  908
CONECT  926  908
CONECT  927  909
CONECT  928  909
CONECT  929  930  931  934
CONECT  930  929
CONECT  931  929  932  933
CONECT  932  931  952  953  954
CONECT  933  931  955  956  957
CONECT  934  929  935
CONECT  935  934  958  959  936
CONECT  936  935  960  937  949
CONECT  937  936  938
CONECT  938  937  961  939  950
CONECT  939  938  940  948
CONECT  940  939  962  941  941
CONECT  941  940  940  942
CONECT  942  941  943  948  948
CONECT  943  942  944  945  945
CONECT  944  943  963  964
CONECT  945  943  943  946
CONECT  946  945  965  947  947
CONECT  947  946  946  948
CONECT  948  939  942  942  947
CONECT  949  936  966  967  951
CONECT  950  938  968  969  951
CONECT  951  949  950
CONECT  952  932
CONECT  953  932
CONECT  954  932
CONECT  955  933
CONECT  956  933
CONECT  957  933
CONECT  958  935
CONECT  959  935
CONECT  960  936
CONECT  961  938
CONECT  962  940
CONECT  963  944
CONECT  964  944
CONECT  965  946
CONECT  966  949
CONECT  967  949
CONECT  968  950
CONECT  969  950
CONECT  970  971  972  975
CONECT  971  970
CONECT  972  970  973  974
CONECT  973  972  991  992  993
CONECT  974  972  994  995  996
CONECT  975  970  976
CONECT  976  975  997  998  977
CONECT  977  976  999  978  988
CONECT  978  977  979
CONECT  979  978 1000  980  989
CONECT  980  979  981  986
CONECT  981  980 1001  982  982
CONECT  982  981  981 1002  983
CONECT  983  982  984  985  985
CONECT  984  983 1003 1004
CONECT  985  983  983  986
CONECT  986  980  985  987  987
CONECT  987  986  986
CONECT  988  977 1005 1006  990
CONECT  989  979 1007 1008  990
CONECT  990  988  989
CONECT  991  973
CONECT  992  973
CONECT  993  973
CONECT  994  974
CONECT  995  974
CONECT  996  974
CONECT  997  976
CONECT  998  976
CONECT  999  977
CONECT 1000  979
CONECT 1001  981
CONECT 1002  982
CONECT 1003  984
CONECT 1004  984
CONECT 1005  988
CONECT 1006  988
CONECT 1007  989
CONECT 1008  989
CONECT 1009 1010 1011 1014
CONECT 1010 1009
CONECT 1011 1009 1012 1013
CONECT 1012 1011 1030 1031 1032
CONECT 1013 1011 1033 1034 1035
CONECT 1014 1009 1015
CONECT 1015 1014 1036 1037 1016
CONECT 1016 1015 1038 1017 1027
CONECT 1017 1016 1018
CONECT 1018 1017 1039 1019 1028
CONECT 1019 1018 1020 1025
CONECT 1020 1019 1040 1021 1021
CONECT 1021 1020 1020 1041 1022
CONECT 1022 1021 1023 1024 1024
CONECT 1023 1022 1042 1043
CONECT 1024 1022 1022 1025
CONECT 1025 1019 1024 1026 1026
CONECT 1026 1025 1025
CONECT 1027 1016 1044 1045 1029
CONECT 1028 1018 1046 1047 1029
CONECT 1029 1027 1028
CONECT 1030 1012
CONECT 1031 1012
CONECT 1032 1012
CONECT 1033 1013
CONECT 1034 1013
CONECT 1035 1013
CONECT 1036 1015
CONECT 1037 1015
CONECT 1038 1016
CONECT 1039 1018
CONECT 1040 1020
CONECT 1041 1021
CONECT 1042 1023
CONECT 1043 1023
CONECT 1044 1027
CONECT 1045 1027
CONECT 1046 1028
CONECT 1047 1028
CONECT 1048 1049 1050 1053
CONECT 1049 1048
CONECT 1050 1048 1051 1052
CONECT 1051 1050 1069 1070 1071
CONECT 1052 1050 1072 1073 1074
CONECT 1053 1048 1054
CONECT 1054 1053 1075 1076 1055
CONECT 1055 1054 1077 1056 1066
CONECT 1056 1055 1057
CONECT 1057 1056 1078 1058 1067
CONECT 1058 1057 1059 1064
CONECT 1059 1058 1079 1060 1060
CONECT 1060 1059 1059 1080 1061
CONECT 1061 1060 1062 1063 1063
CONECT 1062 1061 1081 1082
CONECT 1063 1061 1061 1064
CONECT 1064 1058 1063 1065 1065
CONECT 1065 1064 1064
CONECT 1066 1055 1083 1084 1068
CONECT 1067 1057 1085 1086 1068
CONECT 1068 1066 1067
CONECT 1069 1051
CONECT 1070 1051
CONECT 1071 1051
CONECT 1072 1052
CONECT 1073 1052
CONECT 1074 1052
CONECT 1075 1054
CONECT 1076 1054
CONECT 1077 1055
CONECT 1078 1057
CONECT 1079 1059
CONECT 1080 1060
CONECT 1081 1062
CONECT 1082 1062
CONECT 1083 1066
CONECT 1084 1066
CONECT 1085 1067
CONECT 1086 1067
CONECT 1087 1088 1089 1092
CONECT 1088 1087
CONECT 1089 1087 1090 1091
CONECT 1090 1089 1110 1111 1112
CONECT 1091 1089 1113 1114 1115
CONECT 1092 1087 1093
CONECT 1093 1092 1116 1117 1094
CONECT 1094 1093 1118 1095 1107
CONECT 1095 1094 1096
CONECT 1096 1095 1119 1097 1108
CONECT 1097 1096 1098 1106
CONECT 1098 1097 1120 1099 1099
CONECT 1099 1098 1098 1100
CONECT 1100 1099 1101 1106 1106
CONECT 1101 1100 1102 1103 1103
CONECT 1102 1101 1121 1122
CONECT 1103 1101 1101 1104
CONECT 1104 1103 1123 1105 1105
CONECT 1105 1104 1104 1106
CONECT 1106 1097 1100 1100 1105
CONECT 1107 1094 1124 1125 1109
CONECT 1108 1096 1126 1127 1109
CONECT 1109 1107 1108
CONECT 1110 1090
CONECT 1111 1090
CONECT 1112 1090
CONECT 1113 1091
CONECT 1114 1091
CONECT 1115 1091
CONECT 1116 1093
CONECT 1117 1093
CONECT 1118 1094
CONECT 1119 1096
CONECT 1120 1098
CONECT 1121 1102
CONECT 1122 1102
CONECT 1123 1104
CONECT 1124 1107
CONECT 1125 1107
CONECT 1126 1108
CONECT 1127 1108
CONECT 1128 1129 1130 1133
CONECT 1129 1128
CONECT 1130 1128 1131 1132
CONECT 1131 1130 1152 1153 1154
CONECT 1132 1130 1155 1156 1157
CONECT 1133 1128 1134
CONECT 1134 1133 1158 1159 1135
CONECT 1135 1134 1160 1136 1149
CONECT 1136 1135 1137
CONECT 1137 1136 1161 1138 1151
CONECT 1138 1137 1139 1148
CONECT 1139 1138 1162 1140 1140
CONECT 1140 1139 1139 1141
CONECT 1141 1140 1142 1148 1148
CONECT 1142 1141 1143 1143 1144
CONECT 1143 1142 1142
CONECT 1144 1142 1163 1145
CONECT 1145 1144 1146 1147 1147
CONECT 1146 1145 1164 1165
CONECT 1147 1145 1145 1148
CONECT 1148 1138 1141 1141 1147
CONECT 1149 1135 1166 1150 1167
CONECT 1150   20 1149 1151
CONECT 1151 1137 1150 1168 1169
CONECT 1152 1131
CONECT 1153 1131
CONECT 1154 1131
CONECT 1155 1132
CONECT 1156 1132
CONECT 1157 1132
CONECT 1158 1134
CONECT 1159 1134
CONECT 1160 1135
CONECT 1161 1137
CONECT 1162 1139
CONECT 1163 1144
CONECT 1164 1146
CONECT 1165 1146
CONECT 1166 1149
CONECT 1167 1149
CONECT 1168 1151
CONECT 1169 1151
END
