# Supplementary material for: Synthesis and applications of theranostic oligonucleotides carrying multiple fluorine atoms
Source: Theranostics. 2020 Jan 1;10(3):1391–414. doi: 10.7150/thno.37936 (PMC6956824; doi:10.7150/thno.37936)
Supplement: Supplementary file 1 — Supplementary data. [file thnov10p1391s1.zip › 15a.pdb]

REMARK  99                                                                      
REMARK  99 MOE v2018.01 (Chemical Computing Group ULC) Thu Oct 04 03:32:48 2018 
ATOM      1  O5'  DA 3   1      -2.162 -20.026   6.390  1.00  0.00           O  
ATOM      2  C5'  DA 3   1      -0.984 -20.810   6.120  1.00  0.00           C  
ATOM      3  C4'  DA 3   1       0.102 -19.928   5.526  1.00  0.00           C  
ATOM      4  O4'  DA 3   1       0.012 -19.837   4.072  1.00  0.00           O  
ATOM      5  C1'  DA 3   1       0.102 -18.469   3.702  1.00  0.00           C  
ATOM      6  N9   DA 3   1      -0.593 -18.295   2.361  1.00  0.00           N  
ATOM      7  C8   DA 3   1      -1.910 -18.081   2.048  1.00  0.00           C  
ATOM      8  N7   DA 3   1      -2.130 -17.919   0.777  1.00  0.00           N  
ATOM      9  C5   DA 3   1      -0.870 -18.032   0.200  1.00  0.00           C  
ATOM     10  C6   DA 3   1      -0.428 -17.955  -1.126  1.00  0.00           C  
ATOM     11  N6   DA 3   1      -1.244 -17.735  -2.165  1.00  0.00           N  
ATOM     12  N1   DA 3   1       0.883 -18.112  -1.349  1.00  0.00           N  
ATOM     13  C2   DA 3   1       1.688 -18.330  -0.313  1.00  0.00           C  
ATOM     14  N3   DA 3   1       1.391 -18.422   0.969  1.00  0.00           N  
ATOM     15  C4   DA 3   1       0.064 -18.261   1.166  1.00  0.00           C  
ATOM     16  C3'  DA 3   1       0.102 -18.469   5.988  1.00  0.00           C  
ATOM     17  C2'  DA 3   1      -0.564 -17.700   4.845  1.00  0.00           C  
ATOM     18  O3'  DA 3   1       1.445 -18.024   6.108  1.00  0.00           O  
ATOM     19 HO5'  DA 3   1      -2.823 -20.614   6.762  1.00  0.00           H  
ATOM     20  H5'  DA 3   1      -1.213 -21.620   5.427  1.00  0.00           H  
ATOM     21 H5''  DA 3   1      -0.620 -21.229   7.059  1.00  0.00           H  
ATOM     22  H4'  DA 3   1       1.075 -20.371   5.738  1.00  0.00           H  
ATOM     23  H1'  DA 3   1       1.140 -18.136   3.616  1.00  0.00           H  
ATOM     24  H8   DA 3   1      -2.697 -18.050   2.796  1.00  0.00           H  
ATOM     25  H61  DA 3   1      -0.831 -17.700  -3.078  1.00  0.00           H  
ATOM     26  H62  DA 3   1      -2.226 -17.621  -1.977  1.00  0.00           H  
ATOM     27  H2   DA 3   1       2.736 -18.449  -0.556  1.00  0.00           H  
ATOM     28  H3'  DA 3   1      -0.475 -18.361   6.908  1.00  0.00           H  
ATOM     29  H2'  DA 3   1      -1.647 -17.779   4.885  1.00  0.00           H  
ATOM     30 H2''  DA 3   1      -0.287 -16.646   4.868  1.00  0.00           H  
ATOM     31  P    DC 3   2       1.840 -17.074   7.327  1.00  0.00           P1+
ATOM     32  OP1  DC 3   2       2.118 -17.895   8.526  1.00  0.00           O1-
ATOM     33  OP2  DC 3   2       0.814 -16.018   7.486  1.00  0.00           O1-
ATOM     34  O5'  DC 3   2       3.201 -16.425   6.794  1.00  0.00           O  
ATOM     35  C5'  DC 3   2       4.033 -17.185   5.897  1.00  0.00           C  
ATOM     36  C4'  DC 3   2       4.525 -16.296   4.767  1.00  0.00           C  
ATOM     37  O4'  DC 3   2       3.598 -16.264   3.639  1.00  0.00           O  
ATOM     38  C1'  DC 3   2       3.392 -14.909   3.267  1.00  0.00           C  
ATOM     39  N1   DC 3   2       2.064 -14.809   2.598  1.00  0.00           N  
ATOM     40  C6   DC 3   2       0.917 -14.718   3.324  1.00  0.00           C  
ATOM     41  C5   DC 3   2      -0.294 -14.626   2.712  1.00  0.00           C  
ATOM     42  C4   DC 3   2      -0.298 -14.633   1.281  1.00  0.00           C  
ATOM     43  N4   DC 3   2      -1.438 -14.547   0.622  1.00  0.00           N  
ATOM     44  N3   DC 3   2       0.829 -14.723   0.580  1.00  0.00           N  
ATOM     45  C2   DC 3   2       2.030 -14.813   1.212  1.00  0.00           C  
ATOM     46  O2   DC 3   2       3.101 -14.899   0.592  1.00  0.00           O  
ATOM     47  C3'  DC 3   2       4.728 -14.821   5.120  1.00  0.00           C  
ATOM     48  C2'  DC 3   2       3.486 -14.116   4.572  1.00  0.00           C  
ATOM     49  O3'  DC 3   2       5.866 -14.333   4.424  1.00  0.00           O  
ATOM     50  H5'  DC 3   2       3.480 -18.027   5.480  1.00  0.00           H  
ATOM     51 H5''  DC 3   2       4.897 -17.558   6.450  1.00  0.00           H  
ATOM     52  H4'  DC 3   2       5.458 -16.702   4.374  1.00  0.00           H  
ATOM     53  H1'  DC 3   2       4.194 -14.566   2.604  1.00  0.00           H  
ATOM     54  H6   DC 3   2       0.933 -14.726   4.400  1.00  0.00           H  
ATOM     55  H5   DC 3   2      -1.191 -14.558   3.307  1.00  0.00           H  
ATOM     56  H41  DC 3   2      -1.359 -14.559  -0.377  1.00  0.00           H  
ATOM     57  H42  DC 3   2      -2.299 -14.479   1.125  1.00  0.00           H  
ATOM     58  H3'  DC 3   2       4.795 -14.694   6.202  1.00  0.00           H  
ATOM     59  H2'  DC 3   2       2.668 -14.174   5.279  1.00  0.00           H  
ATOM     60 H2''  DC 3   2       3.693 -13.060   4.398  1.00  0.00           H  
ATOM     61  P    DG 3   3       6.854 -13.326   5.167  1.00  0.00           P1+
ATOM     62  OP1  DG 3   3       7.818 -14.092   5.988  1.00  0.00           O1-
ATOM     63  OP2  DG 3   3       6.068 -12.294   5.881  1.00  0.00           O1-
ATOM     64  O5'  DG 3   3       7.616 -12.659   3.929  1.00  0.00           O  
ATOM     65  C5'  DG 3   3       7.801 -13.429   2.726  1.00  0.00           C  
ATOM     66  C4'  DG 3   3       7.498 -12.571   1.508  1.00  0.00           C  
ATOM     67  O4'  DG 3   3       6.087 -12.610   1.137  1.00  0.00           O  
ATOM     68  C1'  DG 3   3       5.640 -11.276   0.936  1.00  0.00           C  
ATOM     69  N9   DG 3   3       4.169 -11.240   1.170  1.00  0.00           N  
ATOM     70  C8   DG 3   3       3.477 -11.153   2.361  1.00  0.00           C  
ATOM     71  N7   DG 3   3       2.175 -11.146   2.221  1.00  0.00           N  
ATOM     72  C5   DG 3   3       1.985 -11.235   0.847  1.00  0.00           C  
ATOM     73  C6   DG 3   3       0.789 -11.271   0.083  1.00  0.00           C  
ATOM     74  O6   DG 3   3      -0.376 -11.230   0.474  1.00  0.00           O  
ATOM     75  N1   DG 3   3       1.061 -11.365  -1.288  1.00  0.00           N  
ATOM     76  C2   DG 3   3       2.322 -11.415  -1.847  1.00  0.00           C  
ATOM     77  N2   DG 3   3       2.369 -11.505  -3.183  1.00  0.00           N  
ATOM     78  N3   DG 3   3       3.441 -11.380  -1.130  1.00  0.00           N  
ATOM     79  C4   DG 3   3       3.194 -11.288   0.205  1.00  0.00           C  
ATOM     80  C3'  DG 3   3       7.801 -11.078   1.654  1.00  0.00           C  
ATOM     81  C2'  DG 3   3       6.442 -10.431   1.927  1.00  0.00           C  
ATOM     82  O3'  DG 3   3       8.294 -10.586   0.416  1.00  0.00           O  
ATOM     83  H5'  DG 3   3       7.147 -14.303   2.726  1.00  0.00           H  
ATOM     84 H5''  DG 3   3       8.841 -13.755   2.674  1.00  0.00           H  
ATOM     85  H4'  DG 3   3       8.043 -12.965   0.651  1.00  0.00           H  
ATOM     86  H1'  DG 3   3       5.861 -10.937  -0.078  1.00  0.00           H  
ATOM     87  H8   DG 3   3       3.963 -11.102   3.329  1.00  0.00           H  
ATOM     88  H1   DG 3   3       0.255 -11.399  -1.873  1.00  0.00           H  
ATOM     89  H21  DG 3   3       1.538 -11.539  -3.739  1.00  0.00           H  
ATOM     90  H22  DG 3   3       3.291 -11.552  -3.580  1.00  0.00           H  
ATOM     91  H3'  DG 3   3       8.480 -10.906   2.491  1.00  0.00           H  
ATOM     92  H2'  DG 3   3       6.153 -10.532   2.970  1.00  0.00           H  
ATOM     93 H2''  DG 3   3       6.454  -9.372   1.670  1.00  0.00           H  
ATOM     94  P    DA 3   4       9.483  -9.522   0.425  1.00  0.00           P1+
ATOM     95  OP1  DA 3   4      10.779 -10.228   0.538  1.00  0.00           O1-
ATOM     96  OP2  DA 3   4       9.216  -8.487   1.449  1.00  0.00           O1-
ATOM     97  O5'  DA 3   4       9.345  -8.882  -1.034  1.00  0.00           O  
ATOM     98  C5'  DA 3   4       8.827  -9.692  -2.106  1.00  0.00           C  
ATOM     99  C4'  DA 3   4       7.832  -8.891  -2.928  1.00  0.00           C  
ATOM    100  O4'  DA 3   4       6.473  -8.985  -2.402  1.00  0.00           O  
ATOM    101  C1'  DA 3   4       5.932  -7.673  -2.323  1.00  0.00           C  
ATOM    102  N9   DA 3   4       4.854  -7.670  -1.251  1.00  0.00           N  
ATOM    103  C8   DA 3   4       4.932  -7.499   0.106  1.00  0.00           C  
ATOM    104  N7   DA 3   4       3.777  -7.499   0.704  1.00  0.00           N  
ATOM    105  C5   DA 3   4       2.864  -7.682  -0.328  1.00  0.00           C  
ATOM    106  C6   DA 3   4       1.467  -7.772  -0.348  1.00  0.00           C  
ATOM    107  N6   DA 3   4       0.705  -7.685   0.750  1.00  0.00           N  
ATOM    108  N1   DA 3   4       0.877  -7.954  -1.537  1.00  0.00           N  
ATOM    109  C2   DA 3   4       1.639  -8.039  -2.624  1.00  0.00           C  
ATOM    110  N3   DA 3   4       2.952  -7.970  -2.729  1.00  0.00           N  
ATOM    111  C4   DA 3   4       3.521  -7.786  -1.518  1.00  0.00           C  
ATOM    112  C3'  DA 3   4       8.093  -7.385  -3.010  1.00  0.00           C  
ATOM    113  C2'  DA 3   4       7.123  -6.768  -2.002  1.00  0.00           C  
ATOM    114  O3'  DA 3   4       7.747  -6.928  -4.308  1.00  0.00           O  
ATOM    115  H5'  DA 3   4       8.338 -10.584  -1.712  1.00  0.00           H  
ATOM    116 H5''  DA 3   4       9.655  -9.990  -2.752  1.00  0.00           H  
ATOM    117  H4'  DA 3   4       7.790  -9.303  -3.936  1.00  0.00           H  
ATOM    118  H1'  DA 3   4       5.497  -7.353  -3.273  1.00  0.00           H  
ATOM    119  H8   DA 3   4       5.873  -7.375   0.633  1.00  0.00           H  
ATOM    120  H61  DA 3   4      -0.287  -7.765   0.632  1.00  0.00           H  
ATOM    121  H62  DA 3   4       1.167  -7.550   1.634  1.00  0.00           H  
ATOM    122  H2   DA 3   4       1.106  -8.186  -3.554  1.00  0.00           H  
ATOM    123  H3'  DA 3   4       9.125  -7.163  -2.731  1.00  0.00           H  
ATOM    124  H2'  DA 3   4       7.498  -6.842  -0.984  1.00  0.00           H  
ATOM    125 H2''  DA 3   4       6.935  -5.718  -2.231  1.00  0.00           H  
ATOM    126  P    DG 3   5       8.666  -5.831  -5.013  1.00  0.00           P1+
ATOM    127  OP1  DG 3   5       9.814  -6.494  -5.670  1.00  0.00           O1-
ATOM    128  OP2  DG 3   5       9.001  -4.765  -4.042  1.00  0.00           O1-
ATOM    129  O5'  DG 3   5       7.673  -5.252  -6.125  1.00  0.00           O  
ATOM    130  C5'  DG 3   5       6.664  -6.118  -6.678  1.00  0.00           C  
ATOM    131  C4'  DG 3   5       5.340  -5.378  -6.773  1.00  0.00           C  
ATOM    132  O4'  DG 3   5       4.551  -5.490  -5.550  1.00  0.00           O  
ATOM    133  C1'  DG 3   5       4.099  -4.192  -5.188  1.00  0.00           C  
ATOM    134  N9   DG 3   5       3.856  -4.179  -3.718  1.00  0.00           N  
ATOM    135  C8   DG 3   5       4.759  -4.009  -2.686  1.00  0.00           C  
ATOM    136  N7   DG 3   5       4.218  -4.052  -1.494  1.00  0.00           N  
ATOM    137  C5   DG 3   5       2.868  -4.265  -1.746  1.00  0.00           C  
ATOM    138  C6   DG 3   5       1.775  -4.402  -0.851  1.00  0.00           C  
ATOM    139  O6   DG 3   5       1.776  -4.362   0.378  1.00  0.00           O  
ATOM    140  N1   DG 3   5       0.573  -4.607  -1.540  1.00  0.00           N  
ATOM    141  C2   DG 3   5       0.443  -4.669  -2.912  1.00  0.00           C  
ATOM    142  N2   DG 3   5      -0.798  -4.873  -3.376  1.00  0.00           N  
ATOM    143  N3   DG 3   5       1.468  -4.539  -3.749  1.00  0.00           N  
ATOM    144  C4   DG 3   5       2.644  -4.339  -3.095  1.00  0.00           C  
ATOM    145  C3'  DG 3   5       5.435  -3.870  -7.014  1.00  0.00           C  
ATOM    146  C2'  DG 3   5       5.210  -3.242  -5.638  1.00  0.00           C  
ATOM    147  O3'  DG 3   5       4.374  -3.473  -7.871  1.00  0.00           O  
ATOM    148  H5'  DG 3   5       6.540  -7.007  -6.058  1.00  0.00           H  
ATOM    149 H5''  DG 3   5       6.970  -6.417  -7.682  1.00  0.00           H  
ATOM    150  H4'  DG 3   5       4.736  -5.829  -7.560  1.00  0.00           H  
ATOM    151  H1'  DG 3   5       3.178  -3.936  -5.716  1.00  0.00           H  
ATOM    152  H8   DG 3   5       5.821  -3.860  -2.844  1.00  0.00           H  
ATOM    153  H1   DG 3   5      -0.230  -4.715  -0.958  1.00  0.00           H  
ATOM    154  H21  DG 3   5      -1.579  -4.979  -2.762  1.00  0.00           H  
ATOM    155  H22  DG 3   5      -0.880  -4.927  -4.377  1.00  0.00           H  
ATOM    156  H3'  DG 3   5       6.423  -3.607  -7.396  1.00  0.00           H  
ATOM    157  H2'  DG 3   5       6.114  -3.260  -5.036  1.00  0.00           H  
ATOM    158 H2''  DG 3   5       4.874  -2.209  -5.730  1.00  0.00           H  
ATOM    159  P    DT 3   6       4.657  -2.379  -8.996  1.00  0.00           P1+
ATOM    160  OP1  DT 3   6       5.234  -3.033 -10.192  1.00  0.00           O1-
ATOM    161  OP2  DT 3   6       5.447  -1.266  -8.421  1.00  0.00           O1-
ATOM    162  O5'  DT 3   6       3.176  -1.872  -9.324  1.00  0.00           O  
ATOM    163  C5'  DT 3   6       2.075  -2.787  -9.169  1.00  0.00           C  
ATOM    164  C4'  DT 3   6       0.913  -2.089  -8.482  1.00  0.00           C  
ATOM    165  O4'  DT 3   6       0.994  -2.176  -7.026  1.00  0.00           O  
ATOM    166  C1'  DT 3   6       0.779  -0.879  -6.488  1.00  0.00           C  
ATOM    167  N1   DT 3   6       1.460  -0.814  -5.118  1.00  0.00           N  
ATOM    168  C6   DT 3   6       2.789  -0.521  -4.958  1.00  0.00           C  
ATOM    169  C5   DT 3   6       3.336  -0.421  -3.738  1.00  0.00           C  
ATOM    170  C7   DT 3   6       4.789  -0.100  -3.552  1.00  0.00           C  
ATOM    171  C4   DT 3   6       2.539  -0.620  -2.555  1.00  0.00           C  
ATOM    172  O4   DT 3   6       2.952  -0.548  -1.399  1.00  0.00           O  
ATOM    173  N3   DT 3   6       1.215  -0.910  -2.811  1.00  0.00           N  
ATOM    174  C2   DT 3   6       0.624  -1.019  -4.053  1.00  0.00           C  
ATOM    175  O2   DT 3   6      -0.561  -1.281  -4.179  1.00  0.00           O  
ATOM    176  C3'  DT 3   6       0.780  -0.589  -8.755  1.00  0.00           C  
ATOM    177  C2'  DT 3   6       1.373   0.085  -7.517  1.00  0.00           C  
ATOM    178  O3'  DT 3   6      -0.598  -0.256  -8.834  1.00  0.00           O  
ATOM    179  H5'  DT 3   6       2.377  -3.655  -8.581  1.00  0.00           H  
ATOM    180 H5''  DT 3   6       1.750  -3.115 -10.158  1.00  0.00           H  
ATOM    181  H4'  DT 3   6      -0.016  -2.588  -8.759  1.00  0.00           H  
ATOM    182  H1'  DT 3   6      -0.287  -0.652  -6.403  1.00  0.00           H  
ATOM    183  H6   DT 3   6       3.427  -0.376  -5.817  1.00  0.00           H  
ATOM    184  H71  DT 3   6       5.286   0.048  -4.512  1.00  0.00           H  
ATOM    185  H72  DT 3   6       4.886   0.808  -2.957  1.00  0.00           H  
ATOM    186  H73  DT 3   6       5.276  -0.916  -3.017  1.00  0.00           H  
ATOM    187  H3   DT 3   6       0.625  -1.064  -2.018  1.00  0.00           H  
ATOM    188  H3'  DT 3   6       1.344  -0.314  -9.649  1.00  0.00           H  
ATOM    189  H2'  DT 3   6       2.454   0.141  -7.582  1.00  0.00           H  
ATOM    190 H2''  DT 3   6       0.988   1.100  -7.409  1.00  0.00           H  
ATOM    191  P    DT 3   7      -1.077   0.801  -9.928  1.00  0.00           P1+
ATOM    192  OP1  DT 3   7      -1.279   0.118 -11.225  1.00  0.00           O1-
ATOM    193  OP2  DT 3   7      -0.152   1.957  -9.940  1.00  0.00           O1-
ATOM    194  O5'  DT 3   7      -2.492   1.253  -9.334  1.00  0.00           O  
ATOM    195  C5'  DT 3   7      -3.251   0.313  -8.550  1.00  0.00           C  
ATOM    196  C4'  DT 3   7      -3.823   1.003  -7.322  1.00  0.00           C  
ATOM    197  O4'  DT 3   7      -2.903   0.975  -6.189  1.00  0.00           O  
ATOM    198  C1'  DT 3   7      -2.821   2.285  -5.646  1.00  0.00           C  
ATOM    199  N1   DT 3   7      -1.473   2.423  -4.935  1.00  0.00           N  
ATOM    200  C6   DT 3   7      -0.315   2.760  -5.588  1.00  0.00           C  
ATOM    201  C5   DT 3   7       0.836   2.922  -4.921  1.00  0.00           C  
ATOM    202  C7   DT 3   7       2.070   3.035  -5.655  1.00  0.00           C  
ATOM    203  C73  DT 3   7       3.088   3.010  -6.288  1.00  0.00           C  
ATOM    204 C731  DT 3   7       4.326   2.892  -7.087  1.00  0.00           C  
ATOM    205 N733  DT 3   7       5.318   3.590  -6.282  1.00  0.00           N  
ATOM    206 C732  DT 3   7       6.500   3.080  -5.846  1.00  0.00           C  
ATOM    207 O732  DT 3   7       6.976   3.686  -4.901  1.00  0.00           O  
ATOM    208  C4   DT 3   7       0.891   2.747  -3.493  1.00  0.00           C  
ATOM    209  O4   DT 3   7       1.898   2.875  -2.799  1.00  0.00           O  
ATOM    210  N3   DT 3   7      -0.319   2.409  -2.921  1.00  0.00           N  
ATOM    211  C2   DT 3   7      -1.518   2.235  -3.579  1.00  0.00           C  
ATOM    212  O2   DT 3   7      -2.539   1.935  -2.984  1.00  0.00           O  
ATOM    213  C3'  DT 3   7      -4.159   2.487  -7.488  1.00  0.00           C  
ATOM    214  C2'  DT 3   7      -2.986   3.226  -6.841  1.00  0.00           C  
ATOM    215  O3'  DT 3   7      -5.337   2.777  -6.750  1.00  0.00           O  
ATOM    216  C    DT 3   7       8.364  -0.362  -7.540  1.00  0.00           C  
ATOM    217  C    DT 3   7       7.786   0.588  -8.393  1.00  0.00           C  
ATOM    218  C    DT 3   7       7.819   0.416  -9.921  1.00  0.00           C  
ATOM    219  F1   DT 3   7       8.143  -0.833 -10.291  1.00  0.00           F  
ATOM    220  F2   DT 3   7       8.771   1.246 -10.399  1.00  0.00           F  
ATOM    221  F3   DT 3   7       6.647   0.779 -10.471  1.00  0.00           F  
ATOM    222  C    DT 3   7       7.186   1.718  -7.834  1.00  0.00           C  
ATOM    223  C    DT 3   7       7.142   1.904  -6.446  1.00  0.00           C  
ATOM    224  C    DT 3   7       7.748   0.951  -5.620  1.00  0.00           C  
ATOM    225  C    DT 3   7       8.357  -0.188  -6.150  1.00  0.00           C  
ATOM    226  C    DT 3   7       8.993  -1.215  -5.199  1.00  0.00           C  
ATOM    227  F1   DT 3   7       9.572  -2.207  -5.884  1.00  0.00           F  
ATOM    228  F2   DT 3   7       8.045  -1.684  -4.376  1.00  0.00           F  
ATOM    229  F3   DT 3   7       9.937  -0.586  -4.465  1.00  0.00           F  
ATOM    230  H5'  DT 3   7      -2.624  -0.523  -8.237  1.00  0.00           H  
ATOM    231 H5''  DT 3   7      -4.078  -0.062  -9.156  1.00  0.00           H  
ATOM    232  H4'  DT 3   7      -4.714   0.468  -6.996  1.00  0.00           H  
ATOM    233  H1'  DT 3   7      -3.646   2.485  -4.956  1.00  0.00           H  
ATOM    234  H6   DT 3   7      -0.308   2.889  -6.660  1.00  0.00           H  
ATOM    235 H731  DT 3   7       4.185   3.402  -8.032  1.00  0.00           H  
ATOM    236 H732  DT 3   7       4.567   1.842  -7.199  1.00  0.00           H  
ATOM    237 H731  DT 3   7       4.970   4.385  -5.730  1.00  0.00           H  
ATOM    238  H3   DT 3   7      -0.326   2.269  -1.930  1.00  0.00           H  
ATOM    239  H3'  DT 3   7      -4.237   2.744  -8.546  1.00  0.00           H  
ATOM    240  H2'  DT 3   7      -2.151   3.309  -7.528  1.00  0.00           H  
ATOM    241 H2''  DT 3   7      -3.281   4.232  -6.544  1.00  0.00           H  
ATOM    242  H    DT 3   7       8.803  -1.235  -7.958  1.00  0.00           H  
ATOM    243  H    DT 3   7       6.755   2.451  -8.468  1.00  0.00           H  
ATOM    244  H    DT 3   7       7.734   1.103  -4.568  1.00  0.00           H  
ATOM    245  P    DC 3   8      -6.413   3.777  -7.372  1.00  0.00           P1+
ATOM    246  OP1  DC 3   8      -7.303   3.038  -8.295  1.00  0.00           O1-
ATOM    247  OP2  DC 3   8      -5.723   4.958  -7.940  1.00  0.00           O1-
ATOM    248  O5'  DC 3   8      -7.232   4.211  -6.068  1.00  0.00           O  
ATOM    249  C5'  DC 3   8      -7.346   3.281  -4.974  1.00  0.00           C  
ATOM    250  C4'  DC 3   8      -7.124   4.001  -3.655  1.00  0.00           C  
ATOM    251  O4'  DC 3   8      -5.715   4.044  -3.274  1.00  0.00           O  
ATOM    252  C1'  DC 3   8      -5.391   5.376  -2.901  1.00  0.00           C  
ATOM    253  N1   DC 3   8      -3.929   5.574  -3.112  1.00  0.00           N  
ATOM    254  C6   DC 3   8      -3.430   5.865  -4.343  1.00  0.00           C  
ATOM    255  C5   DC 3   8      -2.095   6.046  -4.533  1.00  0.00           C  
ATOM    256  C4   DC 3   8      -1.254   5.913  -3.383  1.00  0.00           C  
ATOM    257  N4   DC 3   8       0.051   6.076  -3.495  1.00  0.00           N  
ATOM    258  N3   DC 3   8      -1.752   5.628  -2.183  1.00  0.00           N  
ATOM    259  C2   DC 3   8      -3.090   5.451  -2.015  1.00  0.00           C  
ATOM    260  O2   DC 3   8      -3.590   5.185  -0.912  1.00  0.00           O  
ATOM    261  C3'  DC 3   8      -7.561   5.468  -3.614  1.00  0.00           C  
ATOM    262  C2'  DC 3   8      -6.267   6.264  -3.788  1.00  0.00           C  
ATOM    263  O3'  DC 3   8      -8.097   5.752  -2.330  1.00  0.00           O  
ATOM    264  H5'  DC 3   8      -6.616   2.477  -5.075  1.00  0.00           H  
ATOM    265 H5''  DC 3   8      -8.353   2.858  -4.975  1.00  0.00           H  
ATOM    266  H4'  DC 3   8      -7.630   3.454  -2.860  1.00  0.00           H  
ATOM    267  H1'  DC 3   8      -5.668   5.561  -1.858  1.00  0.00           H  
ATOM    268  H6   DC 3   8      -4.072   5.949  -5.203  1.00  0.00           H  
ATOM    269  H5   DC 3   8      -1.721   6.272  -5.519  1.00  0.00           H  
ATOM    270  H41  DC 3   8       0.572   5.966  -2.646  1.00  0.00           H  
ATOM    271  H42  DC 3   8       0.450   6.289  -4.386  1.00  0.00           H  
ATOM    272  H3'  DC 3   8      -8.255   5.681  -4.430  1.00  0.00           H  
ATOM    273  H2'  DC 3   8      -6.016   6.367  -4.836  1.00  0.00           H  
ATOM    274 H2''  DC 3   8      -6.380   7.268  -3.379  1.00  0.00           H  
ATOM    275  P    DG 3   9      -9.378   6.696  -2.219  1.00  0.00           P1+
ATOM    276  OP1  DG 3   9     -10.604   5.897  -2.435  1.00  0.00           O1-
ATOM    277  OP2  DG 3   9      -9.206   7.873  -3.101  1.00  0.00           O1-
ATOM    278  O5'  DG 3   9      -9.300   7.156  -0.689  1.00  0.00           O  
ATOM    279  C5'  DG 3   9      -8.710   6.267   0.278  1.00  0.00           C  
ATOM    280  C4'  DG 3   9      -7.792   7.044   1.207  1.00  0.00           C  
ATOM    281  O4'  DG 3   9      -6.430   7.141   0.689  1.00  0.00           O  
ATOM    282  C1'  DG 3   9      -6.011   8.495   0.783  1.00  0.00           C  
ATOM    283  N9   DG 3   9      -4.958   8.726  -0.247  1.00  0.00           N  
ATOM    284  C8   DG 3   9      -5.099   9.000  -1.593  1.00  0.00           C  
ATOM    285  N7   DG 3   9      -3.964   9.150  -2.227  1.00  0.00           N  
ATOM    286  C5   DG 3   9      -3.002   8.963  -1.242  1.00  0.00           C  
ATOM    287  C6   DG 3   9      -1.585   9.003  -1.318  1.00  0.00           C  
ATOM    288  O6   DG 3   9      -0.872   9.216  -2.297  1.00  0.00           O  
ATOM    289  N1   DG 3   9      -0.999   8.756  -0.070  1.00  0.00           N  
ATOM    290  C2   DG 3   9      -1.690   8.507   1.099  1.00  0.00           C  
ATOM    291  N2   DG 3   9      -0.941   8.294   2.190  1.00  0.00           N  
ATOM    292  N3   DG 3   9      -3.017   8.472   1.169  1.00  0.00           N  
ATOM    293  C4   DG 3   9      -3.602   8.710  -0.036  1.00  0.00           C  
ATOM    294  C3'  DG 3   9      -8.190   8.497   1.474  1.00  0.00           C  
ATOM    295  C2'  DG 3   9      -7.279   9.323   0.564  1.00  0.00           C  
ATOM    296  O3'  DG 3   9      -7.886   8.816   2.824  1.00  0.00           O  
ATOM    297  H5'  DG 3   9      -8.142   5.480  -0.221  1.00  0.00           H  
ATOM    298 H5''  DG 3   9      -9.507   5.815   0.871  1.00  0.00           H  
ATOM    299  H4'  DG 3   9      -7.713   6.513   2.155  1.00  0.00           H  
ATOM    300  H1'  DG 3   9      -5.612   8.715   1.775  1.00  0.00           H  
ATOM    301  H8   DG 3   9      -6.062   9.078  -2.086  1.00  0.00           H  
ATOM    302  H1   DG 3   9      -0.002   8.767  -0.066  1.00  0.00           H  
ATOM    303  H21  DG 3   9       0.058   8.311   2.155  1.00  0.00           H  
ATOM    304  H22  DG 3   9      -1.453   8.104   3.033  1.00  0.00           H  
ATOM    305  H3'  DG 3   9      -9.237   8.660   1.214  1.00  0.00           H  
ATOM    306  H2'  DG 3   9      -7.651   9.350  -0.457  1.00  0.00           H  
ATOM    307 H2''  DG 3   9      -7.186  10.346   0.927  1.00  0.00           H  
ATOM    308  P    DC 3  10      -8.902   9.727   3.651  1.00  0.00           P1+
ATOM    309  OP1  DC 3  10      -9.985   8.885   4.205  1.00  0.00           O1-
ATOM    310  OP2  DC 3  10      -9.332  10.873   2.818  1.00  0.00           O1-
ATOM    311  O5'  DC 3  10      -7.966  10.247   4.838  1.00  0.00           O  
ATOM    312  C5'  DC 3  10      -6.882   9.413   5.290  1.00  0.00           C  
ATOM    313  C4'  DC 3  10      -5.631  10.251   5.493  1.00  0.00           C  
ATOM    314  O4'  DC 3  10      -4.835  10.367   4.275  1.00  0.00           O  
ATOM    315  C1'  DC 3  10      -4.503  11.736   4.085  1.00  0.00           C  
ATOM    316  N1   DC 3  10      -4.262  11.957   2.632  1.00  0.00           N  
ATOM    317  C6   DC 3  10      -5.297  12.155   1.771  1.00  0.00           C  
ATOM    318  C5   DC 3  10      -5.076  12.357   0.444  1.00  0.00           C  
ATOM    319  C4   DC 3  10      -3.714  12.349   0.007  1.00  0.00           C  
ATOM    320  N4   DC 3  10      -3.426  12.539  -1.267  1.00  0.00           N  
ATOM    321  N3   DC 3  10      -2.708  12.155   0.857  1.00  0.00           N  
ATOM    322  C2   DC 3  10      -2.952  11.955   2.179  1.00  0.00           C  
ATOM    323  O2   DC 3  10      -2.041  11.770   3.001  1.00  0.00           O  
ATOM    324  C3'  DC 3  10      -5.864  11.702   5.922  1.00  0.00           C  
ATOM    325  C2'  DC 3  10      -5.696  12.518   4.639  1.00  0.00           C  
ATOM    326  O3'  DC 3  10      -4.844  12.082   6.834  1.00  0.00           O  
ATOM    327  H5'  DC 3  10      -6.676   8.625   4.565  1.00  0.00           H  
ATOM    328 H5''  DC 3  10      -7.160   8.962   6.245  1.00  0.00           H  
ATOM    329  H4'  DC 3  10      -4.988   9.760   6.224  1.00  0.00           H  
ATOM    330  H1'  DC 3  10      -3.620  12.002   4.676  1.00  0.00           H  
ATOM    331  H6   DC 3  10      -6.318  12.146   2.110  1.00  0.00           H  
ATOM    332  H5   DC 3  10      -5.911  12.508  -0.221  1.00  0.00           H  
ATOM    333  H41  DC 3  10      -2.451  12.519  -1.495  1.00  0.00           H  
ATOM    334  H42  DC 3  10      -4.163  12.687  -1.926  1.00  0.00           H  
ATOM    335  H3'  DC 3  10      -6.871  11.823   6.324  1.00  0.00           H  
ATOM    336  H2'  DC 3  10      -6.618  12.537   4.071  1.00  0.00           H  
ATOM    337 H2''  DC 3  10      -5.437  13.550   4.875  1.00  0.00           H  
ATOM    338  P    DA 3  11      -5.225  12.994   8.085  1.00  0.00           P1+
ATOM    339  OP1  DA 3  11      -5.740  12.144   9.181  1.00  0.00           O1-
ATOM    340  OP2  DA 3  11      -6.113  14.095   7.645  1.00  0.00           O1-
ATOM    341  O5'  DA 3  11      -3.797  13.587   8.492  1.00  0.00           O  
ATOM    342  C5'  DA 3  11      -2.617  12.802   8.236  1.00  0.00           C  
ATOM    343  C4'  DA 3  11      -1.522  13.683   7.656  1.00  0.00           C  
ATOM    344  O4'  DA 3  11      -1.595  13.775   6.200  1.00  0.00           O  
ATOM    345  C1'  DA 3  11      -1.499  15.144   5.832  1.00  0.00           C  
ATOM    346  N9   DA 3  11      -2.178  15.319   4.483  1.00  0.00           N  
ATOM    347  C8   DA 3  11      -3.490  15.534   4.155  1.00  0.00           C  
ATOM    348  N7   DA 3  11      -3.695  15.697   2.881  1.00  0.00           N  
ATOM    349  C5   DA 3  11      -2.429  15.583   2.320  1.00  0.00           C  
ATOM    350  C6   DA 3  11      -1.971  15.661   0.999  1.00  0.00           C  
ATOM    351  N6   DA 3  11      -2.773  15.882  -0.050  1.00  0.00           N  
ATOM    352  N1   DA 3  11      -0.656  15.502   0.791  1.00  0.00           N  
ATOM    353  C2   DA 3  11       0.136  15.283   1.837  1.00  0.00           C  
ATOM    354  N3   DA 3  11      -0.178  15.191   3.115  1.00  0.00           N  
ATOM    355  C4   DA 3  11      -1.506  15.353   3.297  1.00  0.00           C  
ATOM    356  C3'  DA 3  11      -1.527  15.142   8.118  1.00  0.00           C  
ATOM    357  C2'  DA 3  11      -2.178  15.912   6.968  1.00  0.00           C  
ATOM    358  O3'  DA 3  11      -0.185  15.586   8.254  1.00  0.00           O  
ATOM    359  H5'  DA 3  11      -2.838  11.992   7.539  1.00  0.00           H  
ATOM    360 H5''  DA 3  11      -2.264  12.382   9.179  1.00  0.00           H  
ATOM    361  H4'  DA 3  11      -0.553  13.240   7.879  1.00  0.00           H  
ATOM    362  H1'  DA 3  11      -0.460  15.476   5.759  1.00  0.00           H  
ATOM    363  H8   DA 3  11      -4.286  15.565   4.893  1.00  0.00           H  
ATOM    364  H61  DA 3  11      -2.350  15.917  -0.958  1.00  0.00           H  
ATOM    365  H62  DA 3  11      -3.757  15.996   0.127  1.00  0.00           H  
ATOM    366  H2   DA 3  11       1.186  15.164   1.607  1.00  0.00           H  
ATOM    367  H3'  DA 3  11      -2.115  15.250   9.031  1.00  0.00           H  
ATOM    368  H2'  DA 3  11      -3.262  15.834   6.995  1.00  0.00           H  
ATOM    369 H2''  DA 3  11      -1.901  16.966   6.995  1.00  0.00           H  
ATOM    370  P    DT 3  12       0.195  16.535   9.479  1.00  0.00           P1+
ATOM    371  OP1  DT 3  12       0.458  15.713  10.681  1.00  0.00           O1-
ATOM    372  OP2  DT 3  12      -0.831  17.592   9.626  1.00  0.00           O1-
ATOM    373  O5'  DT 3  12       1.563  17.183   8.963  1.00  0.00           O  
ATOM    374  C5'  DT 3  12       2.406  16.424   8.076  1.00  0.00           C  
ATOM    375  C4'  DT 3  12       2.912  17.312   6.952  1.00  0.00           C  
ATOM    376  O4'  DT 3  12       1.999  17.345   5.813  1.00  0.00           O  
ATOM    377  C1'  DT 3  12       1.799  18.701   5.439  1.00  0.00           C  
ATOM    378  N1   DT 3  12       0.443  18.805   4.736  1.00  0.00           N  
ATOM    379  C6   DT 3  12      -0.740  18.951   5.412  1.00  0.00           C  
ATOM    380  C5   DT 3  12      -1.901  19.092   4.757  1.00  0.00           C  
ATOM    381  C7   DT 3  12      -3.201  19.253   5.487  1.00  0.00           C  
ATOM    382  C4   DT 3  12      -1.939  19.095   3.318  1.00  0.00           C  
ATOM    383  O4   DT 3  12      -2.954  19.218   2.634  1.00  0.00           O  
ATOM    384  N3   DT 3  12      -0.704  18.943   2.722  1.00  0.00           N  
ATOM    385  C2   DT 3  12       0.506  18.796   3.368  1.00  0.00           C  
ATOM    386  O2   DT 3  12       1.550  18.667   2.751  1.00  0.00           O  
ATOM    387  C3'  DT 3  12       3.112  18.788   7.308  1.00  0.00           C  
ATOM    388  C2'  DT 3  12       1.877  19.493   6.746  1.00  0.00           C  
ATOM    389  O3'  DT 3  12       4.259  19.274   6.626  1.00  0.00           O  
ATOM    390  H5'  DT 3  12       1.857  15.580   7.653  1.00  0.00           H  
ATOM    391 H5''  DT 3  12       3.263  16.051   8.640  1.00  0.00           H  
ATOM    392  H4'  DT 3  12       3.849  16.906   6.571  1.00  0.00           H  
ATOM    393  H1'  DT 3  12       2.602  19.060   4.790  1.00  0.00           H  
ATOM    394  H6   DT 3  12      -0.760  18.942   6.492  1.00  0.00           H  
ATOM    395  H71  DT 3  12      -3.048  19.255   6.568  1.00  0.00           H  
ATOM    396  H72  DT 3  12      -3.669  20.192   5.192  1.00  0.00           H  
ATOM    397  H73  DT 3  12      -3.871  18.435   5.221  1.00  0.00           H  
ATOM    398  H3   DT 3  12      -0.684  18.931   1.721  1.00  0.00           H  
ATOM    399  H3'  DT 3  12       3.166  18.914   8.391  1.00  0.00           H  
ATOM    400  H2'  DT 3  12       1.037  19.413   7.427  1.00  0.00           H  
ATOM    401 H2''  DT 3  12       2.079  20.552   6.581  1.00  0.00           H  
ATOM    402  H3'  DT 3  12       4.527  20.108   7.022  1.00  0.00           H  
TER     403       DT 3  12 
CONECT    1   19    2
CONECT    2    1   20   21    3
CONECT    3    2   22    4   16
CONECT    4    3    5
CONECT    5    4   23    6   17
CONECT    6    5    7   15
CONECT    7    6   24    8    8
CONECT    8    7    7    9
CONECT    9    8   10   15   15
CONECT   10    9   11   12   12
CONECT   11   10   25   26
CONECT   12   10   10   13
CONECT   13   12   27   14   14
CONECT   14   13   13   15
CONECT   15    6    9    9   14
CONECT   16    3   28   17   18
CONECT   17    5   16   29   30
CONECT   18   16
CONECT   19    1
CONECT   20    2
CONECT   21    2
CONECT   22    3
CONECT   23    5
CONECT   24    7
CONECT   25   11
CONECT   26   11
CONECT   27   13
CONECT   28   16
CONECT   29   17
CONECT   30   17
CONECT   31   32   33   34
CONECT   32   31
CONECT   33   31
CONECT   34   31   35
CONECT   35   34   50   51   36
CONECT   36   35   52   37   47
CONECT   37   36   38
CONECT   38   37   53   39   48
CONECT   39   38   40   45
CONECT   40   39   54   41   41
CONECT   41   40   40   55   42
CONECT   42   41   43   44   44
CONECT   43   42   56   57
CONECT   44   42   42   45
CONECT   45   39   44   46   46
CONECT   46   45   45
CONECT   47   36   58   48   49
CONECT   48   38   47   59   60
CONECT   49   47
CONECT   50   35
CONECT   51   35
CONECT   52   36
CONECT   53   38
CONECT   54   40
CONECT   55   41
CONECT   56   43
CONECT   57   43
CONECT   58   47
CONECT   59   48
CONECT   60   48
CONECT   61   62   63   64
CONECT   62   61
CONECT   63   61
CONECT   64   61   65
CONECT   65   64   83   84   66
CONECT   66   65   85   67   80
CONECT   67   66   68
CONECT   68   67   86   69   81
CONECT   69   68   70   79
CONECT   70   69   87   71   71
CONECT   71   70   70   72
CONECT   72   71   73   79   79
CONECT   73   72   74   74   75
CONECT   74   73   73
CONECT   75   73   88   76
CONECT   76   75   77   78   78
CONECT   77   76   89   90
CONECT   78   76   76   79
CONECT   79   69   72   72   78
CONECT   80   66   91   81   82
CONECT   81   68   80   92   93
CONECT   82   80
CONECT   83   65
CONECT   84   65
CONECT   85   66
CONECT   86   68
CONECT   87   70
CONECT   88   75
CONECT   89   77
CONECT   90   77
CONECT   91   80
CONECT   92   81
CONECT   93   81
CONECT   94   95   96   97
CONECT   95   94
CONECT   96   94
CONECT   97   94   98
CONECT   98   97  115  116   99
CONECT   99   98  117  100  112
CONECT  100   99  101
CONECT  101  100  118  102  113
CONECT  102  101  103  111
CONECT  103  102  119  104  104
CONECT  104  103  103  105
CONECT  105  104  106  111  111
CONECT  106  105  107  108  108
CONECT  107  106  120  121
CONECT  108  106  106  109
CONECT  109  108  122  110  110
CONECT  110  109  109  111
CONECT  111  102  105  105  110
CONECT  112   99  123  113  114
CONECT  113  101  112  124  125
CONECT  114  112
CONECT  115   98
CONECT  116   98
CONECT  117   99
CONECT  118  101
CONECT  119  103
CONECT  120  107
CONECT  121  107
CONECT  122  109
CONECT  123  112
CONECT  124  113
CONECT  125  113
CONECT  126  127  128  129
CONECT  127  126
CONECT  128  126
CONECT  129  126  130
CONECT  130  129  148  149  131
CONECT  131  130  150  132  145
CONECT  132  131  133
CONECT  133  132  151  134  146
CONECT  134  133  135  144
CONECT  135  134  152  136  136
CONECT  136  135  135  137
CONECT  137  136  138  144  144
CONECT  138  137  139  139  140
CONECT  139  138  138
CONECT  140  138  153  141
CONECT  141  140  142  143  143
CONECT  142  141  154  155
CONECT  143  141  141  144
CONECT  144  134  137  137  143
CONECT  145  131  156  146  147
CONECT  146  133  145  157  158
CONECT  147  145
CONECT  148  130
CONECT  149  130
CONECT  150  131
CONECT  151  133
CONECT  152  135
CONECT  153  140
CONECT  154  142
CONECT  155  142
CONECT  156  145
CONECT  157  146
CONECT  158  146
CONECT  159  160  161  162
CONECT  160  159
CONECT  161  159
CONECT  162  159  163
CONECT  163  162  179  180  164
CONECT  164  163  181  165  176
CONECT  165  164  166
CONECT  166  165  182  167  177
CONECT  167  166  168  174
CONECT  168  167  183  169  169
CONECT  169  168  168  170  171
CONECT  170  169  184  185  186
CONECT  171  169  172  172  173
CONECT  172  171  171
CONECT  173  171  187  174
CONECT  174  167  173  175  175
CONECT  175  174  174
CONECT  176  164  188  177  178
CONECT  177  166  176  189  190
CONECT  178  176
CONECT  179  163
CONECT  180  163
CONECT  181  164
CONECT  182  166
CONECT  183  168
CONECT  184  170
CONECT  185  170
CONECT  186  170
CONECT  187  173
CONECT  188  176
CONECT  189  177
CONECT  190  177
CONECT  191  192  193  194
CONECT  192  191
CONECT  193  191
CONECT  194  191  195
CONECT  195  194  230  231  196
CONECT  196  195  232  197  213
CONECT  197  196  198
CONECT  198  197  233  199  214
CONECT  199  198  200  211
CONECT  200  199  234  201  201
CONECT  201  200  200  202  208
CONECT  202  201  203  203  203
CONECT  203  202  202  202  204
CONECT  204  203  235  236  205
CONECT  205  204  237  206
CONECT  206  205  207  207  223
CONECT  207  206  206
CONECT  208  201  209  209  210
CONECT  209  208  208
CONECT  210  208  238  211
CONECT  211  199  210  212  212
CONECT  212  211  211
CONECT  213  196  239  214  215
CONECT  214  198  213  240  241
CONECT  215  213
CONECT  216  242  217  225  225
CONECT  217  216  218  222  222
CONECT  218  217  219  220  221
CONECT  219  218
CONECT  220  218
CONECT  221  218
CONECT  222  217  217  243  223
CONECT  223  206  222  224  224
CONECT  224  223  223  244  225
CONECT  225  216  216  224  226
CONECT  226  225  227  228  229
CONECT  227  226
CONECT  228  226
CONECT  229  226
CONECT  230  195
CONECT  231  195
CONECT  232  196
CONECT  233  198
CONECT  234  200
CONECT  235  204
CONECT  236  204
CONECT  237  205
CONECT  238  210
CONECT  239  213
CONECT  240  214
CONECT  241  214
CONECT  242  216
CONECT  243  222
CONECT  244  224
CONECT  245  246  247  248
CONECT  246  245
CONECT  247  245
CONECT  248  245  249
CONECT  249  248  264  265  250
CONECT  250  249  266  251  261
CONECT  251  250  252
CONECT  252  251  267  253  262
CONECT  253  252  254  259
CONECT  254  253  268  255  255
CONECT  255  254  254  269  256
CONECT  256  255  257  258  258
CONECT  257  256  270  271
CONECT  258  256  256  259
CONECT  259  253  258  260  260
CONECT  260  259  259
CONECT  261  250  272  262  263
CONECT  262  252  261  273  274
CONECT  263  261
CONECT  264  249
CONECT  265  249
CONECT  266  250
CONECT  267  252
CONECT  268  254
CONECT  269  255
CONECT  270  257
CONECT  271  257
CONECT  272  261
CONECT  273  262
CONECT  274  262
CONECT  275  276  277  278
CONECT  276  275
CONECT  277  275
CONECT  278  275  279
CONECT  279  278  297  298  280
CONECT  280  279  299  281  294
CONECT  281  280  282
CONECT  282  281  300  283  295
CONECT  283  282  284  293
CONECT  284  283  301  285  285
CONECT  285  284  284  286
CONECT  286  285  287  293  293
CONECT  287  286  288  288  289
CONECT  288  287  287
CONECT  289  287  302  290
CONECT  290  289  291  292  292
CONECT  291  290  303  304
CONECT  292  290  290  293
CONECT  293  283  286  286  292
CONECT  294  280  305  295  296
CONECT  295  282  294  306  307
CONECT  296  294
CONECT  297  279
CONECT  298  279
CONECT  299  280
CONECT  300  282
CONECT  301  284
CONECT  302  289
CONECT  303  291
CONECT  304  291
CONECT  305  294
CONECT  306  295
CONECT  307  295
CONECT  308  309  310  311
CONECT  309  308
CONECT  310  308
CONECT  311  308  312
CONECT  312  311  327  328  313
CONECT  313  312  329  314  324
CONECT  314  313  315
CONECT  315  314  330  316  325
CONECT  316  315  317  322
CONECT  317  316  331  318  318
CONECT  318  317  317  332  319
CONECT  319  318  320  321  321
CONECT  320  319  333  334
CONECT  321  319  319  322
CONECT  322  316  321  323  323
CONECT  323  322  322
CONECT  324  313  335  325  326
CONECT  325  315  324  336  337
CONECT  326  324
CONECT  327  312
CONECT  328  312
CONECT  329  313
CONECT  330  315
CONECT  331  317
CONECT  332  318
CONECT  333  320
CONECT  334  320
CONECT  335  324
CONECT  336  325
CONECT  337  325
CONECT  338  339  340  341
CONECT  339  338
CONECT  340  338
CONECT  341  338  342
CONECT  342  341  359  360  343
CONECT  343  342  361  344  356
CONECT  344  343  345
CONECT  345  344  362  346  357
CONECT  346  345  347  355
CONECT  347  346  363  348  348
CONECT  348  347  347  349
CONECT  349  348  350  355  355
CONECT  350  349  351  352  352
CONECT  351  350  364  365
CONECT  352  350  350  353
CONECT  353  352  366  354  354
CONECT  354  353  353  355
CONECT  355  346  349  349  354
CONECT  356  343  367  357  358
CONECT  357  345  356  368  369
CONECT  358  356
CONECT  359  342
CONECT  360  342
CONECT  361  343
CONECT  362  345
CONECT  363  347
CONECT  364  351
CONECT  365  351
CONECT  366  353
CONECT  367  356
CONECT  368  357
CONECT  369  357
CONECT  370  371  372  373
CONECT  371  370
CONECT  372  370
CONECT  373  370  374
CONECT  374  373  390  391  375
CONECT  375  374  392  376  387
CONECT  376  375  377
CONECT  377  376  393  378  388
CONECT  378  377  379  385
CONECT  379  378  394  380  380
CONECT  380  379  379  381  382
CONECT  381  380  395  396  397
CONECT  382  380  383  383  384
CONECT  383  382  382
CONECT  384  382  398  385
CONECT  385  378  384  386  386
CONECT  386  385  385
CONECT  387  375  399  388  389
CONECT  388  377  387  400  401
CONECT  389  387  402
CONECT  390  374
CONECT  391  374
CONECT  392  375
CONECT  393  377
CONECT  394  379
CONECT  395  381
CONECT  396  381
CONECT  397  381
CONECT  398  384
CONECT  399  387
CONECT  400  388
CONECT  401  388
CONECT  402  389
END
