# Supplementary material for: Synthesis and applications of theranostic oligonucleotides carrying multiple fluorine atoms
Source: Theranostics. 2020 Jan 1;10(3):1391–414. doi: 10.7150/thno.37936 (PMC6956824; doi:10.7150/thno.37936)
Supplement: Supplementary file 1 — Supplementary data. [file thnov10p1391s1.zip › 15b.pdb]

REMARK  99                                                                      
REMARK  99 MOE v2018.01 (Chemical Computing Group ULC) Thu Oct 04 03:36:09 2018 
ATOM      1  O5'  DA 3   1      -2.162 -20.026   6.390  1.00  0.00           O  
ATOM      2  C5'  DA 3   1      -0.984 -20.810   6.120  1.00  0.00           C  
ATOM      3  C4'  DA 3   1       0.102 -19.928   5.526  1.00  0.00           C  
ATOM      4  O4'  DA 3   1       0.012 -19.837   4.072  1.00  0.00           O  
ATOM      5  C1'  DA 3   1       0.102 -18.469   3.702  1.00  0.00           C  
ATOM      6  N9   DA 3   1      -0.593 -18.295   2.361  1.00  0.00           N  
ATOM      7  C8   DA 3   1      -1.910 -18.081   2.048  1.00  0.00           C  
ATOM      8  N7   DA 3   1      -2.130 -17.919   0.777  1.00  0.00           N  
ATOM      9  C5   DA 3   1      -0.870 -18.032   0.200  1.00  0.00           C  
ATOM     10  C6   DA 3   1      -0.428 -17.955  -1.126  1.00  0.00           C  
ATOM     11  N6   DA 3   1      -1.244 -17.735  -2.165  1.00  0.00           N  
ATOM     12  N1   DA 3   1       0.883 -18.112  -1.349  1.00  0.00           N  
ATOM     13  C2   DA 3   1       1.688 -18.330  -0.313  1.00  0.00           C  
ATOM     14  N3   DA 3   1       1.391 -18.422   0.969  1.00  0.00           N  
ATOM     15  C4   DA 3   1       0.064 -18.261   1.166  1.00  0.00           C  
ATOM     16  C3'  DA 3   1       0.102 -18.469   5.988  1.00  0.00           C  
ATOM     17  C2'  DA 3   1      -0.564 -17.700   4.845  1.00  0.00           C  
ATOM     18  O3'  DA 3   1       1.445 -18.024   6.108  1.00  0.00           O  
ATOM     19 HO5'  DA 3   1      -2.823 -20.614   6.762  1.00  0.00           H  
ATOM     20  H5'  DA 3   1      -1.213 -21.620   5.427  1.00  0.00           H  
ATOM     21 H5''  DA 3   1      -0.620 -21.229   7.059  1.00  0.00           H  
ATOM     22  H4'  DA 3   1       1.075 -20.371   5.738  1.00  0.00           H  
ATOM     23  H1'  DA 3   1       1.140 -18.136   3.616  1.00  0.00           H  
ATOM     24  H8   DA 3   1      -2.697 -18.050   2.796  1.00  0.00           H  
ATOM     25  H61  DA 3   1      -0.831 -17.700  -3.078  1.00  0.00           H  
ATOM     26  H62  DA 3   1      -2.226 -17.621  -1.977  1.00  0.00           H  
ATOM     27  H2   DA 3   1       2.736 -18.449  -0.556  1.00  0.00           H  
ATOM     28  H3'  DA 3   1      -0.475 -18.361   6.908  1.00  0.00           H  
ATOM     29  H2'  DA 3   1      -1.647 -17.779   4.885  1.00  0.00           H  
ATOM     30 H2''  DA 3   1      -0.287 -16.646   4.868  1.00  0.00           H  
ATOM     31  P    DC 3   2       1.840 -17.074   7.327  1.00  0.00           P1+
ATOM     32  OP1  DC 3   2       2.118 -17.895   8.526  1.00  0.00           O1-
ATOM     33  OP2  DC 3   2       0.814 -16.018   7.486  1.00  0.00           O1-
ATOM     34  O5'  DC 3   2       3.201 -16.425   6.794  1.00  0.00           O  
ATOM     35  C5'  DC 3   2       4.033 -17.185   5.897  1.00  0.00           C  
ATOM     36  C4'  DC 3   2       4.525 -16.296   4.767  1.00  0.00           C  
ATOM     37  O4'  DC 3   2       3.598 -16.264   3.639  1.00  0.00           O  
ATOM     38  C1'  DC 3   2       3.392 -14.909   3.267  1.00  0.00           C  
ATOM     39  N1   DC 3   2       2.064 -14.809   2.598  1.00  0.00           N  
ATOM     40  C6   DC 3   2       0.917 -14.718   3.324  1.00  0.00           C  
ATOM     41  C5   DC 3   2      -0.294 -14.626   2.712  1.00  0.00           C  
ATOM     42  C4   DC 3   2      -0.298 -14.633   1.281  1.00  0.00           C  
ATOM     43  N4   DC 3   2      -1.438 -14.547   0.622  1.00  0.00           N  
ATOM     44  N3   DC 3   2       0.829 -14.723   0.580  1.00  0.00           N  
ATOM     45  C2   DC 3   2       2.030 -14.813   1.212  1.00  0.00           C  
ATOM     46  O2   DC 3   2       3.101 -14.899   0.592  1.00  0.00           O  
ATOM     47  C3'  DC 3   2       4.728 -14.821   5.120  1.00  0.00           C  
ATOM     48  C2'  DC 3   2       3.486 -14.116   4.572  1.00  0.00           C  
ATOM     49  O3'  DC 3   2       5.866 -14.333   4.424  1.00  0.00           O  
ATOM     50  H5'  DC 3   2       3.480 -18.027   5.480  1.00  0.00           H  
ATOM     51 H5''  DC 3   2       4.897 -17.558   6.450  1.00  0.00           H  
ATOM     52  H4'  DC 3   2       5.458 -16.702   4.374  1.00  0.00           H  
ATOM     53  H1'  DC 3   2       4.194 -14.566   2.604  1.00  0.00           H  
ATOM     54  H6   DC 3   2       0.933 -14.726   4.400  1.00  0.00           H  
ATOM     55  H5   DC 3   2      -1.191 -14.558   3.307  1.00  0.00           H  
ATOM     56  H41  DC 3   2      -1.359 -14.559  -0.377  1.00  0.00           H  
ATOM     57  H42  DC 3   2      -2.299 -14.479   1.125  1.00  0.00           H  
ATOM     58  H3'  DC 3   2       4.795 -14.694   6.202  1.00  0.00           H  
ATOM     59  H2'  DC 3   2       2.668 -14.174   5.279  1.00  0.00           H  
ATOM     60 H2''  DC 3   2       3.693 -13.060   4.398  1.00  0.00           H  
ATOM     61  P    DG 3   3       6.854 -13.326   5.167  1.00  0.00           P1+
ATOM     62  OP1  DG 3   3       7.818 -14.092   5.988  1.00  0.00           O1-
ATOM     63  OP2  DG 3   3       6.068 -12.294   5.881  1.00  0.00           O1-
ATOM     64  O5'  DG 3   3       7.616 -12.659   3.929  1.00  0.00           O  
ATOM     65  C5'  DG 3   3       7.801 -13.429   2.726  1.00  0.00           C  
ATOM     66  C4'  DG 3   3       7.498 -12.571   1.508  1.00  0.00           C  
ATOM     67  O4'  DG 3   3       6.087 -12.610   1.137  1.00  0.00           O  
ATOM     68  C1'  DG 3   3       5.640 -11.276   0.936  1.00  0.00           C  
ATOM     69  N9   DG 3   3       4.169 -11.240   1.170  1.00  0.00           N  
ATOM     70  C8   DG 3   3       3.477 -11.153   2.361  1.00  0.00           C  
ATOM     71  N7   DG 3   3       2.175 -11.146   2.221  1.00  0.00           N  
ATOM     72  C5   DG 3   3       1.985 -11.235   0.847  1.00  0.00           C  
ATOM     73  C6   DG 3   3       0.789 -11.271   0.083  1.00  0.00           C  
ATOM     74  O6   DG 3   3      -0.376 -11.230   0.474  1.00  0.00           O  
ATOM     75  N1   DG 3   3       1.061 -11.365  -1.288  1.00  0.00           N  
ATOM     76  C2   DG 3   3       2.322 -11.415  -1.847  1.00  0.00           C  
ATOM     77  N2   DG 3   3       2.369 -11.505  -3.183  1.00  0.00           N  
ATOM     78  N3   DG 3   3       3.441 -11.380  -1.130  1.00  0.00           N  
ATOM     79  C4   DG 3   3       3.194 -11.288   0.205  1.00  0.00           C  
ATOM     80  C3'  DG 3   3       7.801 -11.078   1.654  1.00  0.00           C  
ATOM     81  C2'  DG 3   3       6.442 -10.431   1.927  1.00  0.00           C  
ATOM     82  O3'  DG 3   3       8.294 -10.586   0.416  1.00  0.00           O  
ATOM     83  H5'  DG 3   3       7.147 -14.303   2.726  1.00  0.00           H  
ATOM     84 H5''  DG 3   3       8.841 -13.755   2.674  1.00  0.00           H  
ATOM     85  H4'  DG 3   3       8.043 -12.965   0.651  1.00  0.00           H  
ATOM     86  H1'  DG 3   3       5.861 -10.937  -0.078  1.00  0.00           H  
ATOM     87  H8   DG 3   3       3.963 -11.102   3.329  1.00  0.00           H  
ATOM     88  H1   DG 3   3       0.255 -11.399  -1.873  1.00  0.00           H  
ATOM     89  H21  DG 3   3       1.538 -11.539  -3.739  1.00  0.00           H  
ATOM     90  H22  DG 3   3       3.291 -11.552  -3.580  1.00  0.00           H  
ATOM     91  H3'  DG 3   3       8.480 -10.906   2.491  1.00  0.00           H  
ATOM     92  H2'  DG 3   3       6.153 -10.532   2.970  1.00  0.00           H  
ATOM     93 H2''  DG 3   3       6.454  -9.372   1.670  1.00  0.00           H  
ATOM     94  P    DA 3   4       9.483  -9.522   0.425  1.00  0.00           P1+
ATOM     95  OP1  DA 3   4      10.779 -10.228   0.538  1.00  0.00           O1-
ATOM     96  OP2  DA 3   4       9.216  -8.487   1.449  1.00  0.00           O1-
ATOM     97  O5'  DA 3   4       9.345  -8.882  -1.034  1.00  0.00           O  
ATOM     98  C5'  DA 3   4       8.827  -9.692  -2.106  1.00  0.00           C  
ATOM     99  C4'  DA 3   4       7.832  -8.891  -2.928  1.00  0.00           C  
ATOM    100  O4'  DA 3   4       6.473  -8.985  -2.402  1.00  0.00           O  
ATOM    101  C1'  DA 3   4       5.932  -7.673  -2.323  1.00  0.00           C  
ATOM    102  N9   DA 3   4       4.854  -7.670  -1.251  1.00  0.00           N  
ATOM    103  C8   DA 3   4       4.932  -7.499   0.106  1.00  0.00           C  
ATOM    104  N7   DA 3   4       3.777  -7.499   0.704  1.00  0.00           N  
ATOM    105  C5   DA 3   4       2.864  -7.682  -0.328  1.00  0.00           C  
ATOM    106  C6   DA 3   4       1.467  -7.772  -0.348  1.00  0.00           C  
ATOM    107  N6   DA 3   4       0.705  -7.685   0.750  1.00  0.00           N  
ATOM    108  N1   DA 3   4       0.877  -7.954  -1.537  1.00  0.00           N  
ATOM    109  C2   DA 3   4       1.639  -8.039  -2.624  1.00  0.00           C  
ATOM    110  N3   DA 3   4       2.952  -7.970  -2.729  1.00  0.00           N  
ATOM    111  C4   DA 3   4       3.521  -7.786  -1.518  1.00  0.00           C  
ATOM    112  C3'  DA 3   4       8.093  -7.385  -3.010  1.00  0.00           C  
ATOM    113  C2'  DA 3   4       7.123  -6.768  -2.002  1.00  0.00           C  
ATOM    114  O3'  DA 3   4       7.747  -6.928  -4.308  1.00  0.00           O  
ATOM    115  H5'  DA 3   4       8.338 -10.584  -1.712  1.00  0.00           H  
ATOM    116 H5''  DA 3   4       9.655  -9.990  -2.752  1.00  0.00           H  
ATOM    117  H4'  DA 3   4       7.790  -9.303  -3.936  1.00  0.00           H  
ATOM    118  H1'  DA 3   4       5.497  -7.353  -3.273  1.00  0.00           H  
ATOM    119  H8   DA 3   4       5.873  -7.375   0.633  1.00  0.00           H  
ATOM    120  H61  DA 3   4      -0.287  -7.765   0.632  1.00  0.00           H  
ATOM    121  H62  DA 3   4       1.167  -7.550   1.634  1.00  0.00           H  
ATOM    122  H2   DA 3   4       1.106  -8.186  -3.554  1.00  0.00           H  
ATOM    123  H3'  DA 3   4       9.125  -7.163  -2.731  1.00  0.00           H  
ATOM    124  H2'  DA 3   4       7.498  -6.842  -0.984  1.00  0.00           H  
ATOM    125 H2''  DA 3   4       6.935  -5.718  -2.231  1.00  0.00           H  
ATOM    126  P    DG 3   5       8.666  -5.831  -5.013  1.00  0.00           P1+
ATOM    127  OP1  DG 3   5       9.814  -6.494  -5.670  1.00  0.00           O1-
ATOM    128  OP2  DG 3   5       9.001  -4.765  -4.042  1.00  0.00           O1-
ATOM    129  O5'  DG 3   5       7.673  -5.252  -6.125  1.00  0.00           O  
ATOM    130  C5'  DG 3   5       6.664  -6.118  -6.678  1.00  0.00           C  
ATOM    131  C4'  DG 3   5       5.340  -5.378  -6.773  1.00  0.00           C  
ATOM    132  O4'  DG 3   5       4.551  -5.490  -5.550  1.00  0.00           O  
ATOM    133  C1'  DG 3   5       4.099  -4.192  -5.188  1.00  0.00           C  
ATOM    134  N9   DG 3   5       3.856  -4.179  -3.718  1.00  0.00           N  
ATOM    135  C8   DG 3   5       4.759  -4.009  -2.686  1.00  0.00           C  
ATOM    136  N7   DG 3   5       4.218  -4.052  -1.494  1.00  0.00           N  
ATOM    137  C5   DG 3   5       2.868  -4.265  -1.746  1.00  0.00           C  
ATOM    138  C6   DG 3   5       1.775  -4.402  -0.851  1.00  0.00           C  
ATOM    139  O6   DG 3   5       1.776  -4.362   0.378  1.00  0.00           O  
ATOM    140  N1   DG 3   5       0.573  -4.607  -1.540  1.00  0.00           N  
ATOM    141  C2   DG 3   5       0.443  -4.669  -2.912  1.00  0.00           C  
ATOM    142  N2   DG 3   5      -0.798  -4.873  -3.376  1.00  0.00           N  
ATOM    143  N3   DG 3   5       1.468  -4.539  -3.749  1.00  0.00           N  
ATOM    144  C4   DG 3   5       2.644  -4.339  -3.095  1.00  0.00           C  
ATOM    145  C3'  DG 3   5       5.435  -3.870  -7.014  1.00  0.00           C  
ATOM    146  C2'  DG 3   5       5.210  -3.242  -5.638  1.00  0.00           C  
ATOM    147  O3'  DG 3   5       4.374  -3.473  -7.871  1.00  0.00           O  
ATOM    148  H5'  DG 3   5       6.540  -7.007  -6.058  1.00  0.00           H  
ATOM    149 H5''  DG 3   5       6.970  -6.417  -7.682  1.00  0.00           H  
ATOM    150  H4'  DG 3   5       4.736  -5.829  -7.560  1.00  0.00           H  
ATOM    151  H1'  DG 3   5       3.178  -3.936  -5.716  1.00  0.00           H  
ATOM    152  H8   DG 3   5       5.821  -3.860  -2.844  1.00  0.00           H  
ATOM    153  H1   DG 3   5      -0.230  -4.715  -0.958  1.00  0.00           H  
ATOM    154  H21  DG 3   5      -1.579  -4.979  -2.762  1.00  0.00           H  
ATOM    155  H22  DG 3   5      -0.880  -4.927  -4.377  1.00  0.00           H  
ATOM    156  H3'  DG 3   5       6.423  -3.607  -7.396  1.00  0.00           H  
ATOM    157  H2'  DG 3   5       6.114  -3.260  -5.036  1.00  0.00           H  
ATOM    158 H2''  DG 3   5       4.874  -2.209  -5.730  1.00  0.00           H  
ATOM    159  P    DT 3   6       4.657  -2.379  -8.996  1.00  0.00           P1+
ATOM    160  OP1  DT 3   6       5.234  -3.033 -10.192  1.00  0.00           O1-
ATOM    161  OP2  DT 3   6       5.447  -1.266  -8.421  1.00  0.00           O1-
ATOM    162  O5'  DT 3   6       3.176  -1.872  -9.324  1.00  0.00           O  
ATOM    163  C5'  DT 3   6       2.075  -2.787  -9.169  1.00  0.00           C  
ATOM    164  C4'  DT 3   6       0.913  -2.089  -8.482  1.00  0.00           C  
ATOM    165  O4'  DT 3   6       0.994  -2.176  -7.026  1.00  0.00           O  
ATOM    166  C1'  DT 3   6       0.779  -0.879  -6.488  1.00  0.00           C  
ATOM    167  N1   DT 3   6       1.460  -0.814  -5.118  1.00  0.00           N  
ATOM    168  C6   DT 3   6       2.789  -0.521  -4.958  1.00  0.00           C  
ATOM    169  C5   DT 3   6       3.336  -0.421  -3.738  1.00  0.00           C  
ATOM    170  C7   DT 3   6       4.789  -0.100  -3.552  1.00  0.00           C  
ATOM    171  C4   DT 3   6       2.539  -0.620  -2.555  1.00  0.00           C  
ATOM    172  O4   DT 3   6       2.952  -0.548  -1.399  1.00  0.00           O  
ATOM    173  N3   DT 3   6       1.215  -0.910  -2.811  1.00  0.00           N  
ATOM    174  C2   DT 3   6       0.624  -1.019  -4.053  1.00  0.00           C  
ATOM    175  O2   DT 3   6      -0.561  -1.281  -4.179  1.00  0.00           O  
ATOM    176  C3'  DT 3   6       0.780  -0.589  -8.755  1.00  0.00           C  
ATOM    177  C2'  DT 3   6       1.373   0.085  -7.517  1.00  0.00           C  
ATOM    178  O3'  DT 3   6      -0.598  -0.256  -8.834  1.00  0.00           O  
ATOM    179  H5'  DT 3   6       2.377  -3.655  -8.581  1.00  0.00           H  
ATOM    180 H5''  DT 3   6       1.750  -3.115 -10.158  1.00  0.00           H  
ATOM    181  H4'  DT 3   6      -0.016  -2.588  -8.759  1.00  0.00           H  
ATOM    182  H1'  DT 3   6      -0.287  -0.652  -6.403  1.00  0.00           H  
ATOM    183  H6   DT 3   6       3.427  -0.376  -5.817  1.00  0.00           H  
ATOM    184  H71  DT 3   6       5.286   0.048  -4.512  1.00  0.00           H  
ATOM    185  H72  DT 3   6       4.886   0.808  -2.957  1.00  0.00           H  
ATOM    186  H73  DT 3   6       5.276  -0.916  -3.017  1.00  0.00           H  
ATOM    187  H3   DT 3   6       0.625  -1.064  -2.018  1.00  0.00           H  
ATOM    188  H3'  DT 3   6       1.344  -0.314  -9.649  1.00  0.00           H  
ATOM    189  H2'  DT 3   6       2.454   0.141  -7.582  1.00  0.00           H  
ATOM    190 H2''  DT 3   6       0.988   1.100  -7.409  1.00  0.00           H  
ATOM    191  P    DT 3   7      -1.077   0.801  -9.928  1.00  0.00           P1+
ATOM    192  OP1  DT 3   7      -1.279   0.118 -11.225  1.00  0.00           O1-
ATOM    193  OP2  DT 3   7      -0.152   1.957  -9.940  1.00  0.00           O1-
ATOM    194  O5'  DT 3   7      -2.492   1.253  -9.334  1.00  0.00           O  
ATOM    195  C5'  DT 3   7      -3.251   0.313  -8.550  1.00  0.00           C  
ATOM    196  C4'  DT 3   7      -3.823   1.003  -7.322  1.00  0.00           C  
ATOM    197  O4'  DT 3   7      -2.903   0.975  -6.189  1.00  0.00           O  
ATOM    198  C1'  DT 3   7      -2.821   2.285  -5.646  1.00  0.00           C  
ATOM    199  N1   DT 3   7      -1.473   2.423  -4.935  1.00  0.00           N  
ATOM    200  C6   DT 3   7      -0.315   2.760  -5.588  1.00  0.00           C  
ATOM    201  C5   DT 3   7       0.836   2.922  -4.921  1.00  0.00           C  
ATOM    202  C7   DT 3   7       2.098   2.910  -5.629  1.00  0.00           C  
ATOM    203  C72  DT 3   7       3.139   2.720  -6.198  1.00  0.00           C  
ATOM    204 C721  DT 3   7       4.392   2.344  -6.904  1.00  0.00           C  
ATOM    205 N721  DT 3   7       5.388   3.283  -6.421  1.00  0.00           N  
ATOM    206 C722  DT 3   7       6.487   3.043  -5.650  1.00  0.00           C  
ATOM    207 O722  DT 3   7       6.908   4.071  -5.141  1.00  0.00           O  
ATOM    208  C4   DT 3   7       0.891   2.747  -3.493  1.00  0.00           C  
ATOM    209  O4   DT 3   7       1.898   2.875  -2.799  1.00  0.00           O  
ATOM    210  N3   DT 3   7      -0.319   2.409  -2.921  1.00  0.00           N  
ATOM    211  C2   DT 3   7      -1.518   2.235  -3.579  1.00  0.00           C  
ATOM    212  O2   DT 3   7      -2.539   1.935  -2.984  1.00  0.00           O  
ATOM    213  C3'  DT 3   7      -4.159   2.487  -7.488  1.00  0.00           C  
ATOM    214  C2'  DT 3   7      -2.986   3.226  -6.841  1.00  0.00           C  
ATOM    215  O3'  DT 3   7      -5.337   2.777  -6.750  1.00  0.00           O  
ATOM    216  C    DT 3   7       8.567  -0.609  -4.819  1.00  0.00           C  
ATOM    217  N    DT 3   7       9.439  -1.694  -4.569  1.00  0.00           N  
ATOM    218  C1   DT 3   7      10.757  -1.523  -4.207  1.00  0.00           C  
ATOM    219  O12  DT 3   7      11.317  -2.489  -3.725  1.00  0.00           O  
ATOM    220  C    DT 3   7       7.895  -0.490  -6.039  1.00  0.00           C  
ATOM    221  C    DT 3   7       7.195   0.683  -6.329  1.00  0.00           C  
ATOM    222  C    DT 3   7       7.128   1.739  -5.394  1.00  0.00           C  
ATOM    223  C    DT 3   7       7.753   1.555  -4.147  1.00  0.00           C  
ATOM    224  C    DT 3   7       8.458   0.395  -3.855  1.00  0.00           C  
ATOM    225  C    DT 3   7      12.731   2.241  -4.536  1.00  0.00           C  
ATOM    226  C    DT 3   7      11.955   1.787  -5.612  1.00  0.00           C  
ATOM    227  C    DT 3   7      11.782   2.619  -6.893  1.00  0.00           C  
ATOM    228  F1   DT 3   7      12.644   3.652  -6.915  1.00  0.00           F  
ATOM    229  F2   DT 3   7      10.532   3.094  -6.951  1.00  0.00           F  
ATOM    230  F3   DT 3   7      12.010   1.847  -7.968  1.00  0.00           F  
ATOM    231  C    DT 3   7      11.316   0.550  -5.505  1.00  0.00           C  
ATOM    232  C    DT 3   7      11.436  -0.230  -4.348  1.00  0.00           C  
ATOM    233  C    DT 3   7      12.235   0.237  -3.299  1.00  0.00           C  
ATOM    234  C    DT 3   7      12.878   1.474  -3.373  1.00  0.00           C  
ATOM    235  C    DT 3   7      13.750   1.963  -2.205  1.00  0.00           C  
ATOM    236  F1   DT 3   7      13.783   3.308  -2.179  1.00  0.00           F  
ATOM    237  F2   DT 3   7      14.999   1.500  -2.359  1.00  0.00           F  
ATOM    238  F3   DT 3   7      13.256   1.525  -1.035  1.00  0.00           F  
ATOM    239  H5'  DT 3   7      -2.624  -0.523  -8.237  1.00  0.00           H  
ATOM    240 H5''  DT 3   7      -4.078  -0.062  -9.156  1.00  0.00           H  
ATOM    241  H4'  DT 3   7      -4.714   0.468  -6.996  1.00  0.00           H  
ATOM    242  H1'  DT 3   7      -3.646   2.485  -4.956  1.00  0.00           H  
ATOM    243  H6   DT 3   7      -0.308   2.889  -6.660  1.00  0.00           H  
ATOM    244 H721  DT 3   7       5.097   4.269  -6.429  1.00  0.00           H  
ATOM    245 H722  DT 3   7       4.248   2.474  -7.970  1.00  0.00           H  
ATOM    246 H723  DT 3   7       4.650   1.328  -6.641  1.00  0.00           H  
ATOM    247  H3   DT 3   7      -0.326   2.269  -1.930  1.00  0.00           H  
ATOM    248  H3'  DT 3   7      -4.237   2.744  -8.546  1.00  0.00           H  
ATOM    249  H2'  DT 3   7      -2.151   3.309  -7.528  1.00  0.00           H  
ATOM    250 H2''  DT 3   7      -3.281   4.232  -6.544  1.00  0.00           H  
ATOM    251  H2   DT 3   7       9.114  -2.691  -4.558  1.00  0.00           H  
ATOM    252  H    DT 3   7       7.939  -1.277  -6.751  1.00  0.00           H  
ATOM    253  H    DT 3   7       6.724   0.774  -7.276  1.00  0.00           H  
ATOM    254  H    DT 3   7       7.693   2.326  -3.421  1.00  0.00           H  
ATOM    255  H    DT 3   7       8.930   0.277  -2.914  1.00  0.00           H  
ATOM    256  H    DT 3   7      13.221   3.182  -4.603  1.00  0.00           H  
ATOM    257  H    DT 3   7      10.726   0.186  -6.310  1.00  0.00           H  
ATOM    258  H    DT 3   7      12.342  -0.374  -2.437  1.00  0.00           H  
ATOM    259  P    DC 3   8      -6.413   3.777  -7.372  1.00  0.00           P1+
ATOM    260  OP1  DC 3   8      -7.303   3.038  -8.295  1.00  0.00           O1-
ATOM    261  OP2  DC 3   8      -5.723   4.958  -7.940  1.00  0.00           O1-
ATOM    262  O5'  DC 3   8      -7.232   4.211  -6.068  1.00  0.00           O  
ATOM    263  C5'  DC 3   8      -7.346   3.281  -4.974  1.00  0.00           C  
ATOM    264  C4'  DC 3   8      -7.124   4.001  -3.655  1.00  0.00           C  
ATOM    265  O4'  DC 3   8      -5.715   4.044  -3.274  1.00  0.00           O  
ATOM    266  C1'  DC 3   8      -5.391   5.376  -2.901  1.00  0.00           C  
ATOM    267  N1   DC 3   8      -3.929   5.574  -3.112  1.00  0.00           N  
ATOM    268  C6   DC 3   8      -3.430   5.865  -4.343  1.00  0.00           C  
ATOM    269  C5   DC 3   8      -2.095   6.046  -4.533  1.00  0.00           C  
ATOM    270  C4   DC 3   8      -1.254   5.913  -3.383  1.00  0.00           C  
ATOM    271  N4   DC 3   8       0.051   6.076  -3.495  1.00  0.00           N  
ATOM    272  N3   DC 3   8      -1.752   5.628  -2.183  1.00  0.00           N  
ATOM    273  C2   DC 3   8      -3.090   5.451  -2.015  1.00  0.00           C  
ATOM    274  O2   DC 3   8      -3.590   5.185  -0.912  1.00  0.00           O  
ATOM    275  C3'  DC 3   8      -7.561   5.468  -3.614  1.00  0.00           C  
ATOM    276  C2'  DC 3   8      -6.267   6.264  -3.788  1.00  0.00           C  
ATOM    277  O3'  DC 3   8      -8.097   5.752  -2.330  1.00  0.00           O  
ATOM    278  H5'  DC 3   8      -6.616   2.477  -5.075  1.00  0.00           H  
ATOM    279 H5''  DC 3   8      -8.353   2.858  -4.975  1.00  0.00           H  
ATOM    280  H4'  DC 3   8      -7.630   3.454  -2.860  1.00  0.00           H  
ATOM    281  H1'  DC 3   8      -5.668   5.561  -1.858  1.00  0.00           H  
ATOM    282  H6   DC 3   8      -4.072   5.949  -5.203  1.00  0.00           H  
ATOM    283  H5   DC 3   8      -1.721   6.272  -5.519  1.00  0.00           H  
ATOM    284  H41  DC 3   8       0.572   5.966  -2.646  1.00  0.00           H  
ATOM    285  H42  DC 3   8       0.450   6.289  -4.386  1.00  0.00           H  
ATOM    286  H3'  DC 3   8      -8.255   5.681  -4.430  1.00  0.00           H  
ATOM    287  H2'  DC 3   8      -6.016   6.367  -4.836  1.00  0.00           H  
ATOM    288 H2''  DC 3   8      -6.380   7.268  -3.379  1.00  0.00           H  
ATOM    289  P    DG 3   9      -9.378   6.696  -2.219  1.00  0.00           P1+
ATOM    290  OP1  DG 3   9     -10.604   5.897  -2.435  1.00  0.00           O1-
ATOM    291  OP2  DG 3   9      -9.206   7.873  -3.101  1.00  0.00           O1-
ATOM    292  O5'  DG 3   9      -9.300   7.156  -0.689  1.00  0.00           O  
ATOM    293  C5'  DG 3   9      -8.710   6.267   0.278  1.00  0.00           C  
ATOM    294  C4'  DG 3   9      -7.792   7.044   1.207  1.00  0.00           C  
ATOM    295  O4'  DG 3   9      -6.430   7.141   0.689  1.00  0.00           O  
ATOM    296  C1'  DG 3   9      -6.011   8.495   0.783  1.00  0.00           C  
ATOM    297  N9   DG 3   9      -4.958   8.726  -0.247  1.00  0.00           N  
ATOM    298  C8   DG 3   9      -5.099   9.000  -1.593  1.00  0.00           C  
ATOM    299  N7   DG 3   9      -3.964   9.150  -2.227  1.00  0.00           N  
ATOM    300  C5   DG 3   9      -3.002   8.963  -1.242  1.00  0.00           C  
ATOM    301  C6   DG 3   9      -1.585   9.003  -1.318  1.00  0.00           C  
ATOM    302  O6   DG 3   9      -0.872   9.216  -2.297  1.00  0.00           O  
ATOM    303  N1   DG 3   9      -0.999   8.756  -0.070  1.00  0.00           N  
ATOM    304  C2   DG 3   9      -1.690   8.507   1.099  1.00  0.00           C  
ATOM    305  N2   DG 3   9      -0.941   8.294   2.190  1.00  0.00           N  
ATOM    306  N3   DG 3   9      -3.017   8.472   1.169  1.00  0.00           N  
ATOM    307  C4   DG 3   9      -3.602   8.710  -0.036  1.00  0.00           C  
ATOM    308  C3'  DG 3   9      -8.190   8.497   1.474  1.00  0.00           C  
ATOM    309  C2'  DG 3   9      -7.279   9.323   0.564  1.00  0.00           C  
ATOM    310  O3'  DG 3   9      -7.886   8.816   2.824  1.00  0.00           O  
ATOM    311  H5'  DG 3   9      -8.142   5.480  -0.221  1.00  0.00           H  
ATOM    312 H5''  DG 3   9      -9.507   5.815   0.871  1.00  0.00           H  
ATOM    313  H4'  DG 3   9      -7.713   6.513   2.155  1.00  0.00           H  
ATOM    314  H1'  DG 3   9      -5.612   8.715   1.775  1.00  0.00           H  
ATOM    315  H8   DG 3   9      -6.062   9.078  -2.086  1.00  0.00           H  
ATOM    316  H1   DG 3   9      -0.002   8.767  -0.066  1.00  0.00           H  
ATOM    317  H21  DG 3   9       0.058   8.311   2.155  1.00  0.00           H  
ATOM    318  H22  DG 3   9      -1.453   8.104   3.033  1.00  0.00           H  
ATOM    319  H3'  DG 3   9      -9.237   8.660   1.214  1.00  0.00           H  
ATOM    320  H2'  DG 3   9      -7.651   9.350  -0.457  1.00  0.00           H  
ATOM    321 H2''  DG 3   9      -7.186  10.346   0.927  1.00  0.00           H  
ATOM    322  P    DC 3  10      -8.902   9.727   3.651  1.00  0.00           P1+
ATOM    323  OP1  DC 3  10      -9.985   8.885   4.205  1.00  0.00           O1-
ATOM    324  OP2  DC 3  10      -9.332  10.873   2.818  1.00  0.00           O1-
ATOM    325  O5'  DC 3  10      -7.966  10.247   4.838  1.00  0.00           O  
ATOM    326  C5'  DC 3  10      -6.882   9.413   5.290  1.00  0.00           C  
ATOM    327  C4'  DC 3  10      -5.631  10.251   5.493  1.00  0.00           C  
ATOM    328  O4'  DC 3  10      -4.835  10.367   4.275  1.00  0.00           O  
ATOM    329  C1'  DC 3  10      -4.503  11.736   4.085  1.00  0.00           C  
ATOM    330  N1   DC 3  10      -4.262  11.957   2.632  1.00  0.00           N  
ATOM    331  C6   DC 3  10      -5.297  12.155   1.771  1.00  0.00           C  
ATOM    332  C5   DC 3  10      -5.076  12.357   0.444  1.00  0.00           C  
ATOM    333  C4   DC 3  10      -3.714  12.349   0.007  1.00  0.00           C  
ATOM    334  N4   DC 3  10      -3.426  12.539  -1.267  1.00  0.00           N  
ATOM    335  N3   DC 3  10      -2.708  12.155   0.857  1.00  0.00           N  
ATOM    336  C2   DC 3  10      -2.952  11.955   2.179  1.00  0.00           C  
ATOM    337  O2   DC 3  10      -2.041  11.770   3.001  1.00  0.00           O  
ATOM    338  C3'  DC 3  10      -5.864  11.702   5.922  1.00  0.00           C  
ATOM    339  C2'  DC 3  10      -5.696  12.518   4.639  1.00  0.00           C  
ATOM    340  O3'  DC 3  10      -4.844  12.082   6.834  1.00  0.00           O  
ATOM    341  H5'  DC 3  10      -6.676   8.625   4.565  1.00  0.00           H  
ATOM    342 H5''  DC 3  10      -7.160   8.962   6.245  1.00  0.00           H  
ATOM    343  H4'  DC 3  10      -4.988   9.760   6.224  1.00  0.00           H  
ATOM    344  H1'  DC 3  10      -3.620  12.002   4.676  1.00  0.00           H  
ATOM    345  H6   DC 3  10      -6.318  12.146   2.110  1.00  0.00           H  
ATOM    346  H5   DC 3  10      -5.911  12.508  -0.221  1.00  0.00           H  
ATOM    347  H41  DC 3  10      -2.451  12.519  -1.495  1.00  0.00           H  
ATOM    348  H42  DC 3  10      -4.163  12.687  -1.926  1.00  0.00           H  
ATOM    349  H3'  DC 3  10      -6.871  11.823   6.324  1.00  0.00           H  
ATOM    350  H2'  DC 3  10      -6.618  12.537   4.071  1.00  0.00           H  
ATOM    351 H2''  DC 3  10      -5.437  13.550   4.875  1.00  0.00           H  
ATOM    352  P    DA 3  11      -5.225  12.994   8.085  1.00  0.00           P1+
ATOM    353  OP1  DA 3  11      -5.740  12.144   9.181  1.00  0.00           O1-
ATOM    354  OP2  DA 3  11      -6.113  14.095   7.645  1.00  0.00           O1-
ATOM    355  O5'  DA 3  11      -3.797  13.587   8.492  1.00  0.00           O  
ATOM    356  C5'  DA 3  11      -2.617  12.802   8.236  1.00  0.00           C  
ATOM    357  C4'  DA 3  11      -1.522  13.683   7.656  1.00  0.00           C  
ATOM    358  O4'  DA 3  11      -1.595  13.775   6.200  1.00  0.00           O  
ATOM    359  C1'  DA 3  11      -1.499  15.144   5.832  1.00  0.00           C  
ATOM    360  N9   DA 3  11      -2.178  15.319   4.483  1.00  0.00           N  
ATOM    361  C8   DA 3  11      -3.490  15.534   4.155  1.00  0.00           C  
ATOM    362  N7   DA 3  11      -3.695  15.697   2.881  1.00  0.00           N  
ATOM    363  C5   DA 3  11      -2.429  15.583   2.320  1.00  0.00           C  
ATOM    364  C6   DA 3  11      -1.971  15.661   0.999  1.00  0.00           C  
ATOM    365  N6   DA 3  11      -2.773  15.882  -0.050  1.00  0.00           N  
ATOM    366  N1   DA 3  11      -0.656  15.502   0.791  1.00  0.00           N  
ATOM    367  C2   DA 3  11       0.136  15.283   1.837  1.00  0.00           C  
ATOM    368  N3   DA 3  11      -0.178  15.191   3.115  1.00  0.00           N  
ATOM    369  C4   DA 3  11      -1.506  15.353   3.297  1.00  0.00           C  
ATOM    370  C3'  DA 3  11      -1.527  15.142   8.118  1.00  0.00           C  
ATOM    371  C2'  DA 3  11      -2.178  15.912   6.968  1.00  0.00           C  
ATOM    372  O3'  DA 3  11      -0.185  15.586   8.254  1.00  0.00           O  
ATOM    373  H5'  DA 3  11      -2.838  11.992   7.539  1.00  0.00           H  
ATOM    374 H5''  DA 3  11      -2.264  12.382   9.179  1.00  0.00           H  
ATOM    375  H4'  DA 3  11      -0.553  13.240   7.879  1.00  0.00           H  
ATOM    376  H1'  DA 3  11      -0.460  15.476   5.759  1.00  0.00           H  
ATOM    377  H8   DA 3  11      -4.286  15.565   4.893  1.00  0.00           H  
ATOM    378  H61  DA 3  11      -2.350  15.917  -0.958  1.00  0.00           H  
ATOM    379  H62  DA 3  11      -3.757  15.996   0.127  1.00  0.00           H  
ATOM    380  H2   DA 3  11       1.186  15.164   1.607  1.00  0.00           H  
ATOM    381  H3'  DA 3  11      -2.115  15.250   9.031  1.00  0.00           H  
ATOM    382  H2'  DA 3  11      -3.262  15.834   6.995  1.00  0.00           H  
ATOM    383 H2''  DA 3  11      -1.901  16.966   6.995  1.00  0.00           H  
ATOM    384  P    DT 3  12       0.195  16.535   9.479  1.00  0.00           P1+
ATOM    385  OP1  DT 3  12       0.458  15.713  10.681  1.00  0.00           O1-
ATOM    386  OP2  DT 3  12      -0.831  17.592   9.626  1.00  0.00           O1-
ATOM    387  O5'  DT 3  12       1.563  17.183   8.963  1.00  0.00           O  
ATOM    388  C5'  DT 3  12       2.406  16.424   8.076  1.00  0.00           C  
ATOM    389  C4'  DT 3  12       2.912  17.312   6.952  1.00  0.00           C  
ATOM    390  O4'  DT 3  12       1.999  17.345   5.813  1.00  0.00           O  
ATOM    391  C1'  DT 3  12       1.799  18.701   5.439  1.00  0.00           C  
ATOM    392  N1   DT 3  12       0.443  18.805   4.736  1.00  0.00           N  
ATOM    393  C6   DT 3  12      -0.740  18.951   5.412  1.00  0.00           C  
ATOM    394  C5   DT 3  12      -1.901  19.092   4.757  1.00  0.00           C  
ATOM    395  C7   DT 3  12      -3.201  19.253   5.487  1.00  0.00           C  
ATOM    396  C4   DT 3  12      -1.939  19.095   3.318  1.00  0.00           C  
ATOM    397  O4   DT 3  12      -2.954  19.218   2.634  1.00  0.00           O  
ATOM    398  N3   DT 3  12      -0.704  18.943   2.722  1.00  0.00           N  
ATOM    399  C2   DT 3  12       0.506  18.796   3.368  1.00  0.00           C  
ATOM    400  O2   DT 3  12       1.550  18.667   2.751  1.00  0.00           O  
ATOM    401  C3'  DT 3  12       3.112  18.788   7.308  1.00  0.00           C  
ATOM    402  C2'  DT 3  12       1.877  19.493   6.746  1.00  0.00           C  
ATOM    403  O3'  DT 3  12       4.259  19.274   6.626  1.00  0.00           O  
ATOM    404  H5'  DT 3  12       1.857  15.580   7.653  1.00  0.00           H  
ATOM    405 H5''  DT 3  12       3.263  16.051   8.640  1.00  0.00           H  
ATOM    406  H4'  DT 3  12       3.849  16.906   6.571  1.00  0.00           H  
ATOM    407  H1'  DT 3  12       2.602  19.060   4.790  1.00  0.00           H  
ATOM    408  H6   DT 3  12      -0.760  18.942   6.492  1.00  0.00           H  
ATOM    409  H71  DT 3  12      -3.048  19.255   6.568  1.00  0.00           H  
ATOM    410  H72  DT 3  12      -3.669  20.192   5.192  1.00  0.00           H  
ATOM    411  H73  DT 3  12      -3.871  18.435   5.221  1.00  0.00           H  
ATOM    412  H3   DT 3  12      -0.684  18.931   1.721  1.00  0.00           H  
ATOM    413  H3'  DT 3  12       3.166  18.914   8.391  1.00  0.00           H  
ATOM    414  H2'  DT 3  12       1.037  19.413   7.427  1.00  0.00           H  
ATOM    415 H2''  DT 3  12       2.079  20.552   6.581  1.00  0.00           H  
ATOM    416  H3'  DT 3  12       4.528  20.108   7.023  1.00  0.00           H  
TER     417       DT 3  12 
CONECT    1   19    2
CONECT    2    1   20   21    3
CONECT    3    2   22    4   16
CONECT    4    3    5
CONECT    5    4   23    6   17
CONECT    6    5    7   15
CONECT    7    6   24    8    8
CONECT    8    7    7    9
CONECT    9    8   10   15   15
CONECT   10    9   11   12   12
CONECT   11   10   25   26
CONECT   12   10   10   13
CONECT   13   12   27   14   14
CONECT   14   13   13   15
CONECT   15    6    9    9   14
CONECT   16    3   28   17   18
CONECT   17    5   16   29   30
CONECT   18   16
CONECT   19    1
CONECT   20    2
CONECT   21    2
CONECT   22    3
CONECT   23    5
CONECT   24    7
CONECT   25   11
CONECT   26   11
CONECT   27   13
CONECT   28   16
CONECT   29   17
CONECT   30   17
CONECT   31   32   33   34
CONECT   32   31
CONECT   33   31
CONECT   34   31   35
CONECT   35   34   50   51   36
CONECT   36   35   52   37   47
CONECT   37   36   38
CONECT   38   37   53   39   48
CONECT   39   38   40   45
CONECT   40   39   54   41   41
CONECT   41   40   40   55   42
CONECT   42   41   43   44   44
CONECT   43   42   56   57
CONECT   44   42   42   45
CONECT   45   39   44   46   46
CONECT   46   45   45
CONECT   47   36   58   48   49
CONECT   48   38   47   59   60
CONECT   49   47
CONECT   50   35
CONECT   51   35
CONECT   52   36
CONECT   53   38
CONECT   54   40
CONECT   55   41
CONECT   56   43
CONECT   57   43
CONECT   58   47
CONECT   59   48
CONECT   60   48
CONECT   61   62   63   64
CONECT   62   61
CONECT   63   61
CONECT   64   61   65
CONECT   65   64   83   84   66
CONECT   66   65   85   67   80
CONECT   67   66   68
CONECT   68   67   86   69   81
CONECT   69   68   70   79
CONECT   70   69   87   71   71
CONECT   71   70   70   72
CONECT   72   71   73   79   79
CONECT   73   72   74   74   75
CONECT   74   73   73
CONECT   75   73   88   76
CONECT   76   75   77   78   78
CONECT   77   76   89   90
CONECT   78   76   76   79
CONECT   79   69   72   72   78
CONECT   80   66   91   81   82
CONECT   81   68   80   92   93
CONECT   82   80
CONECT   83   65
CONECT   84   65
CONECT   85   66
CONECT   86   68
CONECT   87   70
CONECT   88   75
CONECT   89   77
CONECT   90   77
CONECT   91   80
CONECT   92   81
CONECT   93   81
CONECT   94   95   96   97
CONECT   95   94
CONECT   96   94
CONECT   97   94   98
CONECT   98   97  115  116   99
CONECT   99   98  117  100  112
CONECT  100   99  101
CONECT  101  100  118  102  113
CONECT  102  101  103  111
CONECT  103  102  119  104  104
CONECT  104  103  103  105
CONECT  105  104  106  111  111
CONECT  106  105  107  108  108
CONECT  107  106  120  121
CONECT  108  106  106  109
CONECT  109  108  122  110  110
CONECT  110  109  109  111
CONECT  111  102  105  105  110
CONECT  112   99  123  113  114
CONECT  113  101  112  124  125
CONECT  114  112
CONECT  115   98
CONECT  116   98
CONECT  117   99
CONECT  118  101
CONECT  119  103
CONECT  120  107
CONECT  121  107
CONECT  122  109
CONECT  123  112
CONECT  124  113
CONECT  125  113
CONECT  126  127  128  129
CONECT  127  126
CONECT  128  126
CONECT  129  126  130
CONECT  130  129  148  149  131
CONECT  131  130  150  132  145
CONECT  132  131  133
CONECT  133  132  151  134  146
CONECT  134  133  135  144
CONECT  135  134  152  136  136
CONECT  136  135  135  137
CONECT  137  136  138  144  144
CONECT  138  137  139  139  140
CONECT  139  138  138
CONECT  140  138  153  141
CONECT  141  140  142  143  143
CONECT  142  141  154  155
CONECT  143  141  141  144
CONECT  144  134  137  137  143
CONECT  145  131  156  146  147
CONECT  146  133  145  157  158
CONECT  147  145
CONECT  148  130
CONECT  149  130
CONECT  150  131
CONECT  151  133
CONECT  152  135
CONECT  153  140
CONECT  154  142
CONECT  155  142
CONECT  156  145
CONECT  157  146
CONECT  158  146
CONECT  159  160  161  162
CONECT  160  159
CONECT  161  159
CONECT  162  159  163
CONECT  163  162  179  180  164
CONECT  164  163  181  165  176
CONECT  165  164  166
CONECT  166  165  182  167  177
CONECT  167  166  168  174
CONECT  168  167  183  169  169
CONECT  169  168  168  170  171
CONECT  170  169  184  185  186
CONECT  171  169  172  172  173
CONECT  172  171  171
CONECT  173  171  187  174
CONECT  174  167  173  175  175
CONECT  175  174  174
CONECT  176  164  188  177  178
CONECT  177  166  176  189  190
CONECT  178  176
CONECT  179  163
CONECT  180  163
CONECT  181  164
CONECT  182  166
CONECT  183  168
CONECT  184  170
CONECT  185  170
CONECT  186  170
CONECT  187  173
CONECT  188  176
CONECT  189  177
CONECT  190  177
CONECT  191  192  193  194
CONECT  192  191
CONECT  193  191
CONECT  194  191  195
CONECT  195  194  239  240  196
CONECT  196  195  241  197  213
CONECT  197  196  198
CONECT  198  197  242  199  214
CONECT  199  198  200  211
CONECT  200  199  243  201  201
CONECT  201  200  200  202  208
CONECT  202  201  203  203  203
CONECT  203  202  202  202  204
CONECT  204  203  205  245  246
CONECT  205  204  244  206
CONECT  206  205  207  207  222
CONECT  207  206  206
CONECT  208  201  209  209  210
CONECT  209  208  208
CONECT  210  208  247  211
CONECT  211  199  210  212  212
CONECT  212  211  211
CONECT  213  196  248  214  215
CONECT  214  198  213  249  250
CONECT  215  213
CONECT  216  217  220  224  224
CONECT  217  216  218  251
CONECT  218  217  219  219  232
CONECT  219  218  218
CONECT  220  216  252  221  221
CONECT  221  220  220  253  222
CONECT  222  206  221  223  223
CONECT  223  222  222  254  224
CONECT  224  216  216  223  255
CONECT  225  256  226  234  234
CONECT  226  225  227  231  231
CONECT  227  226  228  229  230
CONECT  228  227
CONECT  229  227
CONECT  230  227
CONECT  231  226  226  257  232
CONECT  232  218  231  233  233
CONECT  233  232  232  258  234
CONECT  234  225  225  233  235
CONECT  235  234  236  237  238
CONECT  236  235
CONECT  237  235
CONECT  238  235
CONECT  239  195
CONECT  240  195
CONECT  241  196
CONECT  242  198
CONECT  243  200
CONECT  244  205
CONECT  245  204
CONECT  246  204
CONECT  247  210
CONECT  248  213
CONECT  249  214
CONECT  250  214
CONECT  251  217
CONECT  252  220
CONECT  253  221
CONECT  254  223
CONECT  255  224
CONECT  256  225
CONECT  257  231
CONECT  258  233
CONECT  259  260  261  262
CONECT  260  259
CONECT  261  259
CONECT  262  259  263
CONECT  263  262  278  279  264
CONECT  264  263  280  265  275
CONECT  265  264  266
CONECT  266  265  281  267  276
CONECT  267  266  268  273
CONECT  268  267  282  269  269
CONECT  269  268  268  283  270
CONECT  270  269  271  272  272
CONECT  271  270  284  285
CONECT  272  270  270  273
CONECT  273  267  272  274  274
CONECT  274  273  273
CONECT  275  264  286  276  277
CONECT  276  266  275  287  288
CONECT  277  275
CONECT  278  263
CONECT  279  263
CONECT  280  264
CONECT  281  266
CONECT  282  268
CONECT  283  269
CONECT  284  271
CONECT  285  271
CONECT  286  275
CONECT  287  276
CONECT  288  276
CONECT  289  290  291  292
CONECT  290  289
CONECT  291  289
CONECT  292  289  293
CONECT  293  292  311  312  294
CONECT  294  293  313  295  308
CONECT  295  294  296
CONECT  296  295  314  297  309
CONECT  297  296  298  307
CONECT  298  297  315  299  299
CONECT  299  298  298  300
CONECT  300  299  301  307  307
CONECT  301  300  302  302  303
CONECT  302  301  301
CONECT  303  301  316  304
CONECT  304  303  305  306  306
CONECT  305  304  317  318
CONECT  306  304  304  307
CONECT  307  297  300  300  306
CONECT  308  294  319  309  310
CONECT  309  296  308  320  321
CONECT  310  308
CONECT  311  293
CONECT  312  293
CONECT  313  294
CONECT  314  296
CONECT  315  298
CONECT  316  303
CONECT  317  305
CONECT  318  305
CONECT  319  308
CONECT  320  309
CONECT  321  309
CONECT  322  323  324  325
CONECT  323  322
CONECT  324  322
CONECT  325  322  326
CONECT  326  325  341  342  327
CONECT  327  326  343  328  338
CONECT  328  327  329
CONECT  329  328  344  330  339
CONECT  330  329  331  336
CONECT  331  330  345  332  332
CONECT  332  331  331  346  333
CONECT  333  332  334  335  335
CONECT  334  333  347  348
CONECT  335  333  333  336
CONECT  336  330  335  337  337
CONECT  337  336  336
CONECT  338  327  349  339  340
CONECT  339  329  338  350  351
CONECT  340  338
CONECT  341  326
CONECT  342  326
CONECT  343  327
CONECT  344  329
CONECT  345  331
CONECT  346  332
CONECT  347  334
CONECT  348  334
CONECT  349  338
CONECT  350  339
CONECT  351  339
CONECT  352  353  354  355
CONECT  353  352
CONECT  354  352
CONECT  355  352  356
CONECT  356  355  373  374  357
CONECT  357  356  375  358  370
CONECT  358  357  359
CONECT  359  358  376  360  371
CONECT  360  359  361  369
CONECT  361  360  377  362  362
CONECT  362  361  361  363
CONECT  363  362  364  369  369
CONECT  364  363  365  366  366
CONECT  365  364  378  379
CONECT  366  364  364  367
CONECT  367  366  380  368  368
CONECT  368  367  367  369
CONECT  369  360  363  363  368
CONECT  370  357  381  371  372
CONECT  371  359  370  382  383
CONECT  372  370
CONECT  373  356
CONECT  374  356
CONECT  375  357
CONECT  376  359
CONECT  377  361
CONECT  378  365
CONECT  379  365
CONECT  380  367
CONECT  381  370
CONECT  382  371
CONECT  383  371
CONECT  384  385  386  387
CONECT  385  384
CONECT  386  384
CONECT  387  384  388
CONECT  388  387  404  405  389
CONECT  389  388  406  390  401
CONECT  390  389  391
CONECT  391  390  407  392  402
CONECT  392  391  393  399
CONECT  393  392  408  394  394
CONECT  394  393  393  395  396
CONECT  395  394  409  410  411
CONECT  396  394  397  397  398
CONECT  397  396  396
CONECT  398  396  412  399
CONECT  399  392  398  400  400
CONECT  400  399  399
CONECT  401  389  413  402  403
CONECT  402  391  401  414  415
CONECT  403  401  416
CONECT  404  388
CONECT  405  388
CONECT  406  389
CONECT  407  391
CONECT  408  393
CONECT  409  395
CONECT  410  395
CONECT  411  395
CONECT  412  398
CONECT  413  401
CONECT  414  402
CONECT  415  402
CONECT  416  403
END
