# Supplementary material for: Synthesis and applications of theranostic oligonucleotides carrying multiple fluorine atoms
Source: Theranostics. 2020 Jan 1;10(3):1391–414. doi: 10.7150/thno.37936 (PMC6956824; doi:10.7150/thno.37936)
Supplement: Supplementary file 1 — Supplementary data. [file thnov10p1391s1.zip › 1a.pdb]

REMARK  99                                                                      
REMARK  99 MOE v2018.01 (Chemical Computing Group ULC) Thu Oct 04 06:11:46 2018 
LINK         C5'  DA    22                 O25   *     0     1555   1555  1.41
ATOM      1  C5'  DA    22      -9.075  -4.906   1.884  1.00  0.00           C  
ATOM      2  C4'  DA    22      -7.938  -4.771   2.885  1.00  0.00           C  
ATOM      3  O4'  DA    22      -6.942  -3.804   2.443  1.00  0.00           O  
ATOM      4  C3'  DA    22      -8.465  -4.149   4.259  1.00  0.00           C  
ATOM      5  O3'  DA    22      -7.924  -4.781   5.406  1.00  0.00           O  
ATOM      6  C2'  DA    22      -7.905  -2.717   4.227  1.00  0.00           C  
ATOM      7  C1'  DA    22      -6.630  -2.964   3.539  1.00  0.00           C  
ATOM      8  N9   DA    22      -5.916  -1.751   3.163  1.00  0.00           N  
ATOM      9  C8   DA    22      -6.336  -0.452   3.179  1.00  0.00           C  
ATOM     10  N7   DA    22      -5.518   0.354   2.630  1.00  0.00           N  
ATOM     11  C5   DA    22      -4.339  -0.452   2.370  1.00  0.00           C  
ATOM     12  C6   DA    22      -3.102  -0.196   1.770  1.00  0.00           C  
ATOM     13  N6   DA    22      -2.569   0.943   1.366  1.00  0.00           N  
ATOM     14  N1   DA    22      -2.241  -1.204   1.627  1.00  0.00           N  
ATOM     15  C2   DA    22      -2.662  -2.419   1.987  1.00  0.00           C  
ATOM     16  N3   DA    22      -3.849  -2.787   2.501  1.00  0.00           N  
ATOM     17  C4   DA    22      -4.649  -1.743   2.701  1.00  0.00           C  
ATOM     18 H5'1  DA    22      -9.710  -3.975   1.960  1.00  0.00           H  
ATOM     19 H5'2  DA    22      -9.780  -5.639   2.134  1.00  0.00           H  
ATOM     20  H4'  DA    22      -7.425  -5.739   3.102  1.00  0.00           H  
ATOM     21  H3'  DA    22      -9.529  -4.068   4.252  1.00  0.00           H  
ATOM     22 H2'1  DA    22      -7.744  -2.336   5.164  1.00  0.00           H  
ATOM     23 H2'2  DA    22      -8.574  -2.082   3.707  1.00  0.00           H  
ATOM     24  H1'  DA    22      -6.071  -3.560   4.200  1.00  0.00           H  
ATOM     25  H8   DA    22      -7.275  -0.179   3.694  1.00  0.00           H  
ATOM     26  H61  DA    22      -2.928   1.820   1.676  1.00  0.00           H  
ATOM     27  H62  DA    22      -1.665   0.896   0.942  1.00  0.00           H  
ATOM     28  H2   DA    22      -1.971  -3.199   1.870  1.00  0.00           H  
ATOM     29  P    DG    23      -8.367  -6.184   5.827  1.00  0.00           P2+
ATOM     30  OP1  DG    23      -8.611  -7.050   4.648  1.00  0.00           O  
ATOM     31 OP2   DG    23      -9.992  -5.924   7.020  1.00  0.00           S1-
ATOM     32  O5'  DG    23      -7.122  -6.752   6.581  1.00  0.00           O  
ATOM     33  C5'  DG    23      -6.207  -7.625   5.941  1.00  0.00           C  
ATOM     34  C4'  DG    23      -4.878  -7.071   6.386  1.00  0.00           C  
ATOM     35  O4'  DG    23      -4.720  -5.768   5.887  1.00  0.00           O  
ATOM     36  C3'  DG    23      -4.664  -6.921   7.901  1.00  0.00           C  
ATOM     37  O3'  DG    23      -3.337  -7.377   8.284  1.00  0.00           O  
ATOM     38  C2'  DG    23      -4.637  -5.506   8.106  1.00  0.00           C  
ATOM     39  C1'  DG    23      -3.959  -5.051   6.830  1.00  0.00           C  
ATOM     40  N9   DG    23      -4.040  -3.604   6.649  1.00  0.00           N  
ATOM     41  C8   DG    23      -5.102  -2.741   6.672  1.00  0.00           C  
ATOM     42  N7   DG    23      -4.851  -1.533   6.148  1.00  0.00           N  
ATOM     43  C5   DG    23      -3.489  -1.637   5.834  1.00  0.00           C  
ATOM     44  C6   DG    23      -2.603  -0.659   5.378  1.00  0.00           C  
ATOM     45  O6   DG    23      -2.870   0.542   5.033  1.00  0.00           O  
ATOM     46  N1   DG    23      -1.303  -1.057   5.169  1.00  0.00           N  
ATOM     47  C2   DG    23      -0.914  -2.303   5.432  1.00  0.00           C  
ATOM     48  N2   DG    23       0.366  -2.592   5.445  1.00  0.00           N  
ATOM     49  N3   DG    23      -1.687  -3.238   5.968  1.00  0.00           N  
ATOM     50  C4   DG    23      -2.987  -2.832   6.154  1.00  0.00           C  
ATOM     51 H5'1  DG    23      -6.174  -7.421   4.853  1.00  0.00           H  
ATOM     52 H5'2  DG    23      -6.389  -8.669   6.214  1.00  0.00           H  
ATOM     53  H4'  DG    23      -4.129  -7.753   6.038  1.00  0.00           H  
ATOM     54  H3'  DG    23      -5.497  -7.242   8.457  1.00  0.00           H  
ATOM     55 H2'1  DG    23      -3.964  -5.278   8.907  1.00  0.00           H  
ATOM     56 H2'2  DG    23      -5.611  -4.997   8.155  1.00  0.00           H  
ATOM     57  H1'  DG    23      -2.858  -5.338   6.912  1.00  0.00           H  
ATOM     58  H8   DG    23      -6.077  -2.985   7.084  1.00  0.00           H  
ATOM     59  H1   DG    23      -0.563  -0.376   5.067  1.00  0.00           H  
ATOM     60  H21  DG    23       1.092  -1.883   5.351  1.00  0.00           H  
ATOM     61  H22  DG    23       0.624  -3.403   6.037  1.00  0.00           H  
ATOM     62  P    DA    24      -3.029  -8.630   9.123  1.00  0.00           P2+
ATOM     63  OP1  DA    24      -3.225  -9.927   8.492  1.00  0.00           O  
ATOM     64 OP2   DA    24      -4.202  -8.397  10.770  1.00  0.00           S1-
ATOM     65  O5'  DA    24      -1.577  -8.571   9.589  1.00  0.00           O  
ATOM     66  C5'  DA    24      -0.495  -8.386   8.749  1.00  0.00           C  
ATOM     67  C4'  DA    24       0.312  -7.213   9.310  1.00  0.00           C  
ATOM     68  O4'  DA    24      -0.372  -5.976   9.105  1.00  0.00           O  
ATOM     69  C3'  DA    24       0.475  -7.286  10.829  1.00  0.00           C  
ATOM     70  O3'  DA    24       1.875  -6.944  11.128  1.00  0.00           O  
ATOM     71  C2'  DA    24      -0.321  -6.145  11.352  1.00  0.00           C  
ATOM     72  C1'  DA    24      -0.202  -5.123  10.252  1.00  0.00           C  
ATOM     73  N9   DA    24      -1.091  -3.942  10.082  1.00  0.00           N  
ATOM     74  C8   DA    24      -2.398  -3.774  10.506  1.00  0.00           C  
ATOM     75  N7   DA    24      -2.855  -2.603  10.138  1.00  0.00           N  
ATOM     76  C5   DA    24      -1.780  -1.953   9.483  1.00  0.00           C  
ATOM     77  C6   DA    24      -1.644  -0.709   8.801  1.00  0.00           C  
ATOM     78  N6   DA    24      -2.628   0.093   8.567  1.00  0.00           N  
ATOM     79  N1   DA    24      -0.476  -0.297   8.318  1.00  0.00           N  
ATOM     80  C2   DA    24       0.585  -1.168   8.437  1.00  0.00           C  
ATOM     81  N3   DA    24       0.473  -2.439   8.868  1.00  0.00           N  
ATOM     82  C4   DA    24      -0.691  -2.806   9.440  1.00  0.00           C  
ATOM     83 H5'1  DA    24      -0.738  -8.239   7.686  1.00  0.00           H  
ATOM     84 H5'2  DA    24       0.070  -9.318   8.749  1.00  0.00           H  
ATOM     85  H4'  DA    24       1.299  -7.189   8.813  1.00  0.00           H  
ATOM     86  H3'  DA    24       0.193  -8.261  11.326  1.00  0.00           H  
ATOM     87 H2'1  DA    24      -0.044  -5.751  12.303  1.00  0.00           H  
ATOM     88 H2'2  DA    24      -1.346  -6.492  11.231  1.00  0.00           H  
ATOM     89  H1'  DA    24       0.813  -4.738  10.276  1.00  0.00           H  
ATOM     90  H8   DA    24      -2.963  -4.448  11.016  1.00  0.00           H  
ATOM     91  H61  DA    24      -2.432   1.000   8.125  1.00  0.00           H  
ATOM     92  H62  DA    24      -3.588  -0.216   8.729  1.00  0.00           H  
ATOM     93  H2   DA    24       1.563  -0.838   8.071  1.00  0.00           H  
ATOM     94  P    DG    25       2.760  -7.811  12.074  1.00  0.00           P2+
ATOM     95  OP1  DG    25       2.958  -9.199  11.543  1.00  0.00           O  
ATOM     96 OP2   DG    25       1.857  -7.839  13.828  1.00  0.00           S1-
ATOM     97  O5'  DG    25       4.032  -6.937  12.230  1.00  0.00           O  
ATOM     98  C5'  DG    25       5.185  -6.942  11.325  1.00  0.00           C  
ATOM     99  C4'  DG    25       5.790  -5.520  11.388  1.00  0.00           C  
ATOM    100  O4'  DG    25       4.728  -4.568  11.083  1.00  0.00           O  
ATOM    101  C3'  DG    25       6.256  -5.216  12.798  1.00  0.00           C  
ATOM    102  O3'  DG    25       7.493  -4.457  12.860  1.00  0.00           O  
ATOM    103  C2'  DG    25       5.099  -4.320  13.347  1.00  0.00           C  
ATOM    104  C1'  DG    25       4.571  -3.658  12.134  1.00  0.00           C  
ATOM    105  N9   DG    25       3.150  -3.346  12.237  1.00  0.00           N  
ATOM    106  C8   DG    25       2.078  -4.022  12.724  1.00  0.00           C  
ATOM    107  N7   DG    25       0.989  -3.380  12.706  1.00  0.00           N  
ATOM    108  C5   DG    25       1.303  -2.118  12.253  1.00  0.00           C  
ATOM    109  C6   DG    25       0.519  -0.931  12.048  1.00  0.00           C  
ATOM    110  O6   DG    25      -0.662  -0.788  12.156  1.00  0.00           O  
ATOM    111  N1   DG    25       1.267   0.097  11.597  1.00  0.00           N  
ATOM    112  C2   DG    25       2.610   0.034  11.470  1.00  0.00           C  
ATOM    113  N2   DG    25       3.249   0.982  10.854  1.00  0.00           N  
ATOM    114  N3   DG    25       3.343  -1.054  11.690  1.00  0.00           N  
ATOM    115  C4   DG    25       2.657  -2.103  11.997  1.00  0.00           C  
ATOM    116 H5'1  DG    25       4.853  -7.107  10.277  1.00  0.00           H  
ATOM    117 H5'2  DG    25       5.913  -7.699  11.627  1.00  0.00           H  
ATOM    118  H4'  DG    25       6.675  -5.444  10.704  1.00  0.00           H  
ATOM    119  H3'  DG    25       6.319  -6.123  13.455  1.00  0.00           H  
ATOM    120 H2'1  DG    25       5.406  -3.571  14.064  1.00  0.00           H  
ATOM    121 H2'2  DG    25       4.303  -4.913  13.793  1.00  0.00           H  
ATOM    122  H1'  DG    25       5.173  -2.806  11.862  1.00  0.00           H  
ATOM    123  H8   DG    25       2.219  -5.079  13.068  1.00  0.00           H  
ATOM    124  H1   DG    25       0.836   1.012  11.439  1.00  0.00           H  
ATOM    125  H21  DG    25       4.263   0.998  10.791  1.00  0.00           H  
ATOM    126  H22  DG    25       2.807   1.789  10.480  1.00  0.00           H  
ATOM    127  P    DA    26       8.207  -4.141  14.260  1.00  0.00           P1+
ATOM    128  OP1  DA    26       9.687  -4.090  14.226  1.00  0.00           O1-
ATOM    129  OP2  DA    26       7.531  -5.000  15.289  1.00  0.00           O1-
ATOM    130  O5'  DA    26       7.841  -2.605  14.590  1.00  0.00           O  
ATOM    131  C5'  DA    26       8.442  -1.578  13.765  1.00  0.00           C  
ATOM    132  C4'  DA    26       7.856  -0.164  13.927  1.00  0.00           C  
ATOM    133  O4'  DA    26       6.490  -0.029  13.743  1.00  0.00           O  
ATOM    134  C3'  DA    26       8.283   0.476  15.295  1.00  0.00           C  
ATOM    135  O3'  DA    26       8.879   1.800  15.156  1.00  0.00           O  
ATOM    136  C2'  DA    26       6.879   0.533  15.965  1.00  0.00           C  
ATOM    137  C1'  DA    26       5.981   0.708  14.755  1.00  0.00           C  
ATOM    138  N9   DA    26       4.653   0.109  15.028  1.00  0.00           N  
ATOM    139  C8   DA    26       4.452  -1.202  15.352  1.00  0.00           C  
ATOM    140  N7   DA    26       3.217  -1.530  15.434  1.00  0.00           N  
ATOM    141  C5   DA    26       2.509  -0.331  15.198  1.00  0.00           C  
ATOM    142  C6   DA    26       1.165   0.066  15.084  1.00  0.00           C  
ATOM    143  N6   DA    26       0.149  -0.744  15.309  1.00  0.00           N  
ATOM    144  N1   DA    26       0.823   1.242  14.576  1.00  0.00           N  
ATOM    145  C2   DA    26       1.824   2.124  14.377  1.00  0.00           C  
ATOM    146  N3   DA    26       3.125   1.889  14.648  1.00  0.00           N  
ATOM    147  C4   DA    26       3.413   0.651  14.971  1.00  0.00           C  
ATOM    148  H5'  DA    26       8.284  -1.780  12.712  1.00  0.00           H  
ATOM    149 H5''  DA    26       9.490  -1.513  13.947  1.00  0.00           H  
ATOM    150  H4'  DA    26       8.389   0.417  13.121  1.00  0.00           H  
ATOM    151  H3'  DA    26       9.011  -0.178  15.773  1.00  0.00           H  
ATOM    152  H2'  DA    26       6.823   1.305  16.671  1.00  0.00           H  
ATOM    153 H2''  DA    26       6.752  -0.492  16.401  1.00  0.00           H  
ATOM    154  H1'  DA    26       5.830   1.753  14.411  1.00  0.00           H  
ATOM    155  H8   DA    26       5.224  -1.950  15.492  1.00  0.00           H  
ATOM    156  H61  DA    26       0.443  -1.708  15.601  1.00  0.00           H  
ATOM    157  H62  DA    26      -0.785  -0.439  15.104  1.00  0.00           H  
ATOM    158  H2   DA    26       1.636   3.137  13.965  1.00  0.00           H  
ATOM    159  P    DT    27       9.472   2.682  16.352  1.00  0.00           P1+
ATOM    160  OP1  DT    27      10.481   3.635  15.821  1.00  0.00           O1-
ATOM    161  OP2  DT    27       9.904   1.859  17.490  1.00  0.00           O1-
ATOM    162  O5'  DT    27       8.146   3.448  16.783  1.00  0.00           O  
ATOM    163  C5'  DT    27       7.730   4.539  15.957  1.00  0.00           C  
ATOM    164  C4'  DT    27       6.409   5.113  16.412  1.00  0.00           C  
ATOM    165  O4'  DT    27       5.494   3.963  16.476  1.00  0.00           O  
ATOM    166  C3'  DT    27       6.260   5.756  17.825  1.00  0.00           C  
ATOM    167  O3'  DT    27       5.594   7.016  17.771  1.00  0.00           O  
ATOM    168  C2'  DT    27       5.498   4.747  18.597  1.00  0.00           C  
ATOM    169  C1'  DT    27       4.604   4.274  17.484  1.00  0.00           C  
ATOM    170  N1   DT    27       3.777   3.027  17.796  1.00  0.00           N  
ATOM    171  C2   DT    27       2.382   3.225  17.715  1.00  0.00           C  
ATOM    172  O2   DT    27       1.835   4.270  17.447  1.00  0.00           O  
ATOM    173  N3   DT    27       1.616   2.091  17.933  1.00  0.00           N  
ATOM    174  C4   DT    27       2.062   0.889  18.282  1.00  0.00           C  
ATOM    175  O4   DT    27       1.228  -0.032  18.292  1.00  0.00           O  
ATOM    176  C5   DT    27       3.440   0.873  18.689  1.00  0.00           C  
ATOM    177  C7   DT    27       4.115  -0.325  19.472  1.00  0.00           C  
ATOM    178  C6   DT    27       4.271   1.957  18.510  1.00  0.00           C  
ATOM    179  H5'  DT    27       7.683   4.114  14.952  1.00  0.00           H  
ATOM    180 H5''  DT    27       8.454   5.343  16.009  1.00  0.00           H  
ATOM    181  H4'  DT    27       6.057   5.743  15.633  1.00  0.00           H  
ATOM    182  H3'  DT    27       7.286   6.048  18.192  1.00  0.00           H  
ATOM    183  H2'  DT    27       4.896   5.249  19.345  1.00  0.00           H  
ATOM    184 H2''  DT    27       6.191   3.928  18.959  1.00  0.00           H  
ATOM    185  H1'  DT    27       4.004   5.094  17.102  1.00  0.00           H  
ATOM    186  H3   DT    27       0.638   2.098  17.776  1.00  0.00           H  
ATOM    187  H73  DT    27       3.389  -0.763  20.153  1.00  0.00           H  
ATOM    188  H72  DT    27       4.978   0.150  20.048  1.00  0.00           H  
ATOM    189  H71  DT    27       4.528  -1.113  18.852  1.00  0.00           H  
ATOM    190  H6   DT    27       5.324   1.938  18.874  1.00  0.00           H  
ATOM    191  P    DT    28       5.546   8.087  18.944  1.00  0.00           P1+
ATOM    192  OP1  DT    28       5.662   9.450  18.405  1.00  0.00           O1-
ATOM    193  OP2  DT    28       6.404   7.764  20.095  1.00  0.00           O1-
ATOM    194  O5'  DT    28       4.036   8.103  19.541  1.00  0.00           O  
ATOM    195  C5'  DT    28       2.971   8.641  18.755  1.00  0.00           C  
ATOM    196  C4'  DT    28       1.545   8.223  19.248  1.00  0.00           C  
ATOM    197  O4'  DT    28       1.512   6.811  19.292  1.00  0.00           O  
ATOM    198  C3'  DT    28       1.304   8.758  20.645  1.00  0.00           C  
ATOM    199  O3'  DT    28       0.186   9.546  20.660  1.00  0.00           O  
ATOM    200  C2'  DT    28       1.211   7.581  21.556  1.00  0.00           C  
ATOM    201  C1'  DT    28       0.836   6.533  20.496  1.00  0.00           C  
ATOM    202  N1   DT    28       1.103   5.176  20.996  1.00  0.00           N  
ATOM    203  C2   DT    28      -0.050   4.395  21.138  1.00  0.00           C  
ATOM    204  O2   DT    28      -1.164   4.841  21.064  1.00  0.00           O  
ATOM    205  N3   DT    28       0.112   3.071  21.365  1.00  0.00           N  
ATOM    206  C4   DT    28       1.298   2.462  21.544  1.00  0.00           C  
ATOM    207  O4   DT    28       1.289   1.215  21.598  1.00  0.00           O  
ATOM    208  C5   DT    28       2.505   3.315  21.415  1.00  0.00           C  
ATOM    209  C7   DT    28       3.868   2.749  21.665  1.00  0.00           C  
ATOM    210  C6   DT    28       2.363   4.619  21.116  1.00  0.00           C  
ATOM    211  H5'  DT    28       2.961   8.258  17.656  1.00  0.00           H  
ATOM    212 H5''  DT    28       3.004   9.754  18.668  1.00  0.00           H  
ATOM    213  H4'  DT    28       0.856   8.704  18.588  1.00  0.00           H  
ATOM    214  H3'  DT    28       2.104   9.370  20.956  1.00  0.00           H  
ATOM    215  H2'  DT    28       0.379   7.787  22.194  1.00  0.00           H  
ATOM    216 H2''  DT    28       2.183   7.323  22.018  1.00  0.00           H  
ATOM    217  H1'  DT    28      -0.229   6.708  20.374  1.00  0.00           H  
ATOM    218  H3   DT    28      -0.792   2.609  21.574  1.00  0.00           H  
ATOM    219  H73  DT    28       4.086   2.823  22.711  1.00  0.00           H  
ATOM    220  H72  DT    28       4.661   3.324  21.195  1.00  0.00           H  
ATOM    221  H71  DT    28       3.814   1.752  21.336  1.00  0.00           H  
ATOM    222  H6   DT    28       3.163   5.353  20.953  1.00  0.00           H  
ATOM    223  P    DT    29      -0.044  10.702  21.787  1.00  0.00           P1+
ATOM    224  OP1  DT    29      -0.740  11.781  21.012  1.00  0.00           O1-
ATOM    225  OP2  DT    29       1.268  11.072  22.370  1.00  0.00           O1-
ATOM    226  O5'  DT    29      -1.031  10.113  22.839  1.00  0.00           O  
ATOM    227  C5'  DT    29      -2.418  10.017  22.502  1.00  0.00           C  
ATOM    228  C4'  DT    29      -3.165   8.935  23.330  1.00  0.00           C  
ATOM    229  O4'  DT    29      -2.492   7.701  23.209  1.00  0.00           O  
ATOM    230  C3'  DT    29      -3.179   9.251  24.859  1.00  0.00           C  
ATOM    231  O3'  DT    29      -4.561   9.500  25.167  1.00  0.00           O  
ATOM    232  C2'  DT    29      -2.754   7.863  25.482  1.00  0.00           C  
ATOM    233  C1'  DT    29      -2.831   6.923  24.296  1.00  0.00           C  
ATOM    234  N1   DT    29      -1.855   5.785  24.378  1.00  0.00           N  
ATOM    235  C2   DT    29      -2.376   4.475  24.307  1.00  0.00           C  
ATOM    236  O2   DT    29      -3.588   4.318  24.523  1.00  0.00           O  
ATOM    237  N3   DT    29      -1.458   3.408  24.480  1.00  0.00           N  
ATOM    238  C4   DT    29      -0.093   3.631  24.618  1.00  0.00           C  
ATOM    239  O4   DT    29       0.644   2.614  24.594  1.00  0.00           O  
ATOM    240  C5   DT    29       0.331   5.017  24.814  1.00  0.00           C  
ATOM    241  C7   DT    29       1.894   5.223  24.926  1.00  0.00           C  
ATOM    242  C6   DT    29      -0.520   6.022  24.692  1.00  0.00           C  
ATOM    243  H5'  DT    29      -2.509   9.700  21.472  1.00  0.00           H  
ATOM    244 H5''  DT    29      -2.886  10.938  22.648  1.00  0.00           H  
ATOM    245  H4'  DT    29      -4.171   8.756  22.940  1.00  0.00           H  
ATOM    246  H3'  DT    29      -2.557  10.090  25.203  1.00  0.00           H  
ATOM    247  H2'  DT    29      -3.226   7.630  26.456  1.00  0.00           H  
ATOM    248 H2''  DT    29      -1.710   7.976  25.761  1.00  0.00           H  
ATOM    249  H1'  DT    29      -3.866   6.558  24.201  1.00  0.00           H  
ATOM    250  H3   DT    29      -1.842   2.450  24.490  1.00  0.00           H  
ATOM    251  H73  DT    29       2.574   4.772  24.256  1.00  0.00           H  
ATOM    252  H72  DT    29       2.237   4.724  25.790  1.00  0.00           H  
ATOM    253  H71  DT    29       2.047   6.297  24.922  1.00  0.00           H  
ATOM    254  H6   DT    29      -0.179   7.026  24.817  1.00  0.00           H  
ATOM    255  P    DA    30      -5.217   9.905  26.565  1.00  0.00           P1+
ATOM    256  OP1  DA    30      -6.493  10.641  26.395  1.00  0.00           O1-
ATOM    257  OP2  DA    30      -4.162  10.394  27.478  1.00  0.00           O1-
ATOM    258  O5'  DA    30      -5.524   8.330  26.902  1.00  0.00           O  
ATOM    259  C5'  DA    30      -6.369   7.536  26.090  1.00  0.00           C  
ATOM    260  C4'  DA    30      -6.544   6.138  26.716  1.00  0.00           C  
ATOM    261  O4'  DA    30      -5.338   5.424  26.752  1.00  0.00           O  
ATOM    262  C3'  DA    30      -6.998   6.038  28.140  1.00  0.00           C  
ATOM    263  O3'  DA    30      -8.091   5.104  28.191  1.00  0.00           O  
ATOM    264  C2'  DA    30      -5.740   5.667  28.949  1.00  0.00           C  
ATOM    265  C1'  DA    30      -5.044   4.709  27.923  1.00  0.00           C  
ATOM    266  N9   DA    30      -3.630   4.436  28.189  1.00  0.00           N  
ATOM    267  C8   DA    30      -2.657   5.347  28.438  1.00  0.00           C  
ATOM    268  N7   DA    30      -1.522   4.729  28.362  1.00  0.00           N  
ATOM    269  C5   DA    30      -1.734   3.395  28.194  1.00  0.00           C  
ATOM    270  C6   DA    30      -0.921   2.256  28.155  1.00  0.00           C  
ATOM    271  N6   DA    30       0.375   2.230  28.109  1.00  0.00           N  
ATOM    272  N1   DA    30      -1.528   1.011  28.021  1.00  0.00           N  
ATOM    273  C2   DA    30      -2.852   0.981  27.998  1.00  0.00           C  
ATOM    274  N3   DA    30      -3.715   1.957  28.021  1.00  0.00           N  
ATOM    275  C4   DA    30      -3.039   3.181  28.148  1.00  0.00           C  
ATOM    276  H5'  DA    30      -6.241   7.542  25.011  1.00  0.00           H  
ATOM    277 H5''  DA    30      -7.384   8.061  26.142  1.00  0.00           H  
ATOM    278  H4'  DA    30      -7.233   5.545  26.097  1.00  0.00           H  
ATOM    279  H3'  DA    30      -7.360   6.967  28.496  1.00  0.00           H  
ATOM    280  H2'  DA    30      -5.922   5.108  29.916  1.00  0.00           H  
ATOM    281 H2''  DA    30      -5.193   6.618  29.018  1.00  0.00           H  
ATOM    282  H1'  DA    30      -5.626   3.709  27.958  1.00  0.00           H  
ATOM    283  H8   DA    30      -2.805   6.452  28.589  1.00  0.00           H  
ATOM    284  H62  DA    30       0.839   3.097  28.143  1.00  0.00           H  
ATOM    285  H61  DA    30       0.848   1.401  27.798  1.00  0.00           H  
ATOM    286  H2   DA    30      -3.390   0.018  27.812  1.00  0.00           H  
ATOM    287  P    DC    31      -9.004   4.797  29.487  1.00  0.00           P1+
ATOM    288  OP1  DC    31     -10.176   3.999  29.019  1.00  0.00           O1-
ATOM    289  OP2  DC    31      -9.235   5.998  30.309  1.00  0.00           O1-
ATOM    290  O5'  DC    31      -8.086   3.786  30.215  1.00  0.00           O  
ATOM    291  C5'  DC    31      -7.917   2.445  29.822  1.00  0.00           C  
ATOM    292  C4'  DC    31      -6.870   1.701  30.671  1.00  0.00           C  
ATOM    293  O4'  DC    31      -5.593   2.230  30.564  1.00  0.00           O  
ATOM    294  C3'  DC    31      -7.232   1.860  32.218  1.00  0.00           C  
ATOM    295  O3'  DC    31      -7.308   0.490  32.656  1.00  0.00           O  
ATOM    296  C2'  DC    31      -5.972   2.602  32.714  1.00  0.00           C  
ATOM    297  C1'  DC    31      -4.979   1.933  31.802  1.00  0.00           C  
ATOM    298  N1   DC    31      -3.597   2.510  31.691  1.00  0.00           N  
ATOM    299  C2   DC    31      -2.532   1.721  31.259  1.00  0.00           C  
ATOM    300  O2   DC    31      -2.681   0.491  31.168  1.00  0.00           O  
ATOM    301  N3   DC    31      -1.247   2.203  31.173  1.00  0.00           N  
ATOM    302  C4   DC    31      -0.988   3.502  31.453  1.00  0.00           C  
ATOM    303  N4   DC    31       0.265   3.921  31.428  1.00  0.00           N  
ATOM    304  C5   DC    31      -2.131   4.392  31.728  1.00  0.00           C  
ATOM    305  C6   DC    31      -3.321   3.866  31.756  1.00  0.00           C  
ATOM    306  H5'  DC    31      -7.651   2.436  28.744  1.00  0.00           H  
ATOM    307 H5''  DC    31      -8.848   1.894  29.981  1.00  0.00           H  
ATOM    308  H4'  DC    31      -6.859   0.679  30.357  1.00  0.00           H  
ATOM    309  H3'  DC    31      -8.190   2.458  32.432  1.00  0.00           H  
ATOM    310  H2'  DC    31      -5.823   2.415  33.779  1.00  0.00           H  
ATOM    311 H2''  DC    31      -5.972   3.682  32.462  1.00  0.00           H  
ATOM    312  H1'  DC    31      -4.951   0.825  31.983  1.00  0.00           H  
ATOM    313  H41  DC    31       1.014   3.217  31.329  1.00  0.00           H  
ATOM    314  H42  DC    31       0.503   4.857  31.714  1.00  0.00           H  
ATOM    315  H5   DC    31      -1.983   5.410  31.860  1.00  0.00           H  
ATOM    316  H6   DC    31      -4.103   4.540  32.060  1.00  0.00           H  
ATOM    317  P    DG    32      -7.892   0.027  34.044  1.00  0.00           P2+
ATOM    318  O    DG    32      -6.976   0.593  35.138  1.00  0.00           O  
ATOM    319  C    DG    32      -7.385   1.089  36.397  1.00  0.00           C  
ATOM    320  C1   DG    32      -7.337   2.647  36.335  1.00  0.00           C  
ATOM    321  O13  DG    32      -8.131   3.167  35.291  1.00  0.00           O  
ATOM    322  C13  DG    32      -8.185   4.603  35.290  1.00  0.00           C  
ATOM    323 C131  DG    32      -8.909   5.054  33.990  1.00  0.00           C  
ATOM    324 O132  DG    32     -10.260   4.508  34.083  1.00  0.00           O  
ATOM    325 C132  DG    32     -10.803   4.298  32.813  1.00  0.00           C  
ATOM    326 C131  DG    32     -12.253   3.799  32.772  1.00  0.00           C  
ATOM    327 N131  DG    32     -12.814   3.722  34.112  1.00  0.00           N1+
ATOM    328  OP1  DG    32      -9.251   0.430  34.250  1.00  0.00           O  
ATOM    329  O5'  DG    32      -7.692  -1.508  34.056  1.00  0.00           O  
ATOM    330  C5'  DG    32      -7.613  -2.332  32.943  1.00  0.00           C  
ATOM    331  C4'  DG    32      -6.183  -3.019  33.051  1.00  0.00           C  
ATOM    332  O4'  DG    32      -5.203  -2.009  32.832  1.00  0.00           O  
ATOM    333  C3'  DG    32      -5.865  -3.775  34.402  1.00  0.00           C  
ATOM    334  O3'  DG    32      -5.278  -5.080  34.287  1.00  0.00           O  
ATOM    335  C2'  DG    32      -4.845  -2.841  34.969  1.00  0.00           C  
ATOM    336  C1'  DG    32      -4.120  -2.386  33.712  1.00  0.00           C  
ATOM    337  N9   DG    32      -3.300  -1.165  34.040  1.00  0.00           N  
ATOM    338  C8   DG    32      -3.772   0.098  34.308  1.00  0.00           C  
ATOM    339  N7   DG    32      -2.860   1.038  34.435  1.00  0.00           N  
ATOM    340  C5   DG    32      -1.699   0.209  34.289  1.00  0.00           C  
ATOM    341  C6   DG    32      -0.337   0.634  34.125  1.00  0.00           C  
ATOM    342  O6   DG    32       0.132   1.749  34.219  1.00  0.00           O  
ATOM    343  N1   DG    32       0.575  -0.403  33.904  1.00  0.00           N  
ATOM    344  C2   DG    32       0.168  -1.706  33.966  1.00  0.00           C  
ATOM    345  N2   DG    32       1.138  -2.544  34.110  1.00  0.00           N  
ATOM    346  N3   DG    32      -1.066  -2.169  33.989  1.00  0.00           N  
ATOM    347  C4   DG    32      -1.951  -1.104  34.187  1.00  0.00           C  
ATOM    348  H11  DG    32      -6.292   2.947  36.220  1.00  0.00           H  
ATOM    349  H12  DG    32      -7.680   3.041  37.237  1.00  0.00           H  
ATOM    350 H131  DG    32      -9.013   6.133  33.997  1.00  0.00           H  
ATOM    351 H132  DG    32     -12.938   4.690  34.406  1.00  0.00           H  
ATOM    352 H133  DG    32     -13.762   3.231  34.023  1.00  0.00           H  
ATOM    353 H131  DG    32     -12.168   3.262  34.718  1.00  0.00           H  
ATOM    354 H132  DG    32     -12.258   2.730  32.386  1.00  0.00           H  
ATOM    355 H133  DG    32     -12.785   4.510  32.098  1.00  0.00           H  
ATOM    356 H132  DG    32     -10.255   3.514  32.297  1.00  0.00           H  
ATOM    357 H133  DG    32     -10.761   5.214  32.245  1.00  0.00           H  
ATOM    358 H133  DG    32      -8.407   4.708  33.083  1.00  0.00           H  
ATOM    359 H132  DG    32      -7.155   5.009  35.284  1.00  0.00           H  
ATOM    360 H133  DG    32      -8.749   4.966  36.109  1.00  0.00           H  
ATOM    361  H2   DG    32      -6.650   0.839  37.135  1.00  0.00           H  
ATOM    362  H3   DG    32      -8.300   0.725  36.679  1.00  0.00           H  
ATOM    363 H5'1  DG    32      -7.530  -1.782  32.067  1.00  0.00           H  
ATOM    364 H5'2  DG    32      -8.448  -3.060  33.019  1.00  0.00           H  
ATOM    365  H4'  DG    32      -6.000  -3.729  32.265  1.00  0.00           H  
ATOM    366  H3'  DG    32      -6.713  -3.739  35.108  1.00  0.00           H  
ATOM    367 H2'1  DG    32      -4.157  -3.312  35.672  1.00  0.00           H  
ATOM    368 H2'2  DG    32      -5.286  -1.970  35.442  1.00  0.00           H  
ATOM    369  H1'  DG    32      -3.640  -3.185  33.139  1.00  0.00           H  
ATOM    370  H8   DG    32      -4.852   0.401  34.358  1.00  0.00           H  
ATOM    371  H1   DG    32       1.522  -0.186  34.109  1.00  0.00           H  
ATOM    372  H21  DG    32       2.132  -2.213  34.036  1.00  0.00           H  
ATOM    373  H22  DG    32       0.945  -3.529  34.187  1.00  0.00           H  
ATOM    374  P    DG    33      -5.137  -6.052  35.541  1.00  0.00           P1+
ATOM    375  OP1  DG    33      -5.133  -7.501  35.070  1.00  0.00           O1-
ATOM    376  OP2  DG    33      -6.073  -5.509  36.553  1.00  0.00           O1-
ATOM    377  O5'  DG    33      -3.699  -5.656  35.873  1.00  0.00           O  
ATOM    378  C5'  DG    33      -2.596  -6.260  35.297  1.00  0.00           C  
ATOM    379  C4'  DG    33      -1.377  -5.929  36.173  1.00  0.00           C  
ATOM    380  O4'  DG    33      -1.010  -4.583  35.911  1.00  0.00           O  
ATOM    381  C3'  DG    33      -1.647  -6.016  37.716  1.00  0.00           C  
ATOM    382  O3'  DG    33      -0.493  -6.644  38.325  1.00  0.00           O  
ATOM    383  C2'  DG    33      -1.685  -4.529  38.093  1.00  0.00           C  
ATOM    384  C1'  DG    33      -0.644  -4.090  37.132  1.00  0.00           C  
ATOM    385  N9   DG    33      -0.455  -2.599  37.193  1.00  0.00           N  
ATOM    386  C8   DG    33      -1.413  -1.640  37.471  1.00  0.00           C  
ATOM    387  N7   DG    33      -0.879  -0.433  37.512  1.00  0.00           N  
ATOM    388  C5   DG    33       0.523  -0.623  37.325  1.00  0.00           C  
ATOM    389  C6   DG    33       1.625   0.291  37.297  1.00  0.00           C  
ATOM    390  O6   DG    33       1.617   1.475  37.409  1.00  0.00           O  
ATOM    391  N1   DG    33       2.849  -0.321  36.988  1.00  0.00           N  
ATOM    392  C2   DG    33       3.033  -1.616  36.961  1.00  0.00           C  
ATOM    393  N2   DG    33       4.279  -2.016  36.777  1.00  0.00           N  
ATOM    394  N3   DG    33       2.017  -2.535  36.955  1.00  0.00           N  
ATOM    395  C4   DG    33       0.788  -1.971  37.184  1.00  0.00           C  
ATOM    396  H5'  DG    33      -2.347  -5.948  34.260  1.00  0.00           H  
ATOM    397 H5''  DG    33      -2.715  -7.352  35.360  1.00  0.00           H  
ATOM    398  H4'  DG    33      -0.620  -6.616  35.866  1.00  0.00           H  
ATOM    399  H3'  DG    33      -2.621  -6.477  37.903  1.00  0.00           H  
ATOM    400  H2'  DG    33      -1.428  -4.384  39.158  1.00  0.00           H  
ATOM    401 H2''  DG    33      -2.673  -4.126  37.789  1.00  0.00           H  
ATOM    402  H1'  DG    33       0.302  -4.528  37.387  1.00  0.00           H  
ATOM    403  H8   DG    33      -2.455  -1.900  37.552  1.00  0.00           H  
ATOM    404  H1   DG    33       3.608   0.255  36.989  1.00  0.00           H  
ATOM    405  H22  DG    33       4.478  -2.967  36.753  1.00  0.00           H  
ATOM    406  H21  DG    33       5.019  -1.343  36.982  1.00  0.00           H  
ATOM    407  P    DG    34      -0.287  -8.231  38.476  1.00  0.00           P1+
ATOM    408  OP1  DG    34      -0.282  -8.841  37.138  1.00  0.00           O1-
ATOM    409  OP2  DG    34      -1.266  -8.733  39.487  1.00  0.00           O1-
ATOM    410  O5'  DG    34       1.133  -8.379  39.122  1.00  0.00           O  
ATOM    411  C5'  DG    34       2.244  -8.388  38.184  1.00  0.00           C  
ATOM    412  C4'  DG    34       3.585  -7.807  38.730  1.00  0.00           C  
ATOM    413  O4'  DG    34       3.574  -6.410  38.652  1.00  0.00           O  
ATOM    414  C3'  DG    34       4.054  -8.191  40.095  1.00  0.00           C  
ATOM    415  O3'  DG    34       5.428  -8.330  40.090  1.00  0.00           O  
ATOM    416  C2'  DG    34       3.645  -6.996  41.011  1.00  0.00           C  
ATOM    417  C1'  DG    34       3.770  -5.852  39.897  1.00  0.00           C  
ATOM    418  N9   DG    34       2.897  -4.681  40.047  1.00  0.00           N  
ATOM    419  C8   DG    34       1.529  -4.712  40.333  1.00  0.00           C  
ATOM    420  N7   DG    34       0.997  -3.553  40.414  1.00  0.00           N  
ATOM    421  C5   DG    34       2.158  -2.728  40.410  1.00  0.00           C  
ATOM    422  C6   DG    34       2.336  -1.301  40.494  1.00  0.00           C  
ATOM    423  O6   DG    34       1.468  -0.448  40.449  1.00  0.00           O  
ATOM    424  N1   DG    34       3.615  -0.890  40.192  1.00  0.00           N  
ATOM    425  C2   DG    34       4.729  -1.713  40.168  1.00  0.00           C  
ATOM    426  N2   DG    34       5.912  -1.199  40.280  1.00  0.00           N  
ATOM    427  N3   DG    34       4.644  -3.059  40.160  1.00  0.00           N  
ATOM    428  C4   DG    34       3.312  -3.441  40.247  1.00  0.00           C  
ATOM    429  H5'  DG    34       1.960  -7.832  37.311  1.00  0.00           H  
ATOM    430 H5''  DG    34       2.514  -9.323  37.799  1.00  0.00           H  
ATOM    431  H4'  DG    34       4.218  -8.226  38.016  1.00  0.00           H  
ATOM    432  H3'  DG    34       3.544  -9.146  40.448  1.00  0.00           H  
ATOM    433  H2'  DG    34       4.266  -7.017  41.918  1.00  0.00           H  
ATOM    434 H2''  DG    34       2.588  -7.112  41.280  1.00  0.00           H  
ATOM    435  H1'  DG    34       4.836  -5.432  39.947  1.00  0.00           H  
ATOM    436  H8   DG    34       0.951  -5.690  40.405  1.00  0.00           H  
ATOM    437  H1   DG    34       3.832   0.100  40.454  1.00  0.00           H  
ATOM    438  H22  DG    34       6.120  -0.167  40.251  1.00  0.00           H  
ATOM    439  H21  DG    34       6.717  -1.826  40.374  1.00  0.00           H  
ATOM    440  P    DA    35       6.281  -8.988  41.255  1.00  0.00           P1+
ATOM    441  OP1  DA    35       7.494  -9.642  40.675  1.00  0.00           O1-
ATOM    442  OP2  DA    35       5.351  -9.673  42.231  1.00  0.00           O1-
ATOM    443  O5'  DA    35       6.745  -7.642  41.983  1.00  0.00           O  
ATOM    444  C5'  DA    35       7.874  -6.842  41.512  1.00  0.00           C  
ATOM    445  C4'  DA    35       7.797  -5.428  42.085  1.00  0.00           C  
ATOM    446  O4'  DA    35       6.502  -4.780  41.973  1.00  0.00           O  
ATOM    447  C3'  DA    35       8.201  -5.374  43.548  1.00  0.00           C  
ATOM    448  O3'  DA    35       9.201  -4.394  43.647  1.00  0.00           O  
ATOM    449  C2'  DA    35       6.995  -4.699  44.201  1.00  0.00           C  
ATOM    450  C1'  DA    35       6.458  -3.827  43.043  1.00  0.00           C  
ATOM    451  N9   DA    35       5.090  -3.481  43.426  1.00  0.00           N  
ATOM    452  C8   DA    35       4.040  -4.299  43.657  1.00  0.00           C  
ATOM    453  N7   DA    35       2.861  -3.714  43.661  1.00  0.00           N  
ATOM    454  C5   DA    35       3.231  -2.306  43.564  1.00  0.00           C  
ATOM    455  C6   DA    35       2.598  -1.085  43.692  1.00  0.00           C  
ATOM    456  N6   DA    35       1.300  -0.961  44.005  1.00  0.00           N  
ATOM    457  N1   DA    35       3.196   0.054  43.396  1.00  0.00           N  
ATOM    458  C2   DA    35       4.541  -0.000  43.157  1.00  0.00           C  
ATOM    459  N3   DA    35       5.354  -1.112  43.229  1.00  0.00           N  
ATOM    460  C4   DA    35       4.592  -2.192  43.423  1.00  0.00           C  
ATOM    461  H5'  DA    35       7.682  -6.678  40.470  1.00  0.00           H  
ATOM    462 H5''  DA    35       8.970  -7.297  41.591  1.00  0.00           H  
ATOM    463  H4'  DA    35       8.441  -4.709  41.545  1.00  0.00           H  
ATOM    464  H3'  DA    35       8.557  -6.394  43.913  1.00  0.00           H  
ATOM    465  H2'  DA    35       7.263  -4.222  45.090  1.00  0.00           H  
ATOM    466 H2''  DA    35       6.339  -5.558  44.426  1.00  0.00           H  
ATOM    467  H1'  DA    35       7.097  -2.967  42.839  1.00  0.00           H  
ATOM    468  H8   DA    35       4.089  -5.324  43.531  1.00  0.00           H  
ATOM    469  H62  DA    35       0.794  -0.146  43.913  1.00  0.00           H  
ATOM    470  H61  DA    35       0.919  -1.820  44.265  1.00  0.00           H  
ATOM    471  H2   DA    35       5.086   0.871  42.910  1.00  0.00           H  
ATOM    472  P    DA    36      10.078  -4.044  44.969  1.00  0.00           P1+
ATOM    473  OP1  DA    36      11.480  -4.341  44.567  1.00  0.00           O1-
ATOM    474  OP2  DA    36       9.582  -4.706  46.168  1.00  0.00           O1-
ATOM    475  O5'  DA    36       9.803  -2.455  45.198  1.00  0.00           O  
ATOM    476  C5'  DA    36      10.249  -1.524  44.280  1.00  0.00           C  
ATOM    477  C4'  DA    36       9.839  -0.089  44.653  1.00  0.00           C  
ATOM    478  O4'  DA    36       8.447   0.007  44.594  1.00  0.00           O  
ATOM    479  C3'  DA    36      10.350   0.357  46.024  1.00  0.00           C  
ATOM    480  O3'  DA    36      10.825   1.693  45.795  1.00  0.00           O  
ATOM    481  C2'  DA    36       9.124   0.128  46.894  1.00  0.00           C  
ATOM    482  C1'  DA    36       8.013   0.506  45.898  1.00  0.00           C  
ATOM    483  N9   DA    36       6.769  -0.203  46.335  1.00  0.00           N  
ATOM    484  C8   DA    36       6.564  -1.545  46.597  1.00  0.00           C  
ATOM    485  N7   DA    36       5.267  -1.790  46.795  1.00  0.00           N  
ATOM    486  C5   DA    36       4.595  -0.561  46.772  1.00  0.00           C  
ATOM    487  C6   DA    36       3.260  -0.162  46.967  1.00  0.00           C  
ATOM    488  N6   DA    36       2.174  -0.912  47.113  1.00  0.00           N  
ATOM    489  N1   DA    36       3.081   1.150  47.052  1.00  0.00           N  
ATOM    490  C2   DA    36       4.060   2.071  46.814  1.00  0.00           C  
ATOM    491  N3   DA    36       5.273   1.743  46.498  1.00  0.00           N  
ATOM    492  C4   DA    36       5.562   0.465  46.556  1.00  0.00           C  
ATOM    493  H5'  DA    36       9.818  -1.734  43.286  1.00  0.00           H  
ATOM    494 H5''  DA    36      11.316  -1.541  44.284  1.00  0.00           H  
ATOM    495  H4'  DA    36      10.314   0.580  43.956  1.00  0.00           H  
ATOM    496  H3'  DA    36      11.155  -0.313  46.372  1.00  0.00           H  
ATOM    497  H2'  DA    36       9.071   0.813  47.777  1.00  0.00           H  
ATOM    498 H2''  DA    36       9.210  -0.888  47.215  1.00  0.00           H  
ATOM    499  H1'  DA    36       7.877   1.574  45.767  1.00  0.00           H  
ATOM    500  H8   DA    36       7.360  -2.269  46.547  1.00  0.00           H  
ATOM    501  H61  DA    36       2.326  -1.917  47.097  1.00  0.00           H  
ATOM    502  H62  DA    36       1.252  -0.450  47.106  1.00  0.00           H  
ATOM    503  H2   DA    36       3.889   3.121  46.876  1.00  0.00           H  
ATOM    504  P    DA    37      11.606   2.437  46.937  1.00  0.00           P1+
ATOM    505  OP1  DA    37      12.446   3.497  46.255  1.00  0.00           O1-
ATOM    506  OP2  DA    37      12.341   1.384  47.646  1.00  0.00           O1-
ATOM    507  O5'  DA    37      10.586   3.144  47.924  1.00  0.00           O  
ATOM    508  C5'  DA    37       9.900   4.306  47.536  1.00  0.00           C  
ATOM    509  C4'  DA    37       8.594   4.382  48.303  1.00  0.00           C  
ATOM    510  O4'  DA    37       7.836   3.187  48.303  1.00  0.00           O  
ATOM    511  C3'  DA    37       8.857   4.799  49.743  1.00  0.00           C  
ATOM    512  O3'  DA    37       8.555   6.143  49.954  1.00  0.00           O  
ATOM    513  C2'  DA    37       7.917   3.881  50.531  1.00  0.00           C  
ATOM    514  C1'  DA    37       6.985   3.361  49.463  1.00  0.00           C  
ATOM    515  N9   DA    37       6.268   2.070  49.697  1.00  0.00           N  
ATOM    516  C8   DA    37       6.785   0.771  49.885  1.00  0.00           C  
ATOM    517  N7   DA    37       5.893  -0.139  50.072  1.00  0.00           N  
ATOM    518  C5   DA    37       4.697   0.619  50.211  1.00  0.00           C  
ATOM    519  C6   DA    37       3.279   0.260  50.444  1.00  0.00           C  
ATOM    520  N6   DA    37       2.726  -0.920  50.558  1.00  0.00           N  
ATOM    521  N1   DA    37       2.444   1.298  50.553  1.00  0.00           N  
ATOM    522  C2   DA    37       2.781   2.524  50.326  1.00  0.00           C  
ATOM    523  N3   DA    37       4.006   2.913  50.022  1.00  0.00           N  
ATOM    524  C4   DA    37       4.943   1.890  49.961  1.00  0.00           C  
ATOM    525  H5'  DA    37       9.695   4.283  46.433  1.00  0.00           H  
ATOM    526 H5''  DA    37      10.544   5.146  47.700  1.00  0.00           H  
ATOM    527  H4'  DA    37       8.021   5.148  47.805  1.00  0.00           H  
ATOM    528  H3'  DA    37       9.861   4.581  50.000  1.00  0.00           H  
ATOM    529  H2'  DA    37       7.453   4.403  51.300  1.00  0.00           H  
ATOM    530 H2''  DA    37       8.471   3.084  50.989  1.00  0.00           H  
ATOM    531  H1'  DA    37       6.224   4.105  49.204  1.00  0.00           H  
ATOM    532  H8   DA    37       7.821   0.593  49.665  1.00  0.00           H  
ATOM    533  H62  DA    37       3.233  -1.752  50.408  1.00  0.00           H  
ATOM    534  H61  DA    37       1.683  -0.925  50.588  1.00  0.00           H  
ATOM    535  H2   DA    37       2.052   3.296  50.480  1.00  0.00           H  
ATOM    536  P    DT    38       9.098   6.931  51.299  1.00  0.00           P1+
ATOM    537  OP1  DT    38       9.396   8.362  51.066  1.00  0.00           O1-
ATOM    538  OP2  DT    38      10.126   6.135  51.919  1.00  0.00           O1-
ATOM    539  O5'  DT    38       7.689   6.672  52.134  1.00  0.00           O  
ATOM    540  C5'  DT    38       6.479   7.340  51.737  1.00  0.00           C  
ATOM    541  C4'  DT    38       5.140   6.816  52.247  1.00  0.00           C  
ATOM    542  O4'  DT    38       4.718   5.485  51.931  1.00  0.00           O  
ATOM    543  C3'  DT    38       5.094   6.917  53.786  1.00  0.00           C  
ATOM    544  O3'  DT    38       3.914   7.569  54.222  1.00  0.00           O  
ATOM    545  C2'  DT    38       5.003   5.453  54.204  1.00  0.00           C  
ATOM    546  C1'  DT    38       4.081   4.952  53.116  1.00  0.00           C  
ATOM    547  N1   DT    38       4.102   3.436  53.302  1.00  0.00           N  
ATOM    548  C2   DT    38       2.844   2.860  53.489  1.00  0.00           C  
ATOM    549  O2   DT    38       1.710   3.411  53.488  1.00  0.00           O  
ATOM    550  N3   DT    38       2.819   1.552  53.849  1.00  0.00           N  
ATOM    551  C4   DT    38       3.932   0.707  53.851  1.00  0.00           C  
ATOM    552  O4   DT    38       3.675  -0.467  53.949  1.00  0.00           O  
ATOM    553  C5   DT    38       5.245   1.381  53.609  1.00  0.00           C  
ATOM    554  C7   DT    38       6.528   0.580  53.464  1.00  0.00           C  
ATOM    555  C6   DT    38       5.242   2.701  53.305  1.00  0.00           C  
ATOM    556  H5'  DT    38       6.401   7.219  50.661  1.00  0.00           H  
ATOM    557 H5''  DT    38       6.671   8.372  51.970  1.00  0.00           H  
ATOM    558  H4'  DT    38       4.333   7.436  51.932  1.00  0.00           H  
ATOM    559  H3'  DT    38       5.987   7.289  54.236  1.00  0.00           H  
ATOM    560  H2'  DT    38       4.660   5.436  55.289  1.00  0.00           H  
ATOM    561 H2''  DT    38       5.956   5.034  54.184  1.00  0.00           H  
ATOM    562  H1'  DT    38       3.092   5.394  53.301  1.00  0.00           H  
ATOM    563  H3   DT    38       1.901   1.090  54.018  1.00  0.00           H  
ATOM    564  H73  DT    38       7.392   1.200  53.165  1.00  0.00           H  
ATOM    565  H72  DT    38       6.528  -0.194  52.671  1.00  0.00           H  
ATOM    566  H71  DT    38       6.577   0.036  54.451  1.00  0.00           H  
ATOM    567  H6   DT    38       6.097   3.277  52.962  1.00  0.00           H  
ATOM    568  P    DG    39       3.771   8.076  55.747  1.00  0.00           P1+
ATOM    569  OP1  DG    39       3.024   9.324  55.851  1.00  0.00           O1-
ATOM    570  OP2  DG    39       5.048   7.987  56.515  1.00  0.00           O1-
ATOM    571  O5'  DG    39       2.857   6.901  56.301  1.00  0.00           O  
ATOM    572  C5'  DG    39       1.648   6.423  55.664  1.00  0.00           C  
ATOM    573  C4'  DG    39       0.951   5.274  56.341  1.00  0.00           C  
ATOM    574  O4'  DG    39       1.650   4.003  56.264  1.00  0.00           O  
ATOM    575  C3'  DG    39       0.658   5.483  57.872  1.00  0.00           C  
ATOM    576  O3'  DG    39      -0.802   5.625  57.993  1.00  0.00           O  
ATOM    577  C2'  DG    39       1.295   4.145  58.346  1.00  0.00           C  
ATOM    578  C1'  DG    39       1.115   3.128  57.203  1.00  0.00           C  
ATOM    579  N9   DG    39       1.827   1.843  57.384  1.00  0.00           N  
ATOM    580  C8   DG    39       3.181   1.693  57.623  1.00  0.00           C  
ATOM    581  N7   DG    39       3.486   0.437  57.587  1.00  0.00           N  
ATOM    582  C5   DG    39       2.273  -0.224  57.177  1.00  0.00           C  
ATOM    583  C6   DG    39       1.934  -1.604  56.836  1.00  0.00           C  
ATOM    584  O6   DG    39       2.739  -2.502  56.638  1.00  0.00           O  
ATOM    585  N1   DG    39       0.583  -1.823  56.790  1.00  0.00           N  
ATOM    586  C2   DG    39      -0.346  -0.831  56.813  1.00  0.00           C  
ATOM    587  N2   DG    39      -1.607  -1.113  56.699  1.00  0.00           N  
ATOM    588  N3   DG    39      -0.048   0.447  56.997  1.00  0.00           N  
ATOM    589  C4   DG    39       1.270   0.658  57.196  1.00  0.00           C  
ATOM    590  H5'  DG    39       1.770   6.198  54.634  1.00  0.00           H  
ATOM    591 H5''  DG    39       0.878   7.164  55.625  1.00  0.00           H  
ATOM    592  H4'  DG    39      -0.035   5.160  55.813  1.00  0.00           H  
ATOM    593  H3'  DG    39       1.164   6.370  58.231  1.00  0.00           H  
ATOM    594  H2'  DG    39       0.721   3.924  59.172  1.00  0.00           H  
ATOM    595 H2''  DG    39       2.372   4.385  58.538  1.00  0.00           H  
ATOM    596  H1'  DG    39       0.040   2.997  56.967  1.00  0.00           H  
ATOM    597  H8   DG    39       3.915   2.391  57.764  1.00  0.00           H  
ATOM    598  H1   DG    39       0.365  -2.759  56.410  1.00  0.00           H  
ATOM    599  H22  DG    39      -2.293  -0.368  56.826  1.00  0.00           H  
ATOM    600  H21  DG    39      -1.802  -2.077  56.946  1.00  0.00           H  
ATOM    601  P    DG    40      -1.431   6.966  58.356  1.00  0.00           P2+
ATOM    602  OP1  DG    40      -1.244   7.981  57.261  1.00  0.00           O  
ATOM    603 OP2   DG    40      -0.648   7.556  60.081  1.00  0.00           S1-
ATOM    604  O5'  DG    40      -2.941   6.738  58.657  1.00  0.00           O  
ATOM    605  C5'  DG    40      -3.899   5.929  57.816  1.00  0.00           C  
ATOM    606  C4'  DG    40      -4.299   4.700  58.594  1.00  0.00           C  
ATOM    607  O4'  DG    40      -3.139   3.804  58.835  1.00  0.00           O  
ATOM    608  C3'  DG    40      -4.932   5.124  59.960  1.00  0.00           C  
ATOM    609  O3'  DG    40      -5.999   4.183  60.240  1.00  0.00           O  
ATOM    610  C2'  DG    40      -3.675   4.686  60.870  1.00  0.00           C  
ATOM    611  C1'  DG    40      -3.245   3.408  60.153  1.00  0.00           C  
ATOM    612  N9   DG    40      -1.991   2.840  60.639  1.00  0.00           N  
ATOM    613  C8   DG    40      -0.847   3.412  61.163  1.00  0.00           C  
ATOM    614  N7   DG    40       0.138   2.575  61.383  1.00  0.00           N  
ATOM    615  C5   DG    40      -0.410   1.335  60.933  1.00  0.00           C  
ATOM    616  C6   DG    40       0.128   0.021  60.846  1.00  0.00           C  
ATOM    617  O6   DG    40       1.208  -0.395  61.210  1.00  0.00           O  
ATOM    618  N1   DG    40      -0.801  -0.931  60.430  1.00  0.00           N  
ATOM    619  C2   DG    40      -2.121  -0.626  60.188  1.00  0.00           C  
ATOM    620  N2   DG    40      -2.898  -1.613  59.871  1.00  0.00           N  
ATOM    621  N3   DG    40      -2.707   0.540  60.283  1.00  0.00           N  
ATOM    622  C4   DG    40      -1.768   1.505  60.598  1.00  0.00           C  
ATOM    623 H5'1  DG    40      -3.538   5.547  56.904  1.00  0.00           H  
ATOM    624 H5'2  DG    40      -4.849   6.477  57.553  1.00  0.00           H  
ATOM    625  H4'  DG    40      -5.028   4.057  58.087  1.00  0.00           H  
ATOM    626  H3'  DG    40      -5.127   6.200  59.889  1.00  0.00           H  
ATOM    627 H2'1  DG    40      -3.860   4.442  61.895  1.00  0.00           H  
ATOM    628 H2'2  DG    40      -2.841   5.410  60.787  1.00  0.00           H  
ATOM    629  H1'  DG    40      -4.022   2.642  60.240  1.00  0.00           H  
ATOM    630  H8   DG    40      -0.776   4.503  61.353  1.00  0.00           H  
ATOM    631  H1   DG    40      -0.516  -1.896  60.407  1.00  0.00           H  
ATOM    632  H21  DG    40      -3.903  -1.431  59.637  1.00  0.00           H  
ATOM    633  H22  DG    40      -2.487  -2.563  59.889  1.00  0.00           H  
ATOM    634  P    DC    41      -7.134   4.592  61.204  1.00  0.00           P2+
ATOM    635  OP1  DC    41      -8.013   5.689  60.714  1.00  0.00           O  
ATOM    636 OP2   DC    41      -6.344   5.073  62.994  1.00  0.00           S1-
ATOM    637  O5'  DC    41      -7.966   3.304  61.461  1.00  0.00           O  
ATOM    638  C5'  DC    41      -8.139   2.145  60.572  1.00  0.00           C  
ATOM    639  C4'  DC    41      -7.395   0.948  61.116  1.00  0.00           C  
ATOM    640  O4'  DC    41      -5.965   1.228  61.428  1.00  0.00           O  
ATOM    641  C3'  DC    41      -7.990   0.512  62.524  1.00  0.00           C  
ATOM    642  O3'  DC    41      -8.238  -0.970  62.512  1.00  0.00           O  
ATOM    643  C2'  DC    41      -6.805   0.743  63.440  1.00  0.00           C  
ATOM    644  C1'  DC    41      -5.609   0.489  62.549  1.00  0.00           C  
ATOM    645  N1   DC    41      -4.350   0.980  63.218  1.00  0.00           N  
ATOM    646  C2   DC    41      -3.355   0.016  63.406  1.00  0.00           C  
ATOM    647  O2   DC    41      -3.603  -1.218  63.257  1.00  0.00           O  
ATOM    648  N3   DC    41      -2.192   0.324  63.997  1.00  0.00           N  
ATOM    649  C4   DC    41      -2.057   1.589  64.362  1.00  0.00           C  
ATOM    650  N4   DC    41      -0.892   1.878  64.889  1.00  0.00           N  
ATOM    651  C5   DC    41      -2.984   2.637  64.245  1.00  0.00           C  
ATOM    652  C6   DC    41      -4.081   2.273  63.555  1.00  0.00           C  
ATOM    653 H5'1  DC    41      -7.689   2.324  59.599  1.00  0.00           H  
ATOM    654 H5'2  DC    41      -9.151   1.929  60.561  1.00  0.00           H  
ATOM    655  H4'  DC    41      -7.432   0.170  60.407  1.00  0.00           H  
ATOM    656  H3'  DC    41      -8.889   1.089  62.822  1.00  0.00           H  
ATOM    657 H2'1  DC    41      -6.835   0.057  64.390  1.00  0.00           H  
ATOM    658 H2'2  DC    41      -6.943   1.803  63.796  1.00  0.00           H  
ATOM    659  H1'  DC    41      -5.469  -0.571  62.256  1.00  0.00           H  
ATOM    660  H41  DC    41      -0.390   1.238  65.415  1.00  0.00           H  
ATOM    661  H42  DC    41      -0.736   2.788  65.243  1.00  0.00           H  
ATOM    662  H5   DC    41      -2.904   3.716  64.541  1.00  0.00           H  
ATOM    663  H6   DC    41      -4.783   3.049  63.487  1.00  0.00           H  
ATOM    664  P    DT    42      -9.021  -1.792  61.491  1.00  0.00           P2+
ATOM    665  OP1  DT    42      -8.062  -2.241  60.381  1.00  0.00           O  
ATOM    666 OP2   DT    42     -10.497  -0.587  60.866  1.00  0.00           S1-
ATOM    667  O5'  DT    42      -9.688  -2.961  62.228  1.00  0.00           O  
ATOM    668  C5'  DT    42      -9.335  -3.350  63.596  1.00  0.00           C  
ATOM    669  C4'  DT    42      -8.111  -4.269  63.423  1.00  0.00           C  
ATOM    670  O4'  DT    42      -7.008  -3.385  63.578  1.00  0.00           O  
ATOM    671  C3'  DT    42      -8.001  -5.419  64.385  1.00  0.00           C  
ATOM    672  O3'  DT    42      -7.156  -6.444  63.863  1.00  0.00           O  
ATOM    673  C2'  DT    42      -7.194  -4.710  65.455  1.00  0.00           C  
ATOM    674  C1'  DT    42      -6.232  -3.849  64.654  1.00  0.00           C  
ATOM    675  N1   DT    42      -5.680  -2.699  65.362  1.00  0.00           N  
ATOM    676  C2   DT    42      -4.310  -2.704  65.555  1.00  0.00           C  
ATOM    677  O2   DT    42      -3.683  -3.727  65.424  1.00  0.00           O  
ATOM    678  N3   DT    42      -3.737  -1.525  66.051  1.00  0.00           N  
ATOM    679  C4   DT    42      -4.387  -0.581  66.753  1.00  0.00           C  
ATOM    680  O4   DT    42      -3.651   0.162  67.338  1.00  0.00           O  
ATOM    681  C5   DT    42      -5.844  -0.673  66.707  1.00  0.00           C  
ATOM    682  C5M  DT    42      -6.763   0.330  67.337  1.00  0.00           C  
ATOM    683  C6   DT    42      -6.441  -1.711  66.061  1.00  0.00           C  
ATOM    684 H5'1  DT    42     -10.123  -3.854  64.121  1.00  0.00           H  
ATOM    685 H5'2  DT    42      -9.107  -2.479  64.209  1.00  0.00           H  
ATOM    686  H4'  DT    42      -8.053  -4.635  62.406  1.00  0.00           H  
ATOM    687  H3'  DT    42      -8.901  -5.916  64.764  1.00  0.00           H  
ATOM    688  H3'  DT    42      -7.040  -7.015  64.654  1.00  0.00           H  
ATOM    689 H2'1  DT    42      -6.731  -5.368  66.130  1.00  0.00           H  
ATOM    690 H2'2  DT    42      -7.877  -4.163  66.138  1.00  0.00           H  
ATOM    691  H1'  DT    42      -5.391  -4.391  64.235  1.00  0.00           H  
ATOM    692  H3   DT    42      -2.744  -1.478  66.094  1.00  0.00           H  
ATOM    693 H5M1  DT    42      -6.514   0.340  68.445  1.00  0.00           H  
ATOM    694 H5M2  DT    42      -7.816  -0.033  67.232  1.00  0.00           H  
ATOM    695 H5M3  DT    42      -6.521   1.288  66.969  1.00  0.00           H  
ATOM    696  H6   DT    42      -7.561  -1.720  66.054  1.00  0.00           H  
TER     697       DT    42 
HETATM  698  C1    *     0      -9.184   2.242 -10.836  1.00  0.00           C  
HETATM  699  C2    *     0     -10.186   1.815  -9.654  1.00  0.00           C  
HETATM  700  F3    *     0     -10.666   3.002  -9.043  1.00  0.00           F  
HETATM  701  C4    *     0      -9.424   0.992  -8.539  1.00  0.00           C  
HETATM  702  F5    *     0      -8.381   1.684  -8.052  1.00  0.00           F  
HETATM  703  F6    *     0      -8.914  -0.059  -9.060  1.00  0.00           F  
HETATM  704  C7    *     0     -10.332   0.584  -7.280  1.00  0.00           C  
HETATM  705  F8    *     0     -10.485   1.752  -6.538  1.00  0.00           F  
HETATM  706  C9    *     0      -9.613  -0.551  -6.383  1.00  0.00           C  
HETATM  707  F10   *     0      -8.441  -0.049  -6.005  1.00  0.00           F  
HETATM  708  F11   *     0      -9.353  -1.613  -7.223  1.00  0.00           F  
HETATM  709  C12   *     0     -10.505  -0.952  -5.167  1.00  0.00           C  
HETATM  710  F13   *     0     -10.971   0.108  -4.479  1.00  0.00           F  
HETATM  711  C14   *     0      -9.709  -1.882  -4.192  1.00  0.00           C  
HETATM  712  F15   *     0      -8.697  -1.146  -3.607  1.00  0.00           F  
HETATM  713  F16   *     0      -9.074  -2.822  -4.870  1.00  0.00           F  
HETATM  714  C17   *     0     -10.636  -2.518  -3.142  1.00  0.00           C  
HETATM  715  F18   *     0     -11.461  -1.584  -2.566  1.00  0.00           F  
HETATM  716  C19   *     0      -9.865  -3.221  -1.951  1.00  0.00           C  
HETATM  717  C20   *     0     -10.935  -3.840  -1.071  1.00  0.00           C  
HETATM  718  C21   *     0     -11.145  -5.336  -1.498  1.00  0.00           C  
HETATM  719  O22   *     0     -10.706  -6.106  -0.418  1.00  0.00           O  
HETATM  720  P23   *     0      -9.169  -6.432  -0.169  1.00  0.00           P2+
HETATM  721  O24   *     0      -8.437  -6.653  -1.430  1.00  0.00           O  
HETATM  722  O25   *     0      -8.577  -5.118   0.581  1.00  0.00           O  
HETATM  723  O26   *     0      -9.191  -7.531   0.803  1.00  0.00           O1-
HETATM  724  F27   *     0     -11.521  -3.387  -3.721  1.00  0.00           F  
HETATM  725  F28   *     0     -11.566  -1.616  -5.616  1.00  0.00           F  
HETATM  726  F29   *     0     -11.604   0.289  -7.647  1.00  0.00           F  
HETATM  727  F30   *     0     -11.240   1.101 -10.165  1.00  0.00           F  
HETATM  728  F31   *     0      -7.979   2.698 -10.391  1.00  0.00           F  
HETATM  729  F32   *     0      -9.754   3.096 -11.644  1.00  0.00           F  
HETATM  730  F33   *     0      -8.899   1.096 -11.565  1.00  0.00           F  
HETATM  731  H1    *     0      -9.266  -2.493  -1.340  1.00  0.00           H  
HETATM  732  H2    *     0      -9.147  -3.992  -2.276  1.00  0.00           H  
HETATM  733  H3    *     0     -10.708  -3.812  -0.041  1.00  0.00           H  
HETATM  734  H4    *     0     -10.640  -5.596  -2.395  1.00  0.00           H  
HETATM  735  H5    *     0     -12.175  -5.599  -1.718  1.00  0.00           H  
HETATM  736  H7    *     0     -11.915  -3.302  -1.131  1.00  0.00           H  
CONECT    1   18   19    2  722
CONECT    2    1   20    3    4
CONECT    3    2    7
CONECT    4    2   21    5    6
CONECT    5    4
CONECT    6    4   22   23    7
CONECT    7    3    6   24    8
CONECT    8    7    9   17
CONECT    9    8   25   10   10
CONECT   10    9    9   11
CONECT   11   10   12   17   17
CONECT   12   11   13   14   14
CONECT   13   12   26   27
CONECT   14   12   12   15
CONECT   15   14   28   16   16
CONECT   16   15   15   17
CONECT   17    8   11   11   16
CONECT   18    1
CONECT   19    1
CONECT   20    2
CONECT   21    4
CONECT   22    6
CONECT   23    6
CONECT   24    7
CONECT   25    9
CONECT   26   13
CONECT   27   13
CONECT   28   15
CONECT   29   30   31   32
CONECT   30   29
CONECT   31   29
CONECT   32   29   33
CONECT   33   32   51   52   34
CONECT   34   33   53   35   36
CONECT   35   34   39
CONECT   36   34   54   37   38
CONECT   37   36
CONECT   38   36   55   56   39
CONECT   39   35   38   57   40
CONECT   40   39   41   50
CONECT   41   40   58   42   42
CONECT   42   41   41   43
CONECT   43   42   44   50   50
CONECT   44   43   45   45   46
CONECT   45   44   44
CONECT   46   44   59   47
CONECT   47   46   48   49   49
CONECT   48   47   60   61
CONECT   49   47   47   50
CONECT   50   40   43   43   49
CONECT   51   33
CONECT   52   33
CONECT   53   34
CONECT   54   36
CONECT   55   38
CONECT   56   38
CONECT   57   39
CONECT   58   41
CONECT   59   46
CONECT   60   48
CONECT   61   48
CONECT   62   63   64   65
CONECT   63   62
CONECT   64   62
CONECT   65   62   66
CONECT   66   65   83   84   67
CONECT   67   66   85   68   69
CONECT   68   67   72
CONECT   69   67   86   70   71
CONECT   70   69
CONECT   71   69   87   88   72
CONECT   72   68   71   89   73
CONECT   73   72   74   82
CONECT   74   73   90   75   75
CONECT   75   74   74   76
CONECT   76   75   77   82   82
CONECT   77   76   78   79   79
CONECT   78   77   91   92
CONECT   79   77   77   80
CONECT   80   79   93   81   81
CONECT   81   80   80   82
CONECT   82   73   76   76   81
CONECT   83   66
CONECT   84   66
CONECT   85   67
CONECT   86   69
CONECT   87   71
CONECT   88   71
CONECT   89   72
CONECT   90   74
CONECT   91   78
CONECT   92   78
CONECT   93   80
CONECT   94   95   96   97
CONECT   95   94
CONECT   96   94
CONECT   97   94   98
CONECT   98   97  116  117   99
CONECT   99   98  118  100  101
CONECT  100   99  104
CONECT  101   99  119  102  103
CONECT  102  101
CONECT  103  101  120  121  104
CONECT  104  100  103  122  105
CONECT  105  104  106  115
CONECT  106  105  123  107  107
CONECT  107  106  106  108
CONECT  108  107  109  115  115
CONECT  109  108  110  110  111
CONECT  110  109  109
CONECT  111  109  124  112
CONECT  112  111  113  114  114
CONECT  113  112  125  126
CONECT  114  112  112  115
CONECT  115  105  108  108  114
CONECT  116   98
CONECT  117   98
CONECT  118   99
CONECT  119  101
CONECT  120  103
CONECT  121  103
CONECT  122  104
CONECT  123  106
CONECT  124  111
CONECT  125  113
CONECT  126  113
CONECT  127  128  129  130
CONECT  128  127
CONECT  129  127
CONECT  130  127  131
CONECT  131  130  148  149  132
CONECT  132  131  150  133  134
CONECT  133  132  137
CONECT  134  132  151  135  136
CONECT  135  134
CONECT  136  134  152  153  137
CONECT  137  133  136  154  138
CONECT  138  137  139  147
CONECT  139  138  155  140  140
CONECT  140  139  139  141
CONECT  141  140  142  147  147
CONECT  142  141  143  144  144
CONECT  143  142  156  157
CONECT  144  142  142  145
CONECT  145  144  158  146  146
CONECT  146  145  145  147
CONECT  147  138  141  141  146
CONECT  148  131
CONECT  149  131
CONECT  150  132
CONECT  151  134
CONECT  152  136
CONECT  153  136
CONECT  154  137
CONECT  155  139
CONECT  156  143
CONECT  157  143
CONECT  158  145
CONECT  159  160  161  162
CONECT  160  159
CONECT  161  159
CONECT  162  159  163
CONECT  163  162  179  180  164
CONECT  164  163  181  165  166
CONECT  165  164  169
CONECT  166  164  182  167  168
CONECT  167  166
CONECT  168  166  183  184  169
CONECT  169  165  168  185  170
CONECT  170  169  171  178
CONECT  171  170  172  172  173
CONECT  172  171  171
CONECT  173  171  186  174
CONECT  174  173  175  175  176
CONECT  175  174  174
CONECT  176  174  177  178  178
CONECT  177  176  187  188  189
CONECT  178  170  176  176  190
CONECT  179  163
CONECT  180  163
CONECT  181  164
CONECT  182  166
CONECT  183  168
CONECT  184  168
CONECT  185  169
CONECT  186  173
CONECT  187  177
CONECT  188  177
CONECT  189  177
CONECT  190  178
CONECT  191  192  193  194
CONECT  192  191
CONECT  193  191
CONECT  194  191  195
CONECT  195  194  211  212  196
CONECT  196  195  213  197  198
CONECT  197  196  201
CONECT  198  196  214  199  200
CONECT  199  198
CONECT  200  198  215  216  201
CONECT  201  197  200  217  202
CONECT  202  201  203  210
CONECT  203  202  204  204  205
CONECT  204  203  203
CONECT  205  203  218  206
CONECT  206  205  207  207  208
CONECT  207  206  206
CONECT  208  206  209  210  210
CONECT  209  208  219  220  221
CONECT  210  202  208  208  222
CONECT  211  195
CONECT  212  195
CONECT  213  196
CONECT  214  198
CONECT  215  200
CONECT  216  200
CONECT  217  201
CONECT  218  205
CONECT  219  209
CONECT  220  209
CONECT  221  209
CONECT  222  210
CONECT  223  224  225  226
CONECT  224  223
CONECT  225  223
CONECT  226  223  227
CONECT  227  226  243  244  228
CONECT  228  227  245  229  230
CONECT  229  228  233
CONECT  230  228  246  231  232
CONECT  231  230
CONECT  232  230  247  248  233
CONECT  233  229  232  249  234
CONECT  234  233  235  242
CONECT  235  234  236  236  237
CONECT  236  235  235
CONECT  237  235  250  238
CONECT  238  237  239  239  240
CONECT  239  238  238
CONECT  240  238  241  242  242
CONECT  241  240  251  252  253
CONECT  242  234  240  240  254
CONECT  243  227
CONECT  244  227
CONECT  245  228
CONECT  246  230
CONECT  247  232
CONECT  248  232
CONECT  249  233
CONECT  250  237
CONECT  251  241
CONECT  252  241
CONECT  253  241
CONECT  254  242
CONECT  255  256  257  258
CONECT  256  255
CONECT  257  255
CONECT  258  255  259
CONECT  259  258  276  277  260
CONECT  260  259  278  261  262
CONECT  261  260  265
CONECT  262  260  279  263  264
CONECT  263  262
CONECT  264  262  280  281  265
CONECT  265  261  264  282  266
CONECT  266  265  267  275
CONECT  267  266  283  268  268
CONECT  268  267  267  269
CONECT  269  268  270  275  275
CONECT  270  269  271  272  272
CONECT  271  270  284  285
CONECT  272  270  270  273
CONECT  273  272  286  274  274
CONECT  274  273  273  275
CONECT  275  266  269  269  274
CONECT  276  259
CONECT  277  259
CONECT  278  260
CONECT  279  262
CONECT  280  264
CONECT  281  264
CONECT  282  265
CONECT  283  267
CONECT  284  271
CONECT  285  271
CONECT  286  273
CONECT  287  288  289  290
CONECT  288  287
CONECT  289  287
CONECT  290  287  291
CONECT  291  290  306  307  292
CONECT  292  291  308  293  294
CONECT  293  292  297
CONECT  294  292  309  295  296
CONECT  295  294
CONECT  296  294  310  311  297
CONECT  297  293  296  312  298
CONECT  298  297  299  305
CONECT  299  298  300  300  301
CONECT  300  299  299
CONECT  301  299  302  302
CONECT  302  301  301  303  304
CONECT  303  302  313  314
CONECT  304  302  315  305  305
CONECT  305  298  304  304  316
CONECT  306  291
CONECT  307  291
CONECT  308  292
CONECT  309  294
CONECT  310  296
CONECT  311  296
CONECT  312  297
CONECT  313  303
CONECT  314  303
CONECT  315  304
CONECT  316  305
CONECT  317  318  328  329
CONECT  318  317  319
CONECT  319  318  320  361  362
CONECT  320  319  348  349  321
CONECT  321  320  322
CONECT  322  321  323  359  360
CONECT  323  322  350  324  358
CONECT  324  323  325
CONECT  325  324  326  356  357
CONECT  326  325  327  354  355
CONECT  327  326  351  352  353
CONECT  328  317
CONECT  329  317  330
CONECT  330  329  363  364  331
CONECT  331  330  365  332  333
CONECT  332  331  336
CONECT  333  331  366  334  335
CONECT  334  333
CONECT  335  333  367  368  336
CONECT  336  332  335  369  337
CONECT  337  336  338  347
CONECT  338  337  370  339  339
CONECT  339  338  338  340
CONECT  340  339  341  347  347
CONECT  341  340  342  342  343
CONECT  342  341  341
CONECT  343  341  371  344
CONECT  344  343  345  346  346
CONECT  345  344  372  373
CONECT  346  344  344  347
CONECT  347  337  340  340  346
CONECT  348  320
CONECT  349  320
CONECT  350  323
CONECT  351  327
CONECT  352  327
CONECT  353  327
CONECT  354  326
CONECT  355  326
CONECT  356  325
CONECT  357  325
CONECT  358  323
CONECT  359  322
CONECT  360  322
CONECT  361  319
CONECT  362  319
CONECT  363  330
CONECT  364  330
CONECT  365  331
CONECT  366  333
CONECT  367  335
CONECT  368  335
CONECT  369  336
CONECT  370  338
CONECT  371  343
CONECT  372  345
CONECT  373  345
CONECT  374  375  376  377
CONECT  375  374
CONECT  376  374
CONECT  377  374  378
CONECT  378  377  396  397  379
CONECT  379  378  398  380  381
CONECT  380  379  384
CONECT  381  379  399  382  383
CONECT  382  381
CONECT  383  381  400  401  384
CONECT  384  380  383  402  385
CONECT  385  384  386  395
CONECT  386  385  403  387  387
CONECT  387  386  386  388
CONECT  388  387  389  395  395
CONECT  389  388  390  390  391
CONECT  390  389  389
CONECT  391  389  404  392
CONECT  392  391  393  394  394
CONECT  393  392  405  406
CONECT  394  392  392  395
CONECT  395  385  388  388  394
CONECT  396  378
CONECT  397  378
CONECT  398  379
CONECT  399  381
CONECT  400  383
CONECT  401  383
CONECT  402  384
CONECT  403  386
CONECT  404  391
CONECT  405  393
CONECT  406  393
CONECT  407  408  409  410
CONECT  408  407
CONECT  409  407
CONECT  410  407  411
CONECT  411  410  429  430  412
CONECT  412  411  431  413  414
CONECT  413  412  417
CONECT  414  412  432  415  416
CONECT  415  414
CONECT  416  414  433  434  417
CONECT  417  413  416  435  418
CONECT  418  417  419  428
CONECT  419  418  436  420  420
CONECT  420  419  419  421
CONECT  421  420  422  428  428
CONECT  422  421  423  423  424
CONECT  423  422  422
CONECT  424  422  437  425
CONECT  425  424  426  427  427
CONECT  426  425  438  439
CONECT  427  425  425  428
CONECT  428  418  421  421  427
CONECT  429  411
CONECT  430  411
CONECT  431  412
CONECT  432  414
CONECT  433  416
CONECT  434  416
CONECT  435  417
CONECT  436  419
CONECT  437  424
CONECT  438  426
CONECT  439  426
CONECT  440  441  442  443
CONECT  441  440
CONECT  442  440
CONECT  443  440  444
CONECT  444  443  461  462  445
CONECT  445  444  463  446  447
CONECT  446  445  450
CONECT  447  445  464  448  449
CONECT  448  447
CONECT  449  447  465  466  450
CONECT  450  446  449  467  451
CONECT  451  450  452  460
CONECT  452  451  468  453  453
CONECT  453  452  452  454
CONECT  454  453  455  460  460
CONECT  455  454  456  457  457
CONECT  456  455  469  470
CONECT  457  455  455  458
CONECT  458  457  471  459  459
CONECT  459  458  458  460
CONECT  460  451  454  454  459
CONECT  461  444
CONECT  462  444
CONECT  463  445
CONECT  464  447
CONECT  465  449
CONECT  466  449
CONECT  467  450
CONECT  468  452
CONECT  469  456
CONECT  470  456
CONECT  471  458
CONECT  472  473  474  475
CONECT  473  472
CONECT  474  472
CONECT  475  472  476
CONECT  476  475  493  494  477
CONECT  477  476  495  478  479
CONECT  478  477  482
CONECT  479  477  496  480  481
CONECT  480  479
CONECT  481  479  497  498  482
CONECT  482  478  481  499  483
CONECT  483  482  484  492
CONECT  484  483  500  485  485
CONECT  485  484  484  486
CONECT  486  485  487  492  492
CONECT  487  486  488  489  489
CONECT  488  487  501  502
CONECT  489  487  487  490
CONECT  490  489  503  491  491
CONECT  491  490  490  492
CONECT  492  483  486  486  491
CONECT  493  476
CONECT  494  476
CONECT  495  477
CONECT  496  479
CONECT  497  481
CONECT  498  481
CONECT  499  482
CONECT  500  484
CONECT  501  488
CONECT  502  488
CONECT  503  490
CONECT  504  505  506  507
CONECT  505  504
CONECT  506  504
CONECT  507  504  508
CONECT  508  507  525  526  509
CONECT  509  508  527  510  511
CONECT  510  509  514
CONECT  511  509  528  512  513
CONECT  512  511
CONECT  513  511  529  530  514
CONECT  514  510  513  531  515
CONECT  515  514  516  524
CONECT  516  515  532  517  517
CONECT  517  516  516  518
CONECT  518  517  519  524  524
CONECT  519  518  520  521  521
CONECT  520  519  533  534
CONECT  521  519  519  522
CONECT  522  521  535  523  523
CONECT  523  522  522  524
CONECT  524  515  518  518  523
CONECT  525  508
CONECT  526  508
CONECT  527  509
CONECT  528  511
CONECT  529  513
CONECT  530  513
CONECT  531  514
CONECT  532  516
CONECT  533  520
CONECT  534  520
CONECT  535  522
CONECT  536  537  538  539
CONECT  537  536
CONECT  538  536
CONECT  539  536  540
CONECT  540  539  556  557  541
CONECT  541  540  558  542  543
CONECT  542  541  546
CONECT  543  541  559  544  545
CONECT  544  543
CONECT  545  543  560  561  546
CONECT  546  542  545  562  547
CONECT  547  546  548  555
CONECT  548  547  549  549  550
CONECT  549  548  548
CONECT  550  548  563  551
CONECT  551  550  552  552  553
CONECT  552  551  551
CONECT  553  551  554  555  555
CONECT  554  553  564  565  566
CONECT  555  547  553  553  567
CONECT  556  540
CONECT  557  540
CONECT  558  541
CONECT  559  543
CONECT  560  545
CONECT  561  545
CONECT  562  546
CONECT  563  550
CONECT  564  554
CONECT  565  554
CONECT  566  554
CONECT  567  555
CONECT  568  569  570  571
CONECT  569  568
CONECT  570  568
CONECT  571  568  572
CONECT  572  571  590  591  573
CONECT  573  572  592  574  575
CONECT  574  573  578
CONECT  575  573  593  576  577
CONECT  576  575
CONECT  577  575  594  595  578
CONECT  578  574  577  596  579
CONECT  579  578  580  589
CONECT  580  579  597  581  581
CONECT  581  580  580  582
CONECT  582  581  583  589  589
CONECT  583  582  584  584  585
CONECT  584  583  583
CONECT  585  583  598  586
CONECT  586  585  587  588  588
CONECT  587  586  599  600
CONECT  588  586  586  589
CONECT  589  579  582  582  588
CONECT  590  572
CONECT  591  572
CONECT  592  573
CONECT  593  575
CONECT  594  577
CONECT  595  577
CONECT  596  578
CONECT  597  580
CONECT  598  585
CONECT  599  587
CONECT  600  587
CONECT  601  602  603  604
CONECT  602  601
CONECT  603  601
CONECT  604  601  605
CONECT  605  604  623  624  606
CONECT  606  605  625  607  608
CONECT  607  606  611
CONECT  608  606  626  609  610
CONECT  609  608
CONECT  610  608  627  628  611
CONECT  611  607  610  629  612
CONECT  612  611  613  622
CONECT  613  612  630  614  614
CONECT  614  613  613  615
CONECT  615  614  616  622  622
CONECT  616  615  617  617  618
CONECT  617  616  616
CONECT  618  616  631  619
CONECT  619  618  620  621  621
CONECT  620  619  632  633
CONECT  621  619  619  622
CONECT  622  612  615  615  621
CONECT  623  605
CONECT  624  605
CONECT  625  606
CONECT  626  608
CONECT  627  610
CONECT  628  610
CONECT  629  611
CONECT  630  613
CONECT  631  618
CONECT  632  620
CONECT  633  620
CONECT  634  635  636  637
CONECT  635  634
CONECT  636  634
CONECT  637  634  638
CONECT  638  637  653  654  639
CONECT  639  638  655  640  641
CONECT  640  639  644
CONECT  641  639  656  642  643
CONECT  642  641
CONECT  643  641  657  658  644
CONECT  644  640  643  659  645
CONECT  645  644  646  652
CONECT  646  645  647  647  648
CONECT  647  646  646
CONECT  648  646  649  649
CONECT  649  648  648  650  651
CONECT  650  649  660  661
CONECT  651  649  662  652  652
CONECT  652  645  651  651  663
CONECT  653  638
CONECT  654  638
CONECT  655  639
CONECT  656  641
CONECT  657  643
CONECT  658  643
CONECT  659  644
CONECT  660  650
CONECT  661  650
CONECT  662  651
CONECT  663  652
CONECT  664  665  666  667
CONECT  665  664
CONECT  666  664
CONECT  667  664  668
CONECT  668  667  684  685  669
CONECT  669  668  686  670  671
CONECT  670  669  674
CONECT  671  669  687  672  673
CONECT  672  671  688
CONECT  673  671  689  690  674
CONECT  674  670  673  691  675
CONECT  675  674  676  683
CONECT  676  675  677  677  678
CONECT  677  676  676
CONECT  678  676  692  679
CONECT  679  678  680  680  681
CONECT  680  679  679
CONECT  681  679  682  683  683
CONECT  682  681  693  694  695
CONECT  683  675  681  681  696
CONECT  684  668
CONECT  685  668
CONECT  686  669
CONECT  687  671
CONECT  688  672
CONECT  689  673
CONECT  690  673
CONECT  691  674
CONECT  692  678
CONECT  693  682
CONECT  694  682
CONECT  695  682
CONECT  696  683
CONECT  698  699  728  729  730
CONECT  699  698  700  701  727
CONECT  700  699
CONECT  701  699  702  703  704
CONECT  702  701
CONECT  703  701
CONECT  704  701  705  706  726
CONECT  705  704
CONECT  706  704  707  708  709
CONECT  707  706
CONECT  708  706
CONECT  709  706  710  711  725
CONECT  710  709
CONECT  711  709  712  713  714
CONECT  712  711
CONECT  713  711
CONECT  714  711  715  716  724
CONECT  715  714
CONECT  716  714  731  732  717
CONECT  717  716  733  718  736
CONECT  718  717  734  735  719
CONECT  719  718  720
CONECT  720  719  721  722  723
CONECT  721  720
CONECT  722    1  720
CONECT  723  720
CONECT  724  714
CONECT  725  709
CONECT  726  704
CONECT  727  699
CONECT  728  698
CONECT  729  698
CONECT  730  698
CONECT  731  716
CONECT  732  716
CONECT  733  717
CONECT  734  718
CONECT  735  718
CONECT  736  717
END
