# Supplementary material for: Synthesis and applications of theranostic oligonucleotides carrying multiple fluorine atoms
Source: Theranostics. 2020 Jan 1;10(3):1391–414. doi: 10.7150/thno.37936 (PMC6956824; doi:10.7150/thno.37936)
Supplement: Supplementary file 1 — Supplementary data. [file thnov10p1391s1.zip › 1b.pdb]

REMARK  99                                                                      
REMARK  99 MOE v2018.01 (Chemical Computing Group ULC) Thu Oct 04 03:22:33 2018 
ATOM      1  O5'  DC     1      -0.998  -1.165   2.788  1.00  0.00           O  
ATOM      2  C5'  DC     1       0.180  -1.949   2.518  1.00  0.00           C  
ATOM      3  C4'  DC     1       1.266  -1.068   1.925  1.00  0.00           C  
ATOM      4  O4'  DC     1       1.176  -0.977   0.470  1.00  0.00           O  
ATOM      5  C1'  DC     1       1.266   0.392   0.100  1.00  0.00           C  
ATOM      6  N1   DC     1       0.585   0.562  -1.214  1.00  0.00           N  
ATOM      7  C6   DC     1      -0.767   0.695  -1.293  1.00  0.00           C  
ATOM      8  C5   DC     1      -1.387   0.852  -2.493  1.00  0.00           C  
ATOM      9  C4   DC     1      -0.553   0.866  -3.655  1.00  0.00           C  
ATOM     10  N4   DC     1      -1.088   1.013  -4.853  1.00  0.00           N  
ATOM     11  N3   DC     1       0.768   0.735  -3.568  1.00  0.00           N  
ATOM     12  C2   DC     1       1.368   0.580  -2.358  1.00  0.00           C  
ATOM     13  O2   DC     1       2.596   0.454  -2.238  1.00  0.00           O  
ATOM     14  C3'  DC     1       1.266   0.392   2.386  1.00  0.00           C  
ATOM     15  C2'  DC     1       0.600   1.160   1.243  1.00  0.00           C  
ATOM     16  O3'  DC     1       2.609   0.836   2.506  1.00  0.00           O  
ATOM     17  P    DC     1      -2.169  -2.207   3.448  1.00  0.00           P1+
ATOM     18  O    DC     1      -3.765  -1.454   3.876  1.00  0.00           O  
ATOM     19  C    DC     1      -4.599  -2.484   4.408  1.00  0.00           C  
ATOM     20  C1   DC     1      -5.869  -1.934   4.760  1.00  0.00           C  
ATOM     21  C12  DC     1      -6.703  -2.964   5.292  1.00  0.00           C  
ATOM     22 C123  DC     1      -7.973  -2.414   5.643  1.00  0.00           C  
ATOM     23 C122  DC     1      -8.807  -3.444   6.175  1.00  0.00           C  
ATOM     24 C123  DC     1     -10.077  -2.894   6.527  1.00  0.00           C  
ATOM     25 C122  DC     1     -10.911  -3.924   7.059  1.00  0.00           C  
ATOM     26 C123  DC     1     -12.181  -3.374   7.410  1.00  0.00           C  
ATOM     27 C122  DC     1     -13.015  -4.404   7.942  1.00  0.00           C  
ATOM     28  O    DC     1      -2.524  -3.171   2.423  1.00  0.00           O1-
ATOM     29  O    DC     1      -1.669  -2.671   4.729  1.00  0.00           O1-
ATOM     30  C    DC     1     -14.225  -3.880   8.277  1.00  0.00           C  
ATOM     31  N    DC     1     -14.245  -3.090   9.466  1.00  0.00           N  
ATOM     32  C1   DC     1     -15.465  -2.492   9.905  1.00  0.00           C  
ATOM     33  C13  DC     1     -15.791  -2.978  11.208  1.00  0.00           C  
ATOM     34 C132  DC     1     -17.011  -2.380  11.648  1.00  0.00           C  
ATOM     35 C133  DC     1     -17.337  -2.865  12.950  1.00  0.00           C  
ATOM     36 F131  DC     1     -17.487  -4.242  12.906  1.00  0.00           F  
ATOM     37 C132  DC     1     -18.557  -2.267  13.390  1.00  0.00           C  
ATOM     38 F131  DC     1     -19.575  -2.593  12.507  1.00  0.00           F  
ATOM     39 F132  DC     1     -18.408  -0.890  13.434  1.00  0.00           F  
ATOM     40 C133  DC     1     -18.883  -2.753  14.693  1.00  0.00           C  
ATOM     41 F131  DC     1     -19.033  -4.130  14.648  1.00  0.00           F  
ATOM     42 C132  DC     1     -20.103  -2.155  15.132  1.00  0.00           C  
ATOM     43 F131  DC     1     -21.121  -2.481  14.249  1.00  0.00           F  
ATOM     44 F132  DC     1     -19.954  -0.778  15.176  1.00  0.00           F  
ATOM     45 C133  DC     1     -20.429  -2.640  16.435  1.00  0.00           C  
ATOM     46 F131  DC     1     -20.579  -4.018  16.390  1.00  0.00           F  
ATOM     47 C132  DC     1     -21.649  -2.043  16.874  1.00  0.00           C  
ATOM     48 F131  DC     1     -22.667  -2.369  15.992  1.00  0.00           F  
ATOM     49 F132  DC     1     -21.500  -0.666  16.918  1.00  0.00           F  
ATOM     50 C133  DC     1     -21.975  -2.528  18.177  1.00  0.00           C  
ATOM     51 F131  DC     1     -22.125  -3.905  18.133  1.00  0.00           F  
ATOM     52 C132  DC     1     -23.196  -1.930  18.616  1.00  0.00           C  
ATOM     53 F131  DC     1     -24.213  -2.256  17.734  1.00  0.00           F  
ATOM     54 F132  DC     1     -23.046  -0.553  18.660  1.00  0.00           F  
ATOM     55 F133  DC     1     -23.512  -2.401  19.881  1.00  0.00           F  
ATOM     56 F133  DC     1     -20.957  -2.202  19.059  1.00  0.00           F  
ATOM     57 F133  DC     1     -19.411  -2.315  17.317  1.00  0.00           F  
ATOM     58 F133  DC     1     -17.865  -2.427  15.575  1.00  0.00           F  
ATOM     59 F133  DC     1     -16.319  -2.539  13.833  1.00  0.00           F  
ATOM     60  O    DC     1     -15.228  -4.072   7.603  1.00  0.00           O  
ATOM     61  H5'  DC     1      -0.049  -2.760   1.825  1.00  0.00           H  
ATOM     62 H5''  DC     1       0.546  -2.370   3.457  1.00  0.00           H  
ATOM     63  H4'  DC     1       2.239  -1.511   2.135  1.00  0.00           H  
ATOM     64  H1'  DC     1       2.313   0.707   0.045  1.00  0.00           H  
ATOM     65  H6   DC     1      -1.385   0.670  -0.412  1.00  0.00           H  
ATOM     66  H5   DC     1      -2.460   0.952  -2.532  1.00  0.00           H  
ATOM     67  H41  DC     1      -0.439   1.012  -5.617  1.00  0.00           H  
ATOM     68  H42  DC     1      -2.078   1.113  -4.945  1.00  0.00           H  
ATOM     69  H3'  DC     1       0.690   0.500   3.307  1.00  0.00           H  
ATOM     70  H2'  DC     1      -0.478   1.130   1.336  1.00  0.00           H  
ATOM     71 H2''  DC     1       0.900   2.208   1.264  1.00  0.00           H  
ATOM     72  H11  DC     1      -5.733  -1.154   5.508  1.00  0.00           H  
ATOM     73 H121  DC     1      -6.234  -3.390   6.179  1.00  0.00           H  
ATOM     74 H122  DC     1      -6.840  -3.744   4.543  1.00  0.00           H  
ATOM     75 H121  DC     1      -7.837  -1.634   6.392  1.00  0.00           H  
ATOM     76 H121  DC     1      -8.338  -3.870   7.062  1.00  0.00           H  
ATOM     77 H122  DC     1      -8.944  -4.224   5.427  1.00  0.00           H  
ATOM     78 H121  DC     1      -9.941  -2.114   7.275  1.00  0.00           H  
ATOM     79 H121  DC     1     -10.442  -4.350   7.946  1.00  0.00           H  
ATOM     80 H122  DC     1     -11.048  -4.704   6.310  1.00  0.00           H  
ATOM     81 H121  DC     1     -12.045  -2.594   8.159  1.00  0.00           H  
ATOM     82 H121  DC     1     -12.546  -4.830   8.829  1.00  0.00           H  
ATOM     83 H122  DC     1     -13.152  -5.184   7.193  1.00  0.00           H  
ATOM     84 H123  DC     1     -12.651  -2.948   6.523  1.00  0.00           H  
ATOM     85 H123  DC     1     -10.547  -2.468   5.640  1.00  0.00           H  
ATOM     86 H123  DC     1      -8.443  -1.988   4.756  1.00  0.00           H  
ATOM     87  H13  DC     1      -6.339  -1.509   3.873  1.00  0.00           H  
ATOM     88  H2   DC     1      -4.130  -2.910   5.295  1.00  0.00           H  
ATOM     89  H3   DC     1      -4.736  -3.264   3.660  1.00  0.00           H  
ATOM     90  H11  DC     1     -16.266  -2.748   9.211  1.00  0.00           H  
ATOM     91  H12  DC     1     -15.348  -1.409   9.940  1.00  0.00           H  
ATOM     92 H131  DC     1     -15.909  -4.061  11.173  1.00  0.00           H  
ATOM     93 H131  DC     1     -17.812  -2.636  10.954  1.00  0.00           H  
ATOM     94 H132  DC     1     -16.894  -1.297  11.682  1.00  0.00           H  
ATOM     95 H133  DC     1     -14.991  -2.721  11.902  1.00  0.00           H  
ATOM     96  H2   DC     1     -13.397  -2.954   9.996  1.00  0.00           H  
ATOM     97  P    DG     2       3.003   1.786   3.725  1.00  0.00           P1+
ATOM     98  OP1  DG     2       3.281   0.965   4.924  1.00  0.00           O1-
ATOM     99  OP2  DG     2       1.978   2.842   3.884  1.00  0.00           O1-
ATOM    100  O5'  DG     2       4.365   2.436   3.192  1.00  0.00           O  
ATOM    101  C5'  DG     2       5.197   1.676   2.295  1.00  0.00           C  
ATOM    102  C4'  DG     2       5.689   2.564   1.165  1.00  0.00           C  
ATOM    103  O4'  DG     2       4.762   2.596   0.038  1.00  0.00           O  
ATOM    104  C1'  DG     2       4.556   3.951  -0.335  1.00  0.00           C  
ATOM    105  N9   DG     2       3.228   4.051  -1.004  1.00  0.00           N  
ATOM    106  C8   DG     2       1.972   4.152  -0.439  1.00  0.00           C  
ATOM    107  N7   DG     2       0.999   4.222  -1.313  1.00  0.00           N  
ATOM    108  C5   DG     2       1.648   4.162  -2.541  1.00  0.00           C  
ATOM    109  C6   DG     2       1.126   4.192  -3.861  1.00  0.00           C  
ATOM    110  O6   DG     2      -0.046   4.280  -4.224  1.00  0.00           O  
ATOM    111  N1   DG     2       2.146   4.105  -4.816  1.00  0.00           N  
ATOM    112  C2   DG     2       3.494   4.005  -4.535  1.00  0.00           C  
ATOM    113  N2   DG     2       4.311   3.933  -5.594  1.00  0.00           N  
ATOM    114  N3   DG     2       3.981   3.979  -3.298  1.00  0.00           N  
ATOM    115  C4   DG     2       3.002   4.062  -2.358  1.00  0.00           C  
ATOM    116  C3'  DG     2       5.892   4.040   1.518  1.00  0.00           C  
ATOM    117  C2'  DG     2       4.650   4.744   0.970  1.00  0.00           C  
ATOM    118  O3'  DG     2       7.030   4.527   0.822  1.00  0.00           O  
ATOM    119  H5'  DG     2       4.642   0.833   1.880  1.00  0.00           H  
ATOM    120 H5''  DG     2       6.060   1.303   2.849  1.00  0.00           H  
ATOM    121  H4'  DG     2       6.621   2.158   0.773  1.00  0.00           H  
ATOM    122  H1'  DG     2       5.338   4.295  -1.014  1.00  0.00           H  
ATOM    123  H8   DG     2       1.801   4.167   0.631  1.00  0.00           H  
ATOM    124  H1   DG     2       1.835   4.117  -5.763  1.00  0.00           H  
ATOM    125  H21  DG     2       3.962   3.945  -6.531  1.00  0.00           H  
ATOM    126  H22  DG     2       5.289   3.850  -5.379  1.00  0.00           H  
ATOM    127  H3'  DG     2       5.957   4.168   2.600  1.00  0.00           H  
ATOM    128  H2'  DG     2       3.802   4.641   1.643  1.00  0.00           H  
ATOM    129 H2''  DG     2       4.840   5.805   0.810  1.00  0.00           H  
ATOM    130  P    DA     3       8.018   5.534   1.565  1.00  0.00           P1+
ATOM    131  OP1  DA     3       8.982   4.769   2.387  1.00  0.00           O1-
ATOM    132  OP2  DA     3       7.232   6.566   2.279  1.00  0.00           O1-
ATOM    133  O5'  DA     3       8.780   6.201   0.327  1.00  0.00           O  
ATOM    134  C5'  DA     3       8.964   5.432  -0.876  1.00  0.00           C  
ATOM    135  C4'  DA     3       8.662   6.289  -2.094  1.00  0.00           C  
ATOM    136  O4'  DA     3       7.251   6.251  -2.465  1.00  0.00           O  
ATOM    137  C1'  DA     3       6.804   7.584  -2.666  1.00  0.00           C  
ATOM    138  N9   DA     3       5.303   7.621  -2.427  1.00  0.00           N  
ATOM    139  C8   DA     3       4.576   7.768  -1.275  1.00  0.00           C  
ATOM    140  N7   DA     3       3.290   7.813  -1.465  1.00  0.00           N  
ATOM    141  C5   DA     3       3.149   7.687  -2.843  1.00  0.00           C  
ATOM    142  C6   DA     3       2.027   7.662  -3.678  1.00  0.00           C  
ATOM    143  N6   DA     3       0.769   7.767  -3.231  1.00  0.00           N  
ATOM    144  N1   DA     3       2.240   7.524  -4.994  1.00  0.00           N  
ATOM    145  C2   DA     3       3.491   7.420  -5.433  1.00  0.00           C  
ATOM    146  N3   DA     3       4.619   7.431  -4.748  1.00  0.00           N  
ATOM    147  C4   DA     3       4.376   7.570  -3.427  1.00  0.00           C  
ATOM    148  C3'  DA     3       8.965   7.783  -1.948  1.00  0.00           C  
ATOM    149  C2'  DA     3       7.606   8.429  -1.675  1.00  0.00           C  
ATOM    150  O3'  DA     3       9.458   8.275  -3.186  1.00  0.00           O  
ATOM    151  H5'  DA     3       8.312   4.558  -0.877  1.00  0.00           H  
ATOM    152 H5''  DA     3      10.004   5.106  -0.928  1.00  0.00           H  
ATOM    153  H4'  DA     3       9.207   5.895  -2.951  1.00  0.00           H  
ATOM    154  H1'  DA     3       7.017   7.938  -3.678  1.00  0.00           H  
ATOM    155  H8   DA     3       5.034   7.841  -0.293  1.00  0.00           H  
ATOM    156  H61  DA     3       0.032   7.734  -3.909  1.00  0.00           H  
ATOM    157  H62  DA     3       0.630   7.868  -2.239  1.00  0.00           H  
ATOM    158  H2   DA     3       3.600   7.311  -6.504  1.00  0.00           H  
ATOM    159  H3'  DA     3       9.644   7.953  -1.111  1.00  0.00           H  
ATOM    160  H2'  DA     3       7.312   8.323  -0.633  1.00  0.00           H  
ATOM    161 H2''  DA     3       7.618   9.490  -1.929  1.00  0.00           H  
ATOM    162  P    DT     4      10.647   9.338  -3.177  1.00  0.00           P1+
ATOM    163  OP1  DT     4      11.943   8.633  -3.064  1.00  0.00           O1-
ATOM    164  OP2  DT     4      10.380  10.374  -2.153  1.00  0.00           O1-
ATOM    165  O5'  DT     4      10.509   9.978  -4.636  1.00  0.00           O  
ATOM    166  C5'  DT     4       9.991   9.168  -5.708  1.00  0.00           C  
ATOM    167  C4'  DT     4       8.995   9.969  -6.530  1.00  0.00           C  
ATOM    168  O4'  DT     4       7.636   9.876  -6.004  1.00  0.00           O  
ATOM    169  C1'  DT     4       7.096  11.187  -5.925  1.00  0.00           C  
ATOM    170  N1   DT     4       6.010  11.190  -4.846  1.00  0.00           N  
ATOM    171  C6   DT     4       6.282  11.361  -3.513  1.00  0.00           C  
ATOM    172  C5   DT     4       5.298  11.410  -2.605  1.00  0.00           C  
ATOM    173  C7   DT     4       5.585  11.597  -1.145  1.00  0.00           C  
ATOM    174  C4   DT     4       3.920  11.286  -3.004  1.00  0.00           C  
ATOM    175  O4   DT     4       2.954  11.319  -2.244  1.00  0.00           O  
ATOM    176  N3   DT     4       3.741  11.118  -4.361  1.00  0.00           N  
ATOM    177  C2   DT     4       4.732  11.062  -5.319  1.00  0.00           C  
ATOM    178  O2   DT     4       4.473  10.910  -6.502  1.00  0.00           O  
ATOM    179  C3'  DT     4       9.257  11.475  -6.611  1.00  0.00           C  
ATOM    180  C2'  DT     4       8.286  12.093  -5.604  1.00  0.00           C  
ATOM    181  O3'  DT     4       8.910  11.933  -7.910  1.00  0.00           O  
ATOM    182  H5'  DT     4       9.502   8.276  -5.313  1.00  0.00           H  
ATOM    183 H5''  DT     4      10.819   8.871  -6.354  1.00  0.00           H  
ATOM    184  H4'  DT     4       8.954   9.558  -7.538  1.00  0.00           H  
ATOM    185  H1'  DT     4       6.689  11.511  -6.887  1.00  0.00           H  
ATOM    186  H6   DT     4       7.302  11.446  -3.168  1.00  0.00           H  
ATOM    187  H71  DT     4       6.656  11.698  -0.963  1.00  0.00           H  
ATOM    188  H72  DT     4       5.077  12.492  -0.787  1.00  0.00           H  
ATOM    189  H73  DT     4       5.206  10.740  -0.587  1.00  0.00           H  
ATOM    190  H3   DT     4       2.798  11.018  -4.683  1.00  0.00           H  
ATOM    191  H3'  DT     4      10.290  11.697  -6.335  1.00  0.00           H  
ATOM    192  H2'  DT     4       8.688  12.049  -4.597  1.00  0.00           H  
ATOM    193 H2''  DT     4       8.093  13.138  -5.845  1.00  0.00           H  
ATOM    194  P    DG     5       9.830  13.029  -8.615  1.00  0.00           P1+
ATOM    195  OP1  DG     5      10.978  12.366  -9.272  1.00  0.00           O1-
ATOM    196  OP2  DG     5      10.165  14.095  -7.643  1.00  0.00           O1-
ATOM    197  O5'  DG     5       8.837  13.608  -9.726  1.00  0.00           O  
ATOM    198  C5'  DG     5       7.827  12.743 -10.280  1.00  0.00           C  
ATOM    199  C4'  DG     5       6.503  13.482 -10.375  1.00  0.00           C  
ATOM    200  O4'  DG     5       5.714  13.371  -9.151  1.00  0.00           O  
ATOM    201  C1'  DG     5       5.262  14.668  -8.790  1.00  0.00           C  
ATOM    202  N9   DG     5       5.020  14.681  -7.319  1.00  0.00           N  
ATOM    203  C8   DG     5       5.923  14.851  -6.288  1.00  0.00           C  
ATOM    204  N7   DG     5       5.382  14.808  -5.096  1.00  0.00           N  
ATOM    205  C5   DG     5       4.032  14.595  -5.348  1.00  0.00           C  
ATOM    206  C6   DG     5       2.938  14.458  -4.453  1.00  0.00           C  
ATOM    207  O6   DG     5       2.940  14.499  -3.223  1.00  0.00           O  
ATOM    208  N1   DG     5       1.737  14.254  -5.141  1.00  0.00           N  
ATOM    209  C2   DG     5       1.606  14.191  -6.514  1.00  0.00           C  
ATOM    210  N2   DG     5       0.366  13.987  -6.978  1.00  0.00           N  
ATOM    211  N3   DG     5       2.631  14.322  -7.351  1.00  0.00           N  
ATOM    212  C4   DG     5       3.807  14.521  -6.697  1.00  0.00           C  
ATOM    213  C3'  DG     5       6.599  14.991 -10.616  1.00  0.00           C  
ATOM    214  C2'  DG     5       6.373  15.619  -9.240  1.00  0.00           C  
ATOM    215  O3'  DG     5       5.538  15.388 -11.472  1.00  0.00           O  
ATOM    216  H5'  DG     5       7.704  11.853  -9.660  1.00  0.00           H  
ATOM    217 H5''  DG     5       8.134  12.443 -11.283  1.00  0.00           H  
ATOM    218  H4'  DG     5       5.899  13.031 -11.161  1.00  0.00           H  
ATOM    219  H1'  DG     5       4.342  14.925  -9.318  1.00  0.00           H  
ATOM    220  H8   DG     5       6.985  15.000  -6.446  1.00  0.00           H  
ATOM    221  H1   DG     5       0.934  14.146  -4.560  1.00  0.00           H  
ATOM    222  H21  DG     5      -0.416  13.881  -6.363  1.00  0.00           H  
ATOM    223  H22  DG     5       0.283  13.933  -7.978  1.00  0.00           H  
ATOM    224  H3'  DG     5       7.587  15.254 -10.998  1.00  0.00           H  
ATOM    225  H2'  DG     5       7.278  15.601  -8.638  1.00  0.00           H  
ATOM    226 H2''  DG     5       6.037  16.652  -9.332  1.00  0.00           H  
ATOM    227  P    DT     6       5.821  16.482 -12.598  1.00  0.00           P1+
ATOM    228  OP1  DT     6       6.397  15.827 -13.793  1.00  0.00           O1-
ATOM    229  OP2  DT     6       6.611  17.594 -12.022  1.00  0.00           O1-
ATOM    230  O5'  DT     6       4.340  16.989 -12.926  1.00  0.00           O  
ATOM    231  C5'  DT     6       3.239  16.074 -12.771  1.00  0.00           C  
ATOM    232  C4'  DT     6       2.076  16.771 -12.083  1.00  0.00           C  
ATOM    233  O4'  DT     6       2.157  16.685 -10.628  1.00  0.00           O  
ATOM    234  C1'  DT     6       1.943  17.982 -10.089  1.00  0.00           C  
ATOM    235  N1   DT     6       2.624  18.046  -8.720  1.00  0.00           N  
ATOM    236  C6   DT     6       3.953  18.340  -8.559  1.00  0.00           C  
ATOM    237  C5   DT     6       4.499  18.439  -7.340  1.00  0.00           C  
ATOM    238  C7   DT     6       5.952  18.760  -7.153  1.00  0.00           C  
ATOM    239  C4   DT     6       3.703  18.241  -6.157  1.00  0.00           C  
ATOM    240  O4   DT     6       4.116  18.312  -5.001  1.00  0.00           O  
ATOM    241  N3   DT     6       2.378  17.950  -6.413  1.00  0.00           N  
ATOM    242  C2   DT     6       1.788  17.841  -7.655  1.00  0.00           C  
ATOM    243  O2   DT     6       0.603  17.579  -7.780  1.00  0.00           O  
ATOM    244  C3'  DT     6       1.944  18.271 -12.357  1.00  0.00           C  
ATOM    245  C2'  DT     6       2.536  18.946 -11.119  1.00  0.00           C  
ATOM    246  O3'  DT     6       0.566  18.604 -12.436  1.00  0.00           O  
ATOM    247  H5'  DT     6       3.540  15.205 -12.183  1.00  0.00           H  
ATOM    248 H5''  DT     6       2.913  15.746 -13.760  1.00  0.00           H  
ATOM    249  H4'  DT     6       1.148  16.273 -12.360  1.00  0.00           H  
ATOM    250  H1'  DT     6       0.877  18.209 -10.005  1.00  0.00           H  
ATOM    251  H6   DT     6       4.590  18.484  -9.419  1.00  0.00           H  
ATOM    252  H71  DT     6       6.449  18.908  -8.113  1.00  0.00           H  
ATOM    253  H72  DT     6       6.050  19.668  -6.558  1.00  0.00           H  
ATOM    254  H73  DT     6       6.439  17.945  -6.619  1.00  0.00           H  
ATOM    255  H3   DT     6       1.788  17.796  -5.619  1.00  0.00           H  
ATOM    256  H3'  DT     6       2.507  18.547 -13.250  1.00  0.00           H  
ATOM    257  H2'  DT     6       3.618  19.001 -11.183  1.00  0.00           H  
ATOM    258 H2''  DT     6       2.152  19.960 -11.011  1.00  0.00           H  
ATOM    259  P    DG     7       0.087  19.662 -13.530  1.00  0.00           P1+
ATOM    260  OP1  DG     7      -0.115  18.978 -14.826  1.00  0.00           O1-
ATOM    261  OP2  DG     7       1.012  20.818 -13.542  1.00  0.00           O1-
ATOM    262  O5'  DG     7      -1.328  20.113 -12.935  1.00  0.00           O  
ATOM    263  C5'  DG     7      -2.088  19.174 -12.151  1.00  0.00           C  
ATOM    264  C4'  DG     7      -2.659  19.864 -10.924  1.00  0.00           C  
ATOM    265  O4'  DG     7      -1.739  19.836  -9.790  1.00  0.00           O  
ATOM    266  C1'  DG     7      -1.657  21.146  -9.247  1.00  0.00           C  
ATOM    267  N9   DG     7      -0.344  21.280  -8.556  1.00  0.00           N  
ATOM    268  C8   DG     7       0.898  21.564  -9.088  1.00  0.00           C  
ATOM    269  N7   DG     7       1.859  21.610  -8.201  1.00  0.00           N  
ATOM    270  C5   DG     7       1.219  21.336  -6.998  1.00  0.00           C  
ATOM    271  C6   DG     7       1.735  21.246  -5.679  1.00  0.00           C  
ATOM    272  O6   DG     7       2.894  21.392  -5.294  1.00  0.00           O  
ATOM    273  N1   DG     7       0.727  20.947  -4.754  1.00  0.00           N  
ATOM    274  C2   DG     7      -0.606  20.762  -5.062  1.00  0.00           C  
ATOM    275  N2   DG     7      -1.413  20.483  -4.030  1.00  0.00           N  
ATOM    276  N3   DG     7      -1.088  20.849  -6.298  1.00  0.00           N  
ATOM    277  C4   DG     7      -0.120  21.139  -7.209  1.00  0.00           C  
ATOM    278  C3'  DG     7      -2.995  21.348 -11.090  1.00  0.00           C  
ATOM    279  C2'  DG     7      -1.823  22.086 -10.443  1.00  0.00           C  
ATOM    280  O3'  DG     7      -4.173  21.638 -10.352  1.00  0.00           O  
ATOM    281  H5'  DG     7      -1.459  18.338 -11.839  1.00  0.00           H  
ATOM    282 H5''  DG     7      -2.913  18.797 -12.758  1.00  0.00           H  
ATOM    283  H4'  DG     7      -3.551  19.329 -10.598  1.00  0.00           H  
ATOM    284  H1'  DG     7      -2.468  21.329  -8.540  1.00  0.00           H  
ATOM    285  H8   DG     7       1.067  21.730 -10.146  1.00  0.00           H  
ATOM    286  H1   DG     7       1.036  20.867  -3.810  1.00  0.00           H  
ATOM    287  H21  DG     7      -1.067  20.408  -3.095  1.00  0.00           H  
ATOM    288  H22  DG     7      -2.380  20.340  -4.266  1.00  0.00           H  
ATOM    289  H3'  DG     7      -3.071  21.605 -12.148  1.00  0.00           H  
ATOM    290  H2'  DG     7      -0.969  22.146 -11.113  1.00  0.00           H  
ATOM    291 H2''  DG     7      -2.109  23.097 -10.153  1.00  0.00           H  
ATOM    292  P    DG     8      -5.249  22.638 -10.973  1.00  0.00           P1+
ATOM    293  OP1  DG     8      -6.139  21.899 -11.896  1.00  0.00           O1-
ATOM    294  OP2  DG     8      -4.560  23.819 -11.542  1.00  0.00           O1-
ATOM    295  O5'  DG     8      -6.068  23.071  -9.670  1.00  0.00           O  
ATOM    296  C5'  DG     8      -6.183  22.142  -8.576  1.00  0.00           C  
ATOM    297  C4'  DG     8      -5.960  22.862  -7.256  1.00  0.00           C  
ATOM    298  O4'  DG     8      -4.551  22.904  -6.876  1.00  0.00           O  
ATOM    299  C1'  DG     8      -4.227  24.236  -6.503  1.00  0.00           C  
ATOM    300  N9   DG     8      -2.765  24.434  -6.713  1.00  0.00           N  
ATOM    301  C8   DG     8      -2.084  24.733  -7.876  1.00  0.00           C  
ATOM    302  N7   DG     8      -0.788  24.841  -7.721  1.00  0.00           N  
ATOM    303  C5   DG     8      -0.591  24.596  -6.367  1.00  0.00           C  
ATOM    304  C6   DG     8       0.602  24.571  -5.599  1.00  0.00           C  
ATOM    305  O6   DG     8       1.759  24.766  -5.968  1.00  0.00           O  
ATOM    306  N1   DG     8       0.340  24.280  -4.255  1.00  0.00           N  
ATOM    307  C2   DG     8      -0.911  24.045  -3.721  1.00  0.00           C  
ATOM    308  N2   DG     8      -0.950  23.783  -2.407  1.00  0.00           N  
ATOM    309  N3   DG     8      -2.029  24.070  -4.441  1.00  0.00           N  
ATOM    310  C4   DG     8      -1.790  24.352  -5.751  1.00  0.00           C  
ATOM    311  C3'  DG     8      -6.397  24.328  -7.216  1.00  0.00           C  
ATOM    312  C2'  DG     8      -5.103  25.124  -7.389  1.00  0.00           C  
ATOM    313  O3'  DG     8      -6.933  24.613  -5.932  1.00  0.00           O  
ATOM    314  H5'  DG     8      -5.452  21.337  -8.679  1.00  0.00           H  
ATOM    315 H5''  DG     8      -7.189  21.718  -8.578  1.00  0.00           H  
ATOM    316  H4'  DG     8      -6.467  22.314  -6.462  1.00  0.00           H  
ATOM    317  H1'  DG     8      -4.479  24.423  -5.457  1.00  0.00           H  
ATOM    318  H8   DG     8      -2.572  24.863  -8.835  1.00  0.00           H  
ATOM    319  H1   DG     8       1.145  24.245  -3.669  1.00  0.00           H  
ATOM    320  H21  DG     8      -0.119  23.754  -1.851  1.00  0.00           H  
ATOM    321  H22  DG     8      -1.864  23.603  -2.030  1.00  0.00           H  
ATOM    322  H3'  DG     8      -7.089  24.542  -8.032  1.00  0.00           H  
ATOM    323  H2'  DG     8      -4.805  25.183  -8.433  1.00  0.00           H  
ATOM    324 H2''  DG     8      -5.212  26.137  -7.001  1.00  0.00           H  
ATOM    325  P    DG     9      -8.214  25.557  -5.821  1.00  0.00           P1+
ATOM    326  OP1  DG     9      -9.440  24.758  -6.037  1.00  0.00           O1-
ATOM    327  OP2  DG     9      -8.042  26.734  -6.702  1.00  0.00           O1-
ATOM    328  O5'  DG     9      -8.136  26.017  -4.291  1.00  0.00           O  
ATOM    329  C5'  DG     9      -7.546  25.127  -3.324  1.00  0.00           C  
ATOM    330  C4'  DG     9      -6.628  25.904  -2.395  1.00  0.00           C  
ATOM    331  O4'  DG     9      -5.266  26.001  -2.913  1.00  0.00           O  
ATOM    332  C1'  DG     9      -4.847  27.356  -2.819  1.00  0.00           C  
ATOM    333  N9   DG     9      -3.795  27.587  -3.848  1.00  0.00           N  
ATOM    334  C8   DG     9      -3.936  27.860  -5.195  1.00  0.00           C  
ATOM    335  N7   DG     9      -2.800  28.010  -5.829  1.00  0.00           N  
ATOM    336  C5   DG     9      -1.838  27.824  -4.843  1.00  0.00           C  
ATOM    337  C6   DG     9      -0.421  27.863  -4.919  1.00  0.00           C  
ATOM    338  O6   DG     9       0.291  28.076  -5.899  1.00  0.00           O  
ATOM    339  N1   DG     9       0.165  27.617  -3.672  1.00  0.00           N  
ATOM    340  C2   DG     9      -0.526  27.367  -2.503  1.00  0.00           C  
ATOM    341  N2   DG     9       0.223  27.155  -1.412  1.00  0.00           N  
ATOM    342  N3   DG     9      -1.853  27.333  -2.433  1.00  0.00           N  
ATOM    343  C4   DG     9      -2.438  27.570  -3.638  1.00  0.00           C  
ATOM    344  C3'  DG     9      -7.026  27.358  -2.127  1.00  0.00           C  
ATOM    345  C2'  DG     9      -6.115  28.183  -3.038  1.00  0.00           C  
ATOM    346  O3'  DG     9      -6.723  27.676  -0.777  1.00  0.00           O  
ATOM    347  H5'  DG     9      -6.978  24.341  -3.823  1.00  0.00           H  
ATOM    348 H5''  DG     9      -8.344  24.676  -2.730  1.00  0.00           H  
ATOM    349  H4'  DG     9      -6.549  25.374  -1.447  1.00  0.00           H  
ATOM    350  H1'  DG     9      -4.448  27.575  -1.827  1.00  0.00           H  
ATOM    351  H8   DG     9      -4.898  27.938  -5.688  1.00  0.00           H  
ATOM    352  H1   DG     9       1.162  27.628  -3.668  1.00  0.00           H  
ATOM    353  H21  DG     9       1.222  27.172  -1.447  1.00  0.00           H  
ATOM    354  H22  DG     9      -0.290  26.964  -0.569  1.00  0.00           H  
ATOM    355  H3'  DG     9      -8.073  27.520  -2.387  1.00  0.00           H  
ATOM    356  H2'  DG     9      -6.487  28.210  -4.059  1.00  0.00           H  
ATOM    357 H2''  DG     9      -6.023  29.207  -2.674  1.00  0.00           H  
ATOM    358  P    DA    10      -7.739  28.587   0.049  1.00  0.00           P1+
ATOM    359  OP1  DA    10      -8.822  27.745   0.604  1.00  0.00           O1-
ATOM    360  OP2  DA    10      -8.168  29.733  -0.784  1.00  0.00           O1-
ATOM    361  O5'  DA    10      -6.802  29.108   1.237  1.00  0.00           O  
ATOM    362  C5'  DA    10      -5.719  28.274   1.688  1.00  0.00           C  
ATOM    363  C4'  DA    10      -4.467  29.112   1.892  1.00  0.00           C  
ATOM    364  O4'  DA    10      -3.671  29.228   0.673  1.00  0.00           O  
ATOM    365  C1'  DA    10      -3.339  30.596   0.484  1.00  0.00           C  
ATOM    366  N9   DA    10      -3.094  30.822  -0.999  1.00  0.00           N  
ATOM    367  C8   DA    10      -3.959  31.101  -2.024  1.00  0.00           C  
ATOM    368  N7   DA    10      -3.374  31.292  -3.170  1.00  0.00           N  
ATOM    369  C5   DA    10      -2.023  31.129  -2.889  1.00  0.00           C  
ATOM    370  C6   DA    10      -0.876  31.205  -3.689  1.00  0.00           C  
ATOM    371  N6   DA    10      -0.906  31.478  -5.000  1.00  0.00           N  
ATOM    372  N1   DA    10       0.306  30.990  -3.095  1.00  0.00           N  
ATOM    373  C2   DA    10       0.329  30.719  -1.794  1.00  0.00           C  
ATOM    374  N3   DA    10      -0.676  30.622  -0.944  1.00  0.00           N  
ATOM    375  C4   DA    10      -1.854  30.842  -1.567  1.00  0.00           C  
ATOM    376  C3'  DA    10      -4.700  30.563   2.320  1.00  0.00           C  
ATOM    377  C2'  DA    10      -4.532  31.378   1.037  1.00  0.00           C  
ATOM    378  O3'  DA    10      -3.680  30.942   3.232  1.00  0.00           O  
ATOM    379  H5'  DA    10      -5.513  27.485   0.963  1.00  0.00           H  
ATOM    380 H5''  DA    10      -5.997  27.824   2.642  1.00  0.00           H  
ATOM    381  H4'  DA    10      -3.825  28.621   2.622  1.00  0.00           H  
ATOM    382  H1'  DA    10      -2.445  30.881   1.045  1.00  0.00           H  
ATOM    383  H8   DA    10      -5.035  31.159  -1.890  1.00  0.00           H  
ATOM    384  H61  DA    10      -0.030  31.507  -5.486  1.00  0.00           H  
ATOM    385  H62  DA    10      -1.803  31.635  -5.427  1.00  0.00           H  
ATOM    386  H2   DA    10       1.311  30.555  -1.371  1.00  0.00           H  
ATOM    387  H3'  DA    10      -5.708  30.684   2.720  1.00  0.00           H  
ATOM    388  H2'  DA    10      -5.428  31.350   0.422  1.00  0.00           H  
ATOM    389 H2''  DA    10      -4.293  32.418   1.262  1.00  0.00           H  
ATOM    390  P    DC    11      -4.062  31.855   4.484  1.00  0.00           P1+
ATOM    391  OP1  DC    11      -4.576  31.004   5.580  1.00  0.00           O1-
ATOM    392  OP2  DC    11      -4.949  32.955   4.044  1.00  0.00           O1-
ATOM    393  O5'  DC    11      -2.633  32.447   4.890  1.00  0.00           O  
ATOM    394  C5'  DC    11      -1.453  31.663   4.634  1.00  0.00           C  
ATOM    395  C4'  DC    11      -0.359  32.544   4.054  1.00  0.00           C  
ATOM    396  O4'  DC    11      -0.431  32.635   2.598  1.00  0.00           O  
ATOM    397  C1'  DC    11      -0.335  34.004   2.230  1.00  0.00           C  
ATOM    398  N1   DC    11      -1.001  34.176   0.908  1.00  0.00           N  
ATOM    399  C6   DC    11      -2.351  34.310   0.813  1.00  0.00           C  
ATOM    400  C5   DC    11      -2.956  34.467  -0.395  1.00  0.00           C  
ATOM    401  C4   DC    11      -2.108  34.482  -1.546  1.00  0.00           C  
ATOM    402  N4   DC    11      -2.629  34.630  -2.750  1.00  0.00           N  
ATOM    403  N3   DC    11      -0.788  34.349  -1.443  1.00  0.00           N  
ATOM    404  C2   DC    11      -0.203  34.193  -0.226  1.00  0.00           C  
ATOM    405  O2   DC    11       1.023  34.067  -0.091  1.00  0.00           O  
ATOM    406  C3'  DC    11      -0.363  34.003   4.516  1.00  0.00           C  
ATOM    407  C2'  DC    11      -1.014  34.772   3.366  1.00  0.00           C  
ATOM    408  O3'  DC    11       0.979  34.446   4.653  1.00  0.00           O  
ATOM    409  H5'  DC    11      -1.673  30.853   3.937  1.00  0.00           H  
ATOM    410 H5''  DC    11      -1.098  31.242   5.577  1.00  0.00           H  
ATOM    411  H4'  DC    11       0.612  32.100   4.276  1.00  0.00           H  
ATOM    412  H1'  DC    11       0.713  34.318   2.188  1.00  0.00           H  
ATOM    413  H6   DC    11      -2.979  34.285   1.687  1.00  0.00           H  
ATOM    414  H5   DC    11      -4.029  34.568  -0.446  1.00  0.00           H  
ATOM    415  H41  DC    11      -1.971  34.629  -3.506  1.00  0.00           H  
ATOM    416  H42  DC    11      -3.617  34.731  -2.855  1.00  0.00           H  
ATOM    417  H3'  DC    11      -0.950  34.111   5.431  1.00  0.00           H  
ATOM    418  H2'  DC    11      -2.094  34.743   3.445  1.00  0.00           H  
ATOM    419 H2''  DC    11      -0.714  35.820   3.391  1.00  0.00           H  
ATOM    420  P    DT    12       1.359  35.395   5.877  1.00  0.00           P1+
ATOM    421  OP1  DT    12       1.622  34.573   7.079  1.00  0.00           O1-
ATOM    422  OP2  DT    12       0.333  36.452   6.024  1.00  0.00           O1-
ATOM    423  O5'  DT    12       2.727  36.044   5.361  1.00  0.00           O  
ATOM    424  C5'  DT    12       3.569  35.284   4.474  1.00  0.00           C  
ATOM    425  C4'  DT    12       4.076  36.173   3.350  1.00  0.00           C  
ATOM    426  O4'  DT    12       3.163  36.206   2.212  1.00  0.00           O  
ATOM    427  C1'  DT    12       2.962  37.561   1.837  1.00  0.00           C  
ATOM    428  N1   DT    12       1.607  37.666   1.134  1.00  0.00           N  
ATOM    429  C6   DT    12       0.424  37.812   1.810  1.00  0.00           C  
ATOM    430  C5   DT    12      -0.737  37.952   1.156  1.00  0.00           C  
ATOM    431  C7   DT    12      -2.037  38.113   1.886  1.00  0.00           C  
ATOM    432  C4   DT    12      -0.775  37.955  -0.284  1.00  0.00           C  
ATOM    433  O4   DT    12      -1.790  38.079  -0.968  1.00  0.00           O  
ATOM    434  N3   DT    12       0.460  37.803  -0.880  1.00  0.00           N  
ATOM    435  C2   DT    12       1.670  37.656  -0.234  1.00  0.00           C  
ATOM    436  O2   DT    12       2.714  37.527  -0.851  1.00  0.00           O  
ATOM    437  C3'  DT    12       4.276  37.648   3.706  1.00  0.00           C  
ATOM    438  C2'  DT    12       3.041  38.353   3.144  1.00  0.00           C  
ATOM    439  O3'  DT    12       5.423  38.135   3.025  1.00  0.00           O  
ATOM    440  H5'  DT    12       3.020  34.441   4.051  1.00  0.00           H  
ATOM    441 H5''  DT    12       4.426  34.911   5.038  1.00  0.00           H  
ATOM    442  H4'  DT    12       5.013  35.766   2.970  1.00  0.00           H  
ATOM    443  H1'  DT    12       3.766  37.920   1.189  1.00  0.00           H  
ATOM    444  H6   DT    12       0.404  37.803   2.890  1.00  0.00           H  
ATOM    445  H71  DT    12      -1.884  38.116   2.966  1.00  0.00           H  
ATOM    446  H72  DT    12      -2.505  39.052   1.590  1.00  0.00           H  
ATOM    447  H73  DT    12      -2.707  37.296   1.620  1.00  0.00           H  
ATOM    448  H3   DT    12       0.480  37.791  -1.880  1.00  0.00           H  
ATOM    449  H3'  DT    12       4.330  37.774   4.789  1.00  0.00           H  
ATOM    450  H2'  DT    12       2.201  38.274   3.826  1.00  0.00           H  
ATOM    451 H2''  DT    12       3.243  39.412   2.979  1.00  0.00           H  
ATOM    452  P    DT    13       6.403  39.141   3.780  1.00  0.00           P1+
ATOM    453  OP1  DT    13       7.356  38.374   4.613  1.00  0.00           O1-
ATOM    454  OP2  DT    13       5.608  40.173   4.485  1.00  0.00           O1-
ATOM    455  O5'  DT    13       7.180  39.808   2.552  1.00  0.00           O  
ATOM    456  C5'  DT    13       7.378  39.039   1.351  1.00  0.00           C  
ATOM    457  C4'  DT    13       7.091  39.897   0.130  1.00  0.00           C  
ATOM    458  O4'  DT    13       5.684  39.860  -0.258  1.00  0.00           O  
ATOM    459  C1'  DT    13       5.241  41.194  -0.464  1.00  0.00           C  
ATOM    460  N1   DT    13       3.727  41.232  -0.242  1.00  0.00           N  
ATOM    461  C6   DT    13       3.157  41.370   0.996  1.00  0.00           C  
ATOM    462  C5   DT    13       1.828  41.452   1.144  1.00  0.00           C  
ATOM    463  C7   DT    13       1.194  41.604   2.494  1.00  0.00           C  
ATOM    464  C4   DT    13       0.955  41.398  -0.001  1.00  0.00           C  
ATOM    465  O4   DT    13      -0.272  41.466   0.037  1.00  0.00           O  
ATOM    466  N3   DT    13       1.614  41.259  -1.205  1.00  0.00           N  
ATOM    467  C2   DT    13       2.979  41.171  -1.388  1.00  0.00           C  
ATOM    468  O2   DT    13       3.470  41.048  -2.497  1.00  0.00           O  
ATOM    469  C3'  DT    13       7.394  41.390   0.280  1.00  0.00           C  
ATOM    470  C2'  DT    13       6.032  42.038   0.537  1.00  0.00           C  
ATOM    471  O3'  DT    13       7.902  41.883  -0.951  1.00  0.00           O  
ATOM    472  H5'  DT    13       6.725  38.164   1.342  1.00  0.00           H  
ATOM    473 H5''  DT    13       8.419  38.712   1.311  1.00  0.00           H  
ATOM    474  H4'  DT    13       7.646  39.503  -0.721  1.00  0.00           H  
ATOM    475  H1'  DT    13       5.497  41.550  -1.466  1.00  0.00           H  
ATOM    476  H6   DT    13       3.773  41.402   1.883  1.00  0.00           H  
ATOM    477  H71  DT    13       1.949  41.653   3.280  1.00  0.00           H  
ATOM    478  H72  DT    13       0.599  42.517   2.515  1.00  0.00           H  
ATOM    479  H73  DT    13       0.533  40.758   2.683  1.00  0.00           H  
ATOM    480  H3   DT    13       1.046  41.208  -2.027  1.00  0.00           H  
ATOM    481  H3'  DT    13       8.065  41.560   1.124  1.00  0.00           H  
ATOM    482  H2'  DT    13       5.754  41.961   1.583  1.00  0.00           H  
ATOM    483 H2''  DT    13       6.051  43.095   0.270  1.00  0.00           H  
ATOM    484  P    DT    14       9.091  42.945  -0.927  1.00  0.00           P1+
ATOM    485  OP1  DT    14      10.385  42.239  -0.799  1.00  0.00           O1-
ATOM    486  OP2  DT    14       8.813  43.980   0.094  1.00  0.00           O1-
ATOM    487  O5'  DT    14       8.972  43.586  -2.388  1.00  0.00           O  
ATOM    488  C5'  DT    14       8.466  42.777  -3.466  1.00  0.00           C  
ATOM    489  C4'  DT    14       7.481  43.579  -4.300  1.00  0.00           C  
ATOM    490  O4'  DT    14       6.116  43.487  -3.791  1.00  0.00           O  
ATOM    491  C1'  DT    14       5.575  44.798  -3.717  1.00  0.00           C  
ATOM    492  N1   DT    14       4.477  44.802  -2.651  1.00  0.00           N  
ATOM    493  C6   DT    14       4.733  44.971  -1.316  1.00  0.00           C  
ATOM    494  C5   DT    14       3.738  45.021  -0.419  1.00  0.00           C  
ATOM    495  C7   DT    14       4.007  45.207   1.045  1.00  0.00           C  
ATOM    496  C4   DT    14       2.365  44.898  -0.835  1.00  0.00           C  
ATOM    497  O4   DT    14       1.390  44.932  -0.087  1.00  0.00           O  
ATOM    498  N3   DT    14       2.202  44.731  -2.195  1.00  0.00           N  
ATOM    499  C2   DT    14       3.204  44.675  -3.141  1.00  0.00           C  
ATOM    500  O2   DT    14       2.959  44.524  -4.326  1.00  0.00           O  
ATOM    501  C3'  DT    14       7.745  45.085  -4.377  1.00  0.00           C  
ATOM    502  C2'  DT    14       6.763  45.703  -3.381  1.00  0.00           C  
ATOM    503  O3'  DT    14       7.415  45.544  -5.680  1.00  0.00           O  
ATOM    504  H5'  DT    14       7.972  41.885  -3.078  1.00  0.00           H  
ATOM    505 H5''  DT    14       9.302  42.479  -4.103  1.00  0.00           H  
ATOM    506  H4'  DT    14       7.451  43.168  -5.309  1.00  0.00           H  
ATOM    507  H1'  DT    14       5.181  45.123  -4.684  1.00  0.00           H  
ATOM    508  H6   DT    14       5.748  45.055  -0.958  1.00  0.00           H  
ATOM    509  H71  DT    14       5.076  45.307   1.239  1.00  0.00           H  
ATOM    510  H72  DT    14       3.495  46.102   1.397  1.00  0.00           H  
ATOM    511  H73  DT    14       3.621  44.350   1.597  1.00  0.00           H  
ATOM    512  H3   DT    14       1.263  44.632  -2.528  1.00  0.00           H  
ATOM    513  H3'  DT    14       8.774  45.306  -4.089  1.00  0.00           H  
ATOM    514  H2'  DT    14       7.152  45.658  -2.370  1.00  0.00           H  
ATOM    515 H2''  DT    14       6.573  46.748  -3.624  1.00  0.00           H  
ATOM    516  P    DC    15       8.344  46.640  -6.373  1.00  0.00           P1+
ATOM    517  OP1  DC    15       9.499  45.976  -7.016  1.00  0.00           O1-
ATOM    518  OP2  DC    15       8.667  47.705  -5.397  1.00  0.00           O1-
ATOM    519  O5'  DC    15       7.364  47.220  -7.496  1.00  0.00           O  
ATOM    520  C5'  DC    15       6.361  46.355  -8.062  1.00  0.00           C  
ATOM    521  C4'  DC    15       5.039  47.096  -8.173  1.00  0.00           C  
ATOM    522  O4'  DC    15       4.235  46.985  -6.959  1.00  0.00           O  
ATOM    523  C1'  DC    15       3.780  48.282  -6.602  1.00  0.00           C  
ATOM    524  N1   DC    15       3.520  48.295  -5.135  1.00  0.00           N  
ATOM    525  C6   DC    15       4.532  48.474  -4.244  1.00  0.00           C  
ATOM    526  C5   DC    15       4.292  48.486  -2.905  1.00  0.00           C  
ATOM    527  C4   DC    15       2.937  48.300  -2.489  1.00  0.00           C  
ATOM    528  N4   DC    15       2.633  48.300  -1.204  1.00  0.00           N  
ATOM    529  N3   DC    15       1.954  48.125  -3.368  1.00  0.00           N  
ATOM    530  C2   DC    15       2.214  48.117  -4.702  1.00  0.00           C  
ATOM    531  O2   DC    15       1.325  47.957  -5.551  1.00  0.00           O  
ATOM    532  C3'  DC    15       5.139  48.605  -8.412  1.00  0.00           C  
ATOM    533  C2'  DC    15       4.897  49.232  -7.038  1.00  0.00           C  
ATOM    534  O3'  DC    15       4.088  49.003  -9.281  1.00  0.00           O  
ATOM    535  H5'  DC    15       6.227  45.466  -7.445  1.00  0.00           H  
ATOM    536 H5''  DC    15       6.678  46.056  -9.063  1.00  0.00           H  
ATOM    537  H4'  DC    15       4.443  46.646  -8.967  1.00  0.00           H  
ATOM    538  H1'  DC    15       2.876  48.541  -7.165  1.00  0.00           H  
ATOM    539  H6   DC    15       5.550  48.601  -4.570  1.00  0.00           H  
ATOM    540  H5   DC    15       5.111  48.626  -2.216  1.00  0.00           H  
ATOM    541  H41  DC    15       1.663  48.163  -0.992  1.00  0.00           H  
ATOM    542  H42  DC    15       3.353  48.429  -0.523  1.00  0.00           H  
ATOM    543  H3'  DC    15       6.131  48.867  -8.784  1.00  0.00           H  
ATOM    544  H2'  DC    15       5.813  49.262  -6.462  1.00  0.00           H  
ATOM    545 H2''  DC    15       4.545  50.259  -7.146  1.00  0.00           H  
ATOM    546  P    DC    16       4.386  50.098 -10.402  1.00  0.00           P1+
ATOM    547  OP1  DC    16       4.976  49.443 -11.591  1.00  0.00           O1-
ATOM    548  OP2  DC    16       5.169  51.209  -9.817  1.00  0.00           O1-
ATOM    549  O5'  DC    16       2.909  50.606 -10.748  1.00  0.00           O  
ATOM    550  C5'  DC    16       1.805  49.692 -10.607  1.00  0.00           C  
ATOM    551  C4'  DC    16       0.635  50.390  -9.933  1.00  0.00           C  
ATOM    552  O4'  DC    16       0.699  50.302  -8.477  1.00  0.00           O  
ATOM    553  C1'  DC    16       0.479  51.599  -7.940  1.00  0.00           C  
ATOM    554  N1   DC    16       1.125  51.661  -6.599  1.00  0.00           N  
ATOM    555  C6   DC    16       2.458  51.904  -6.472  1.00  0.00           C  
ATOM    556  C5   DC    16       3.046  51.960  -5.247  1.00  0.00           C  
ATOM    557  C4   DC    16       2.199  51.752  -4.113  1.00  0.00           C  
ATOM    558  N4   DC    16       2.704  51.793  -2.894  1.00  0.00           N  
ATOM    559  N3   DC    16       0.897  51.515  -4.247  1.00  0.00           N  
ATOM    560  C2   DC    16       0.329  51.463  -5.481  1.00  0.00           C  
ATOM    561  O2   DC    16      -0.880  51.244  -5.646  1.00  0.00           O  
ATOM    562  C3'  DC    16       0.507  51.890 -10.207  1.00  0.00           C  
ATOM    563  C2'  DC    16       1.085  52.563  -8.962  1.00  0.00           C  
ATOM    564  O3'  DC    16      -0.870  52.224 -10.303  1.00  0.00           O  
ATOM    565  H5'  DC    16       2.098  48.823 -10.015  1.00  0.00           H  
ATOM    566 H5''  DC    16       1.491  49.363 -11.600  1.00  0.00           H  
ATOM    567  H4'  DC    16      -0.291  49.892 -10.221  1.00  0.00           H  
ATOM    568  H1'  DC    16      -0.594  51.810  -7.871  1.00  0.00           H  
ATOM    569  H6   DC    16       3.086  52.046  -7.334  1.00  0.00           H  
ATOM    570  H5   DC    16       4.105  52.150  -5.170  1.00  0.00           H  
ATOM    571  H41  DC    16       2.049  51.636  -2.152  1.00  0.00           H  
ATOM    572  H42  DC    16       3.679  51.968  -2.765  1.00  0.00           H  
ATOM    573  H3'  DC    16       1.082  52.165 -11.094  1.00  0.00           H  
ATOM    574  H2'  DC    16       2.163  52.642  -9.031  1.00  0.00           H  
ATOM    575 H2''  DC    16       0.690  53.574  -8.857  1.00  0.00           H  
ATOM    576  P    DA    17      -1.334  53.283 -11.402  1.00  0.00           P1+
ATOM    577  OP1  DA    17      -1.521  52.600 -12.701  1.00  0.00           O1-
ATOM    578  OP2  DA    17      -0.408  54.438 -11.402  1.00  0.00           O1-
ATOM    579  O5'  DA    17      -2.756  53.735 -10.824  1.00  0.00           O  
ATOM    580  C5'  DA    17      -3.526  52.795 -10.050  1.00  0.00           C  
ATOM    581  C4'  DA    17      -4.112  53.485  -8.829  1.00  0.00           C  
ATOM    582  O4'  DA    17      -3.205  53.456  -7.685  1.00  0.00           O  
ATOM    583  C1'  DA    17      -3.129  54.766  -7.140  1.00  0.00           C  
ATOM    584  N9   DA    17      -1.798  54.901  -6.418  1.00  0.00           N  
ATOM    585  C8   DA    17      -0.553  55.240  -6.878  1.00  0.00           C  
ATOM    586  N7   DA    17       0.351  55.314  -5.946  1.00  0.00           N  
ATOM    587  C5   DA    17      -0.341  55.001  -4.781  1.00  0.00           C  
ATOM    588  C6   DA    17       0.058  54.906  -3.443  1.00  0.00           C  
ATOM    589  N6   DA    17       1.312  55.128  -3.027  1.00  0.00           N  
ATOM    590  N1   DA    17      -0.877  54.575  -2.542  1.00  0.00           N  
ATOM    591  C2   DA    17      -2.120  54.356  -2.960  1.00  0.00           C  
ATOM    592  N3   DA    17      -2.611  54.415  -4.184  1.00  0.00           N  
ATOM    593  C4   DA    17      -1.649  54.750  -5.071  1.00  0.00           C  
ATOM    594  C3'  DA    17      -4.445  54.969  -8.999  1.00  0.00           C  
ATOM    595  C2'  DA    17      -3.279  55.707  -8.337  1.00  0.00           C  
ATOM    596  O3'  DA    17      -5.631  55.260  -8.274  1.00  0.00           O  
ATOM    597  H5'  DA    17      -2.902  51.959  -9.731  1.00  0.00           H  
ATOM    598 H5''  DA    17      -4.344  52.421 -10.667  1.00  0.00           H  
ATOM    599  H4'  DA    17      -5.007  52.951  -8.514  1.00  0.00           H  
ATOM    600  H1'  DA    17      -3.942  54.964  -6.437  1.00  0.00           H  
ATOM    601  H8   DA    17      -0.342  55.431  -7.926  1.00  0.00           H  
ATOM    602  H61  DA    17       1.498  55.032  -2.048  1.00  0.00           H  
ATOM    603  H62  DA    17       2.000  55.374  -3.719  1.00  0.00           H  
ATOM    604  H2   DA    17      -2.831  54.093  -2.188  1.00  0.00           H  
ATOM    605  H3'  DA    17      -4.508  55.227 -10.057  1.00  0.00           H  
ATOM    606  H2'  DA    17      -2.414  55.761  -8.993  1.00  0.00           H  
ATOM    607 H2''  DA    17      -3.567  56.719  -8.051  1.00  0.00           H  
ATOM    608  P    DG    18      -6.698  56.261  -8.909  1.00  0.00           P1+
ATOM    609  OP1  DG    18      -7.577  55.524  -9.843  1.00  0.00           O1-
ATOM    610  OP2  DG    18      -6.001  57.442  -9.468  1.00  0.00           O1-
ATOM    611  O5'  DG    18      -7.533  56.695  -7.615  1.00  0.00           O  
ATOM    612  C5'  DG    18      -7.661  55.764  -6.523  1.00  0.00           C  
ATOM    613  C4'  DG    18      -7.454  56.484  -5.201  1.00  0.00           C  
ATOM    614  O4'  DG    18      -6.050  56.525  -4.803  1.00  0.00           O  
ATOM    615  C1'  DG    18      -5.730  57.856  -4.425  1.00  0.00           C  
ATOM    616  N9   DG    18      -4.265  58.053  -4.618  1.00  0.00           N  
ATOM    617  C8   DG    18      -3.569  58.353  -5.772  1.00  0.00           C  
ATOM    618  N7   DG    18      -2.275  58.459  -5.601  1.00  0.00           N  
ATOM    619  C5   DG    18      -2.095  58.213  -4.245  1.00  0.00           C  
ATOM    620  C6   DG    18      -0.911  58.187  -3.462  1.00  0.00           C  
ATOM    621  O6   DG    18       0.250  58.381  -3.817  1.00  0.00           O  
ATOM    622  N1   DG    18      -1.190  57.895  -2.122  1.00  0.00           N  
ATOM    623  C2   DG    18      -2.448  57.661  -1.603  1.00  0.00           C  
ATOM    624  N2   DG    18      -2.503  57.398  -0.291  1.00  0.00           N  
ATOM    625  N3   DG    18      -3.557  57.688  -2.337  1.00  0.00           N  
ATOM    626  C4   DG    18      -3.302  57.970  -3.644  1.00  0.00           C  
ATOM    627  C3'  DG    18      -7.891  57.950  -5.164  1.00  0.00           C  
ATOM    628  C2'  DG    18      -6.594  58.746  -5.322  1.00  0.00           C  
ATOM    629  O3'  DG    18      -8.442  58.235  -3.887  1.00  0.00           O  
ATOM    630  H5'  DG    18      -6.931  54.960  -6.618  1.00  0.00           H  
ATOM    631 H5''  DG    18      -8.668  55.342  -6.538  1.00  0.00           H  
ATOM    632  H4'  DG    18      -7.971  55.936  -4.413  1.00  0.00           H  
ATOM    633  H1'  DG    18      -5.994  58.043  -3.383  1.00  0.00           H  
ATOM    634  H8   DG    18      -4.046  58.483  -6.737  1.00  0.00           H  
ATOM    635  H1   DG    18      -0.392  57.859  -1.526  1.00  0.00           H  
ATOM    636  H21  DG    18      -1.679  57.369   0.276  1.00  0.00           H  
ATOM    637  H22  DG    18      -3.422  57.219   0.075  1.00  0.00           H  
ATOM    638  H3'  DG    18      -8.573  58.165  -5.989  1.00  0.00           H  
ATOM    639  H2'  DG    18      -6.284  58.805  -6.362  1.00  0.00           H  
ATOM    640 H2''  DG    18      -6.706  59.758  -4.934  1.00  0.00           H  
ATOM    641  P    DG    19      -9.724  59.180  -3.791  1.00  0.00           P1+
ATOM    642  OP1  DG    19     -10.948  58.382  -4.022  1.00  0.00           O1-
ATOM    643  OP2  DG    19      -9.540  60.357  -4.670  1.00  0.00           O1-
ATOM    644  O5'  DG    19      -9.664  59.639  -2.260  1.00  0.00           O  
ATOM    645  C5'  DG    19      -9.087  58.748  -1.286  1.00  0.00           C  
ATOM    646  C4'  DG    19      -8.179  59.524  -0.346  1.00  0.00           C  
ATOM    647  O4'  DG    19      -6.811  59.620  -0.847  1.00  0.00           O  
ATOM    648  C1'  DG    19      -6.392  60.974  -0.748  1.00  0.00           C  
ATOM    649  N9   DG    19      -5.327  61.205  -1.764  1.00  0.00           N  
ATOM    650  C8   DG    19      -5.451  61.480  -3.112  1.00  0.00           C  
ATOM    651  N7   DG    19      -4.308  61.629  -3.732  1.00  0.00           N  
ATOM    652  C5   DG    19      -3.358  61.441  -2.735  1.00  0.00           C  
ATOM    653  C6   DG    19      -1.940  61.480  -2.794  1.00  0.00           C  
ATOM    654  O6   DG    19      -1.216  61.693  -3.764  1.00  0.00           O  
ATOM    655  N1   DG    19      -1.370  61.232  -1.539  1.00  0.00           N  
ATOM    656  C2   DG    19      -2.075  60.982  -0.379  1.00  0.00           C  
ATOM    657  N2   DG    19      -1.340  60.769   0.721  1.00  0.00           N  
ATOM    658  N3   DG    19      -3.403  60.949  -0.325  1.00  0.00           N  
ATOM    659  C4   DG    19      -3.973  61.188  -1.537  1.00  0.00           C  
ATOM    660  C3'  DG    19      -8.579  60.978  -0.082  1.00  0.00           C  
ATOM    661  C2'  DG    19      -7.656  61.803  -0.981  1.00  0.00           C  
ATOM    662  O3'  DG    19      -8.292  61.295   1.271  1.00  0.00           O  
ATOM    663  H5'  DG    19      -8.513  57.962  -1.779  1.00  0.00           H  
ATOM    664 H5''  DG    19      -9.891  58.297  -0.703  1.00  0.00           H  
ATOM    665  H4'  DG    19      -8.112  58.993   0.603  1.00  0.00           H  
ATOM    666  H1'  DG    19      -6.005  61.193   0.249  1.00  0.00           H  
ATOM    667  H8   DG    19      -6.407  61.559  -3.616  1.00  0.00           H  
ATOM    668  H1   DG    19      -0.373  61.242  -1.523  1.00  0.00           H  
ATOM    669  H21  DG    19      -0.340  60.785   0.698  1.00  0.00           H  
ATOM    670  H22  DG    19      -1.862  60.578   1.558  1.00  0.00           H  
ATOM    671  H3'  DG    19      -9.623  61.141  -0.355  1.00  0.00           H  
ATOM    672  H2'  DG    19      -8.016  61.831  -2.007  1.00  0.00           H  
ATOM    673 H2''  DG    19      -7.568  62.826  -0.616  1.00  0.00           H  
ATOM    674  P    DC    20      -9.317  62.206   2.086  1.00  0.00           P1+
ATOM    675  OP1  DC    20     -10.407  61.365   2.627  1.00  0.00           O1-
ATOM    676  OP2  DC    20      -9.736  63.354   1.249  1.00  0.00           O1-
ATOM    677  O5'  DC    20      -8.395  62.726   3.285  1.00  0.00           O  
ATOM    678  C5'  DC    20      -7.317  61.891   3.749  1.00  0.00           C  
ATOM    679  C4'  DC    20      -6.068  62.728   3.968  1.00  0.00           C  
ATOM    680  O4'  DC    20      -5.257  62.844   2.760  1.00  0.00           O  
ATOM    681  C1'  DC    20      -4.921  64.212   2.575  1.00  0.00           C  
ATOM    682  N1   DC    20      -4.663  64.434   1.124  1.00  0.00           N  
ATOM    683  C6   DC    20      -5.687  64.633   0.251  1.00  0.00           C  
ATOM    684  C5   DC    20      -5.450  64.836  -1.073  1.00  0.00           C  
ATOM    685  C4   DC    20      -4.082  64.827  -1.493  1.00  0.00           C  
ATOM    686  N4   DC    20      -3.779  65.018  -2.764  1.00  0.00           N  
ATOM    687  N3   DC    20      -3.088  64.632  -0.632  1.00  0.00           N  
ATOM    688  C2   DC    20      -3.347  64.431   0.688  1.00  0.00           C  
ATOM    689  O2   DC    20      -2.447  64.245   1.520  1.00  0.00           O  
ATOM    690  C3'  DC    20      -6.305  64.178   4.395  1.00  0.00           C  
ATOM    691  C2'  DC    20      -6.120  64.994   3.114  1.00  0.00           C  
ATOM    692  O3'  DC    20      -5.295  64.557   5.320  1.00  0.00           O  
ATOM    693  H5'  DC    20      -7.103  61.102   3.026  1.00  0.00           H  
ATOM    694 H5''  DC    20      -7.606  61.439   4.701  1.00  0.00           H  
ATOM    695  H4'  DC    20      -5.434  62.236   4.706  1.00  0.00           H  
ATOM    696  H1'  DC    20      -4.046  64.477   3.177  1.00  0.00           H  
ATOM    697  H6   DC    20      -6.712  64.624   0.578  1.00  0.00           H  
ATOM    698  H5   DC    20      -6.277  64.988  -1.748  1.00  0.00           H  
ATOM    699  H41  DC    20      -2.801  64.996  -2.980  1.00  0.00           H  
ATOM    700  H42  DC    20      -4.508  65.166  -3.431  1.00  0.00           H  
ATOM    701  H3'  DC    20      -7.317  64.300   4.785  1.00  0.00           H  
ATOM    702  H2'  DC    20      -7.035  65.014   2.536  1.00  0.00           H  
ATOM    703 H2''  DC    20      -5.863  66.027   3.355  1.00  0.00           H  
ATOM    704  P    DT    21      -5.692  65.469   6.567  1.00  0.00           P1+
ATOM    705  OP1  DT    21      -6.220  64.618   7.656  1.00  0.00           O1-
ATOM    706  OP2  DT    21      -6.573  66.570   6.117  1.00  0.00           O1-
ATOM    707  O5'  DT    21      -4.267  66.060   6.991  1.00  0.00           O  
ATOM    708  C5'  DT    21      -3.085  65.275   6.748  1.00  0.00           C  
ATOM    709  C4'  DT    21      -1.983  66.155   6.182  1.00  0.00           C  
ATOM    710  O4'  DT    21      -2.038  66.248   4.726  1.00  0.00           O  
ATOM    711  C1'  DT    21      -1.937  67.616   4.360  1.00  0.00           C  
ATOM    712  N1   DT    21      -2.603  67.794   2.994  1.00  0.00           N  
ATOM    713  C6   DT    21      -3.952  67.985   2.839  1.00  0.00           C  
ATOM    714  C5   DT    21      -4.490  68.190   1.630  1.00  0.00           C  
ATOM    715  C7   DT    21      -5.964  68.401   1.450  1.00  0.00           C  
ATOM    716  C4   DT    21      -3.664  68.216   0.451  1.00  0.00           C  
ATOM    717  O4   DT    21      -4.067  68.396  -0.697  1.00  0.00           O  
ATOM    718  N3   DT    21      -2.322  68.015   0.700  1.00  0.00           N  
ATOM    719  C2   DT    21      -1.739  67.802   1.932  1.00  0.00           C  
ATOM    720  O2   DT    21      -0.537  67.633   2.052  1.00  0.00           O  
ATOM    721  C3'  DT    21      -1.992  67.614   6.645  1.00  0.00           C  
ATOM    722  C2'  DT    21      -2.629  68.385   5.488  1.00  0.00           C  
ATOM    723  O3'  DT    21      -0.651  68.056   6.798  1.00  0.00           O  
ATOM    724  H5'  DT    21      -3.298  64.464   6.049  1.00  0.00           H  
ATOM    725 H5''  DT    21      -2.743  64.854   7.696  1.00  0.00           H  
ATOM    726  H4'  DT    21      -1.017  65.711   6.417  1.00  0.00           H  
ATOM    727  H1'  DT    21      -0.895  67.947   4.331  1.00  0.00           H  
ATOM    728  H6   DT    21      -4.610  67.962   3.695  1.00  0.00           H  
ATOM    729  H71  DT    21      -6.484  68.380   2.409  1.00  0.00           H  
ATOM    730  H72  DT    21      -6.137  69.365   0.972  1.00  0.00           H  
ATOM    731  H73  DT    21      -6.367  67.620   0.805  1.00  0.00           H  
ATOM    732  H3   DT    21      -1.710  68.016  -0.093  1.00  0.00           H  
ATOM    733  H3'  DT    21      -2.590  67.722   7.552  1.00  0.00           H  
ATOM    734  H2'  DT    21      -3.711  68.334   5.533  1.00  0.00           H  
ATOM    735 H2''  DT    21      -2.338  69.435   5.517  1.00  0.00           H  
TER     736       DT    21 
CONECT    1    2   17
CONECT    2    1   61   62    3
CONECT    3    2   63    4   14
CONECT    4    3    5
CONECT    5    4   64    6   15
CONECT    6    5    7   12
CONECT    7    6   65    8    8
CONECT    8    7    7   66    9
CONECT    9    8   10   11   11
CONECT   10    9   67   68
CONECT   11    9    9   12
CONECT   12    6   11   13   13
CONECT   13   12   12
CONECT   14    3   69   15   16
CONECT   15    5   14   70   71
CONECT   16   14
CONECT   17    1   18   28   29
CONECT   18   17   19
CONECT   19   18   20   88   89
CONECT   20   19   72   21   87
CONECT   21   20   73   74   22
CONECT   22   21   75   23   86
CONECT   23   22   76   77   24
CONECT   24   23   78   25   85
CONECT   25   24   79   80   26
CONECT   26   25   81   27   84
CONECT   27   26   82   83   30
CONECT   28   17
CONECT   29   17
CONECT   30   27   31   60   60
CONECT   31   30   32   96
CONECT   32   31   90   91   33
CONECT   33   32   92   34   95
CONECT   34   33   93   94   35
CONECT   35   34   36   37   59
CONECT   36   35
CONECT   37   35   38   39   40
CONECT   38   37
CONECT   39   37
CONECT   40   37   41   42   58
CONECT   41   40
CONECT   42   40   43   44   45
CONECT   43   42
CONECT   44   42
CONECT   45   42   46   47   57
CONECT   46   45
CONECT   47   45   48   49   50
CONECT   48   47
CONECT   49   47
CONECT   50   47   51   52   56
CONECT   51   50
CONECT   52   50   53   54   55
CONECT   53   52
CONECT   54   52
CONECT   55   52
CONECT   56   50
CONECT   57   45
CONECT   58   40
CONECT   59   35
CONECT   60   30   30
CONECT   61    2
CONECT   62    2
CONECT   63    3
CONECT   64    5
CONECT   65    7
CONECT   66    8
CONECT   67   10
CONECT   68   10
CONECT   69   14
CONECT   70   15
CONECT   71   15
CONECT   72   20
CONECT   73   21
CONECT   74   21
CONECT   75   22
CONECT   76   23
CONECT   77   23
CONECT   78   24
CONECT   79   25
CONECT   80   25
CONECT   81   26
CONECT   82   27
CONECT   83   27
CONECT   84   26
CONECT   85   24
CONECT   86   22
CONECT   87   20
CONECT   88   19
CONECT   89   19
CONECT   90   32
CONECT   91   32
CONECT   92   33
CONECT   93   34
CONECT   94   34
CONECT   95   33
CONECT   96   31
CONECT   97   98   99  100
CONECT   98   97
CONECT   99   97
CONECT  100   97  101
CONECT  101  100  119  120  102
CONECT  102  101  121  103  116
CONECT  103  102  104
CONECT  104  103  122  105  117
CONECT  105  104  106  115
CONECT  106  105  123  107  107
CONECT  107  106  106  108
CONECT  108  107  109  115  115
CONECT  109  108  110  110  111
CONECT  110  109  109
CONECT  111  109  124  112
CONECT  112  111  113  114  114
CONECT  113  112  125  126
CONECT  114  112  112  115
CONECT  115  105  108  108  114
CONECT  116  102  127  117  118
CONECT  117  104  116  128  129
CONECT  118  116
CONECT  119  101
CONECT  120  101
CONECT  121  102
CONECT  122  104
CONECT  123  106
CONECT  124  111
CONECT  125  113
CONECT  126  113
CONECT  127  116
CONECT  128  117
CONECT  129  117
CONECT  130  131  132  133
CONECT  131  130
CONECT  132  130
CONECT  133  130  134
CONECT  134  133  151  152  135
CONECT  135  134  153  136  148
CONECT  136  135  137
CONECT  137  136  154  138  149
CONECT  138  137  139  147
CONECT  139  138  155  140  140
CONECT  140  139  139  141
CONECT  141  140  142  147  147
CONECT  142  141  143  144  144
CONECT  143  142  156  157
CONECT  144  142  142  145
CONECT  145  144  158  146  146
CONECT  146  145  145  147
CONECT  147  138  141  141  146
CONECT  148  135  159  149  150
CONECT  149  137  148  160  161
CONECT  150  148
CONECT  151  134
CONECT  152  134
CONECT  153  135
CONECT  154  137
CONECT  155  139
CONECT  156  143
CONECT  157  143
CONECT  158  145
CONECT  159  148
CONECT  160  149
CONECT  161  149
CONECT  162  163  164  165
CONECT  163  162
CONECT  164  162
CONECT  165  162  166
CONECT  166  165  182  183  167
CONECT  167  166  184  168  179
CONECT  168  167  169
CONECT  169  168  185  170  180
CONECT  170  169  171  177
CONECT  171  170  186  172  172
CONECT  172  171  171  173  174
CONECT  173  172  187  188  189
CONECT  174  172  175  175  176
CONECT  175  174  174
CONECT  176  174  190  177
CONECT  177  170  176  178  178
CONECT  178  177  177
CONECT  179  167  191  180  181
CONECT  180  169  179  192  193
CONECT  181  179
CONECT  182  166
CONECT  183  166
CONECT  184  167
CONECT  185  169
CONECT  186  171
CONECT  187  173
CONECT  188  173
CONECT  189  173
CONECT  190  176
CONECT  191  179
CONECT  192  180
CONECT  193  180
CONECT  194  195  196  197
CONECT  195  194
CONECT  196  194
CONECT  197  194  198
CONECT  198  197  216  217  199
CONECT  199  198  218  200  213
CONECT  200  199  201
CONECT  201  200  219  202  214
CONECT  202  201  203  212
CONECT  203  202  220  204  204
CONECT  204  203  203  205
CONECT  205  204  206  212  212
CONECT  206  205  207  207  208
CONECT  207  206  206
CONECT  208  206  221  209
CONECT  209  208  210  211  211
CONECT  210  209  222  223
CONECT  211  209  209  212
CONECT  212  202  205  205  211
CONECT  213  199  224  214  215
CONECT  214  201  213  225  226
CONECT  215  213
CONECT  216  198
CONECT  217  198
CONECT  218  199
CONECT  219  201
CONECT  220  203
CONECT  221  208
CONECT  222  210
CONECT  223  210
CONECT  224  213
CONECT  225  214
CONECT  226  214
CONECT  227  228  229  230
CONECT  228  227
CONECT  229  227
CONECT  230  227  231
CONECT  231  230  247  248  232
CONECT  232  231  249  233  244
CONECT  233  232  234
CONECT  234  233  250  235  245
CONECT  235  234  236  242
CONECT  236  235  251  237  237
CONECT  237  236  236  238  239
CONECT  238  237  252  253  254
CONECT  239  237  240  240  241
CONECT  240  239  239
CONECT  241  239  255  242
CONECT  242  235  241  243  243
CONECT  243  242  242
CONECT  244  232  256  245  246
CONECT  245  234  244  257  258
CONECT  246  244
CONECT  247  231
CONECT  248  231
CONECT  249  232
CONECT  250  234
CONECT  251  236
CONECT  252  238
CONECT  253  238
CONECT  254  238
CONECT  255  241
CONECT  256  244
CONECT  257  245
CONECT  258  245
CONECT  259  260  261  262
CONECT  260  259
CONECT  261  259
CONECT  262  259  263
CONECT  263  262  281  282  264
CONECT  264  263  283  265  278
CONECT  265  264  266
CONECT  266  265  284  267  279
CONECT  267  266  268  277
CONECT  268  267  285  269  269
CONECT  269  268  268  270
CONECT  270  269  271  277  277
CONECT  271  270  272  272  273
CONECT  272  271  271
CONECT  273  271  286  274
CONECT  274  273  275  276  276
CONECT  275  274  287  288
CONECT  276  274  274  277
CONECT  277  267  270  270  276
CONECT  278  264  289  279  280
CONECT  279  266  278  290  291
CONECT  280  278
CONECT  281  263
CONECT  282  263
CONECT  283  264
CONECT  284  266
CONECT  285  268
CONECT  286  273
CONECT  287  275
CONECT  288  275
CONECT  289  278
CONECT  290  279
CONECT  291  279
CONECT  292  293  294  295
CONECT  293  292
CONECT  294  292
CONECT  295  292  296
CONECT  296  295  314  315  297
CONECT  297  296  316  298  311
CONECT  298  297  299
CONECT  299  298  317  300  312
CONECT  300  299  301  310
CONECT  301  300  318  302  302
CONECT  302  301  301  303
CONECT  303  302  304  310  310
CONECT  304  303  305  305  306
CONECT  305  304  304
CONECT  306  304  319  307
CONECT  307  306  308  309  309
CONECT  308  307  320  321
CONECT  309  307  307  310
CONECT  310  300  303  303  309
CONECT  311  297  322  312  313
CONECT  312  299  311  323  324
CONECT  313  311
CONECT  314  296
CONECT  315  296
CONECT  316  297
CONECT  317  299
CONECT  318  301
CONECT  319  306
CONECT  320  308
CONECT  321  308
CONECT  322  311
CONECT  323  312
CONECT  324  312
CONECT  325  326  327  328
CONECT  326  325
CONECT  327  325
CONECT  328  325  329
CONECT  329  328  347  348  330
CONECT  330  329  349  331  344
CONECT  331  330  332
CONECT  332  331  350  333  345
CONECT  333  332  334  343
CONECT  334  333  351  335  335
CONECT  335  334  334  336
CONECT  336  335  337  343  343
CONECT  337  336  338  338  339
CONECT  338  337  337
CONECT  339  337  352  340
CONECT  340  339  341  342  342
CONECT  341  340  353  354
CONECT  342  340  340  343
CONECT  343  333  336  336  342
CONECT  344  330  355  345  346
CONECT  345  332  344  356  357
CONECT  346  344
CONECT  347  329
CONECT  348  329
CONECT  349  330
CONECT  350  332
CONECT  351  334
CONECT  352  339
CONECT  353  341
CONECT  354  341
CONECT  355  344
CONECT  356  345
CONECT  357  345
CONECT  358  359  360  361
CONECT  359  358
CONECT  360  358
CONECT  361  358  362
CONECT  362  361  379  380  363
CONECT  363  362  381  364  376
CONECT  364  363  365
CONECT  365  364  382  366  377
CONECT  366  365  367  375
CONECT  367  366  383  368  368
CONECT  368  367  367  369
CONECT  369  368  370  375  375
CONECT  370  369  371  372  372
CONECT  371  370  384  385
CONECT  372  370  370  373
CONECT  373  372  386  374  374
CONECT  374  373  373  375
CONECT  375  366  369  369  374
CONECT  376  363  387  377  378
CONECT  377  365  376  388  389
CONECT  378  376
CONECT  379  362
CONECT  380  362
CONECT  381  363
CONECT  382  365
CONECT  383  367
CONECT  384  371
CONECT  385  371
CONECT  386  373
CONECT  387  376
CONECT  388  377
CONECT  389  377
CONECT  390  391  392  393
CONECT  391  390
CONECT  392  390
CONECT  393  390  394
CONECT  394  393  409  410  395
CONECT  395  394  411  396  406
CONECT  396  395  397
CONECT  397  396  412  398  407
CONECT  398  397  399  404
CONECT  399  398  413  400  400
CONECT  400  399  399  414  401
CONECT  401  400  402  403  403
CONECT  402  401  415  416
CONECT  403  401  401  404
CONECT  404  398  403  405  405
CONECT  405  404  404
CONECT  406  395  417  407  408
CONECT  407  397  406  418  419
CONECT  408  406
CONECT  409  394
CONECT  410  394
CONECT  411  395
CONECT  412  397
CONECT  413  399
CONECT  414  400
CONECT  415  402
CONECT  416  402
CONECT  417  406
CONECT  418  407
CONECT  419  407
CONECT  420  421  422  423
CONECT  421  420
CONECT  422  420
CONECT  423  420  424
CONECT  424  423  440  441  425
CONECT  425  424  442  426  437
CONECT  426  425  427
CONECT  427  426  443  428  438
CONECT  428  427  429  435
CONECT  429  428  444  430  430
CONECT  430  429  429  431  432
CONECT  431  430  445  446  447
CONECT  432  430  433  433  434
CONECT  433  432  432
CONECT  434  432  448  435
CONECT  435  428  434  436  436
CONECT  436  435  435
CONECT  437  425  449  438  439
CONECT  438  427  437  450  451
CONECT  439  437
CONECT  440  424
CONECT  441  424
CONECT  442  425
CONECT  443  427
CONECT  444  429
CONECT  445  431
CONECT  446  431
CONECT  447  431
CONECT  448  434
CONECT  449  437
CONECT  450  438
CONECT  451  438
CONECT  452  453  454  455
CONECT  453  452
CONECT  454  452
CONECT  455  452  456
CONECT  456  455  472  473  457
CONECT  457  456  474  458  469
CONECT  458  457  459
CONECT  459  458  475  460  470
CONECT  460  459  461  467
CONECT  461  460  476  462  462
CONECT  462  461  461  463  464
CONECT  463  462  477  478  479
CONECT  464  462  465  465  466
CONECT  465  464  464
CONECT  466  464  480  467
CONECT  467  460  466  468  468
CONECT  468  467  467
CONECT  469  457  481  470  471
CONECT  470  459  469  482  483
CONECT  471  469
CONECT  472  456
CONECT  473  456
CONECT  474  457
CONECT  475  459
CONECT  476  461
CONECT  477  463
CONECT  478  463
CONECT  479  463
CONECT  480  466
CONECT  481  469
CONECT  482  470
CONECT  483  470
CONECT  484  485  486  487
CONECT  485  484
CONECT  486  484
CONECT  487  484  488
CONECT  488  487  504  505  489
CONECT  489  488  506  490  501
CONECT  490  489  491
CONECT  491  490  507  492  502
CONECT  492  491  493  499
CONECT  493  492  508  494  494
CONECT  494  493  493  495  496
CONECT  495  494  509  510  511
CONECT  496  494  497  497  498
CONECT  497  496  496
CONECT  498  496  512  499
CONECT  499  492  498  500  500
CONECT  500  499  499
CONECT  501  489  513  502  503
CONECT  502  491  501  514  515
CONECT  503  501
CONECT  504  488
CONECT  505  488
CONECT  506  489
CONECT  507  491
CONECT  508  493
CONECT  509  495
CONECT  510  495
CONECT  511  495
CONECT  512  498
CONECT  513  501
CONECT  514  502
CONECT  515  502
CONECT  516  517  518  519
CONECT  517  516
CONECT  518  516
CONECT  519  516  520
CONECT  520  519  535  536  521
CONECT  521  520  537  522  532
CONECT  522  521  523
CONECT  523  522  538  524  533
CONECT  524  523  525  530
CONECT  525  524  539  526  526
CONECT  526  525  525  540  527
CONECT  527  526  528  529  529
CONECT  528  527  541  542
CONECT  529  527  527  530
CONECT  530  524  529  531  531
CONECT  531  530  530
CONECT  532  521  543  533  534
CONECT  533  523  532  544  545
CONECT  534  532
CONECT  535  520
CONECT  536  520
CONECT  537  521
CONECT  538  523
CONECT  539  525
CONECT  540  526
CONECT  541  528
CONECT  542  528
CONECT  543  532
CONECT  544  533
CONECT  545  533
CONECT  546  547  548  549
CONECT  547  546
CONECT  548  546
CONECT  549  546  550
CONECT  550  549  565  566  551
CONECT  551  550  567  552  562
CONECT  552  551  553
CONECT  553  552  568  554  563
CONECT  554  553  555  560
CONECT  555  554  569  556  556
CONECT  556  555  555  570  557
CONECT  557  556  558  559  559
CONECT  558  557  571  572
CONECT  559  557  557  560
CONECT  560  554  559  561  561
CONECT  561  560  560
CONECT  562  551  573  563  564
CONECT  563  553  562  574  575
CONECT  564  562
CONECT  565  550
CONECT  566  550
CONECT  567  551
CONECT  568  553
CONECT  569  555
CONECT  570  556
CONECT  571  558
CONECT  572  558
CONECT  573  562
CONECT  574  563
CONECT  575  563
CONECT  576  577  578  579
CONECT  577  576
CONECT  578  576
CONECT  579  576  580
CONECT  580  579  597  598  581
CONECT  581  580  599  582  594
CONECT  582  581  583
CONECT  583  582  600  584  595
CONECT  584  583  585  593
CONECT  585  584  601  586  586
CONECT  586  585  585  587
CONECT  587  586  588  593  593
CONECT  588  587  589  590  590
CONECT  589  588  602  603
CONECT  590  588  588  591
CONECT  591  590  604  592  592
CONECT  592  591  591  593
CONECT  593  584  587  587  592
CONECT  594  581  605  595  596
CONECT  595  583  594  606  607
CONECT  596  594
CONECT  597  580
CONECT  598  580
CONECT  599  581
CONECT  600  583
CONECT  601  585
CONECT  602  589
CONECT  603  589
CONECT  604  591
CONECT  605  594
CONECT  606  595
CONECT  607  595
CONECT  608  609  610  611
CONECT  609  608
CONECT  610  608
CONECT  611  608  612
CONECT  612  611  630  631  613
CONECT  613  612  632  614  627
CONECT  614  613  615
CONECT  615  614  633  616  628
CONECT  616  615  617  626
CONECT  617  616  634  618  618
CONECT  618  617  617  619
CONECT  619  618  620  626  626
CONECT  620  619  621  621  622
CONECT  621  620  620
CONECT  622  620  635  623
CONECT  623  622  624  625  625
CONECT  624  623  636  637
CONECT  625  623  623  626
CONECT  626  616  619  619  625
CONECT  627  613  638  628  629
CONECT  628  615  627  639  640
CONECT  629  627
CONECT  630  612
CONECT  631  612
CONECT  632  613
CONECT  633  615
CONECT  634  617
CONECT  635  622
CONECT  636  624
CONECT  637  624
CONECT  638  627
CONECT  639  628
CONECT  640  628
CONECT  641  642  643  644
CONECT  642  641
CONECT  643  641
CONECT  644  641  645
CONECT  645  644  663  664  646
CONECT  646  645  665  647  660
CONECT  647  646  648
CONECT  648  647  666  649  661
CONECT  649  648  650  659
CONECT  650  649  667  651  651
CONECT  651  650  650  652
CONECT  652  651  653  659  659
CONECT  653  652  654  654  655
CONECT  654  653  653
CONECT  655  653  668  656
CONECT  656  655  657  658  658
CONECT  657  656  669  670
CONECT  658  656  656  659
CONECT  659  649  652  652  658
CONECT  660  646  671  661  662
CONECT  661  648  660  672  673
CONECT  662  660
CONECT  663  645
CONECT  664  645
CONECT  665  646
CONECT  666  648
CONECT  667  650
CONECT  668  655
CONECT  669  657
CONECT  670  657
CONECT  671  660
CONECT  672  661
CONECT  673  661
CONECT  674  675  676  677
CONECT  675  674
CONECT  676  674
CONECT  677  674  678
CONECT  678  677  693  694  679
CONECT  679  678  695  680  690
CONECT  680  679  681
CONECT  681  680  696  682  691
CONECT  682  681  683  688
CONECT  683  682  697  684  684
CONECT  684  683  683  698  685
CONECT  685  684  686  687  687
CONECT  686  685  699  700
CONECT  687  685  685  688
CONECT  688  682  687  689  689
CONECT  689  688  688
CONECT  690  679  701  691  692
CONECT  691  681  690  702  703
CONECT  692  690
CONECT  693  678
CONECT  694  678
CONECT  695  679
CONECT  696  681
CONECT  697  683
CONECT  698  684
CONECT  699  686
CONECT  700  686
CONECT  701  690
CONECT  702  691
CONECT  703  691
CONECT  704  705  706  707
CONECT  705  704
CONECT  706  704
CONECT  707  704  708
CONECT  708  707  724  725  709
CONECT  709  708  726  710  721
CONECT  710  709  711
CONECT  711  710  727  712  722
CONECT  712  711  713  719
CONECT  713  712  728  714  714
CONECT  714  713  713  715  716
CONECT  715  714  729  730  731
CONECT  716  714  717  717  718
CONECT  717  716  716
CONECT  718  716  732  719
CONECT  719  712  718  720  720
CONECT  720  719  719
CONECT  721  709  733  722  723
CONECT  722  711  721  734  735
CONECT  723  721
CONECT  724  708
CONECT  725  708
CONECT  726  709
CONECT  727  711
CONECT  728  713
CONECT  729  715
CONECT  730  715
CONECT  731  715
CONECT  732  718
CONECT  733  721
CONECT  734  722
CONECT  735  722
END
