# Supplementary material for: Synthesis and applications of theranostic oligonucleotides carrying multiple fluorine atoms
Source: Theranostics. 2020 Jan 1;10(3):1391–414. doi: 10.7150/thno.37936 (PMC6956824; doi:10.7150/thno.37936)
Supplement: Supplementary file 1 — Supplementary data. [file thnov10p1391s1.zip › 2.pdb]

REMARK  99                                                                      
REMARK  99 MOE v2018.01 (Chemical Computing Group ULC) Thu Oct 04 06:32:13 2018 
ATOM      1  O5'  DA 1   1      -2.207 -20.145   6.254  1.00  0.00           O  
ATOM      2  C5'  DA 1   1      -1.030 -20.929   5.984  1.00  0.00           C  
ATOM      3  C4'  DA 1   1       0.056 -20.048   5.390  1.00  0.00           C  
ATOM      4  O4'  DA 1   1      -0.034 -19.957   3.936  1.00  0.00           O  
ATOM      5  C1'  DA 1   1       0.056 -18.589   3.566  1.00  0.00           C  
ATOM      6  N9   DA 1   1      -0.639 -18.415   2.225  1.00  0.00           N  
ATOM      7  C8   DA 1   1      -1.955 -18.201   1.912  1.00  0.00           C  
ATOM      8  N7   DA 1   1      -2.176 -18.039   0.641  1.00  0.00           N  
ATOM      9  C5   DA 1   1      -0.916 -18.152   0.064  1.00  0.00           C  
ATOM     10  C6   DA 1   1      -0.474 -18.075  -1.262  1.00  0.00           C  
ATOM     11  N6   DA 1   1      -1.290 -17.854  -2.301  1.00  0.00           N  
ATOM     12  N1   DA 1   1       0.838 -18.232  -1.485  1.00  0.00           N  
ATOM     13  C2   DA 1   1       1.643 -18.450  -0.449  1.00  0.00           C  
ATOM     14  N3   DA 1   1       1.345 -18.542   0.833  1.00  0.00           N  
ATOM     15  C4   DA 1   1       0.019 -18.381   1.030  1.00  0.00           C  
ATOM     16  C3'  DA 1   1       0.056 -18.589   5.852  1.00  0.00           C  
ATOM     17  C2'  DA 1   1      -0.609 -17.820   4.709  1.00  0.00           C  
ATOM     18  O3'  DA 1   1       1.400 -18.144   5.972  1.00  0.00           O  
ATOM     19  P    DA 1   1      -3.503 -20.353   5.436  1.00  0.00           P1+
ATOM     20  O    DA 1   1      -4.480 -19.270   5.951  1.00  0.00           O  
ATOM     21  C    DA 1   1      -4.908 -19.233   7.331  1.00  0.00           C  
ATOM     22  C1   DA 1   1      -6.338 -19.796   7.310  1.00  0.00           C  
ATOM     23  C12  DA 1   1      -6.929 -19.737   8.742  1.00  0.00           C  
ATOM     24 F121  DA 1   1      -6.901 -18.439   9.140  1.00  0.00           F  
ATOM     25 F122  DA 1   1      -6.117 -20.448   9.561  1.00  0.00           F  
ATOM     26 C123  DA 1   1      -8.400 -20.304   8.762  1.00  0.00           C  
ATOM     27 F121  DA 1   1      -9.185 -19.509   7.967  1.00  0.00           F  
ATOM     28 C122  DA 1   1      -8.965 -20.376  10.226  1.00  0.00           C  
ATOM     29 F121  DA 1   1      -8.765 -19.191  10.871  1.00  0.00           F  
ATOM     30 F122  DA 1   1      -8.291 -21.334  10.924  1.00  0.00           F  
ATOM     31 C123  DA 1   1     -10.507 -20.695  10.212  1.00  0.00           C  
ATOM     32 F121  DA 1   1     -11.182 -19.608   9.745  1.00  0.00           F  
ATOM     33 C122  DA 1   1     -11.010 -21.070  11.644  1.00  0.00           C  
ATOM     34 F121  DA 1   1     -10.567 -20.166  12.581  1.00  0.00           F  
ATOM     35 F122  DA 1   1     -10.519 -22.306  12.009  1.00  0.00           F  
ATOM     36 C123  DA 1   1     -12.580 -21.112  11.665  1.00  0.00           C  
ATOM     37 F121  DA 1   1     -13.118 -19.884  11.518  1.00  0.00           F  
ATOM     38 F122  DA 1   1     -13.011 -21.594  12.850  1.00  0.00           F  
ATOM     39 F123  DA 1   1     -13.081 -21.908  10.702  1.00  0.00           F  
ATOM     40 F123  DA 1   1     -10.770 -21.725   9.362  1.00  0.00           F  
ATOM     41 F123  DA 1   1      -8.396 -21.555   8.197  1.00  0.00           F  
ATOM     42  F    DA 1   1      -3.244 -20.131   4.081  1.00  0.00           F  
ATOM     43  O    DA 1   1      -4.058 -21.679   5.758  1.00  0.00           O1-
ATOM     44  H5'  DA 1   1      -1.259 -21.740   5.291  1.00  0.00           H  
ATOM     45 H5''  DA 1   1      -0.665 -21.349   6.923  1.00  0.00           H  
ATOM     46  H4'  DA 1   1       1.029 -20.491   5.602  1.00  0.00           H  
ATOM     47  H1'  DA 1   1       1.094 -18.256   3.480  1.00  0.00           H  
ATOM     48  H8   DA 1   1      -2.742 -18.170   2.660  1.00  0.00           H  
ATOM     49  H61  DA 1   1      -0.877 -17.820  -3.214  1.00  0.00           H  
ATOM     50  H62  DA 1   1      -2.271 -17.741  -2.113  1.00  0.00           H  
ATOM     51  H2   DA 1   1       2.690 -18.569  -0.692  1.00  0.00           H  
ATOM     52  H3'  DA 1   1      -0.521 -18.481   6.772  1.00  0.00           H  
ATOM     53  H2'  DA 1   1      -1.693 -17.899   4.749  1.00  0.00           H  
ATOM     54 H2''  DA 1   1      -0.333 -16.766   4.732  1.00  0.00           H  
ATOM     55  H11  DA 1   1      -6.948 -19.198   6.632  1.00  0.00           H  
ATOM     56  H13  DA 1   1      -6.311 -20.829   6.961  1.00  0.00           H  
ATOM     57  H2   DA 1   1      -4.906 -18.198   7.681  1.00  0.00           H  
ATOM     58  H3   DA 1   1      -4.254 -19.836   7.969  1.00  0.00           H  
ATOM     59  P    DT 1   2       1.794 -17.194   7.191  1.00  0.00           P1+
ATOM     60  OP1  DT 1   2       2.072 -18.015   8.390  1.00  0.00           O1-
ATOM     61  OP2  DT 1   2       0.769 -16.138   7.350  1.00  0.00           O1-
ATOM     62  O5'  DT 1   2       3.155 -16.545   6.658  1.00  0.00           O  
ATOM     63  C5'  DT 1   2       3.987 -17.304   5.761  1.00  0.00           C  
ATOM     64  C4'  DT 1   2       4.480 -16.416   4.631  1.00  0.00           C  
ATOM     65  O4'  DT 1   2       3.553 -16.384   3.503  1.00  0.00           O  
ATOM     66  C1'  DT 1   2       3.346 -15.029   3.131  1.00  0.00           C  
ATOM     67  N1   DT 1   2       1.983 -14.926   2.444  1.00  0.00           N  
ATOM     68  C6   DT 1   2       0.807 -14.781   3.134  1.00  0.00           C  
ATOM     69  C5   DT 1   2      -0.361 -14.641   2.494  1.00  0.00           C  
ATOM     70  C7   DT 1   2      -1.652 -14.481   3.239  1.00  0.00           C  
ATOM     71  C4   DT 1   2      -0.417 -14.639   1.055  1.00  0.00           C  
ATOM     72  O4   DT 1   2      -1.440 -14.517   0.383  1.00  0.00           O  
ATOM     73  N3   DT 1   2       0.811 -14.790   0.444  1.00  0.00           N  
ATOM     74  C2   DT 1   2       2.029 -14.936   1.075  1.00  0.00           C  
ATOM     75  O2   DT 1   2       3.066 -15.065   0.446  1.00  0.00           O  
ATOM     76  C3'  DT 1   2       4.683 -14.940   4.984  1.00  0.00           C  
ATOM     77  C2'  DT 1   2       3.440 -14.236   4.436  1.00  0.00           C  
ATOM     78  O3'  DT 1   2       5.820 -14.453   4.288  1.00  0.00           O  
ATOM     79  H5'  DT 1   2       3.434 -18.148   5.345  1.00  0.00           H  
ATOM     80 H5''  DT 1   2       4.851 -17.676   6.315  1.00  0.00           H  
ATOM     81  H4'  DT 1   2       5.412 -16.822   4.239  1.00  0.00           H  
ATOM     82  H1'  DT 1   2       4.142 -14.670   2.472  1.00  0.00           H  
ATOM     83  H6   DT 1   2       0.801 -14.789   4.214  1.00  0.00           H  
ATOM     84  H71  DT 1   2      -1.487 -14.478   4.318  1.00  0.00           H  
ATOM     85  H72  DT 1   2      -2.125 -13.543   2.949  1.00  0.00           H  
ATOM     86  H73  DT 1   2      -2.325 -15.299   2.982  1.00  0.00           H  
ATOM     87  H3   DT 1   2       0.819 -14.803  -0.557  1.00  0.00           H  
ATOM     88  H3'  DT 1   2       4.750 -14.813   6.066  1.00  0.00           H  
ATOM     89  H2'  DT 1   2       2.609 -14.316   5.128  1.00  0.00           H  
ATOM     90 H2''  DT 1   2       3.639 -13.177   4.268  1.00  0.00           H  
ATOM     91  P    DC 1   3       6.809 -13.446   5.031  1.00  0.00           P1+
ATOM     92  OP1  DC 1   3       7.773 -14.211   5.852  1.00  0.00           O1-
ATOM     93  OP2  DC 1   3       6.023 -12.414   5.745  1.00  0.00           O1-
ATOM     94  O5'  DC 1   3       7.570 -12.779   3.793  1.00  0.00           O  
ATOM     95  C5'  DC 1   3       7.755 -13.549   2.590  1.00  0.00           C  
ATOM     96  C4'  DC 1   3       7.453 -12.691   1.372  1.00  0.00           C  
ATOM     97  O4'  DC 1   3       6.041 -12.729   1.001  1.00  0.00           O  
ATOM     98  C1'  DC 1   3       5.594 -11.396   0.800  1.00  0.00           C  
ATOM     99  N1   DC 1   3       4.123 -11.360   1.034  1.00  0.00           N  
ATOM    100  C6   DC 1   3       3.614 -11.273   2.292  1.00  0.00           C  
ATOM    101  C5   DC 1   3       2.271 -11.240   2.504  1.00  0.00           C  
ATOM    102  C4   DC 1   3       1.432 -11.302   1.347  1.00  0.00           C  
ATOM    103  N4   DC 1   3       0.119 -11.275   1.479  1.00  0.00           N  
ATOM    104  N3   DC 1   3       1.939 -11.387   0.120  1.00  0.00           N  
ATOM    105  C2   DC 1   3       3.285 -11.419  -0.070  1.00  0.00           C  
ATOM    106  O2   DC 1   3       3.795 -11.497  -1.197  1.00  0.00           O  
ATOM    107  C3'  DC 1   3       7.756 -11.197   1.518  1.00  0.00           C  
ATOM    108  C2'  DC 1   3       6.397 -10.551   1.791  1.00  0.00           C  
ATOM    109  O3'  DC 1   3       8.248 -10.705   0.280  1.00  0.00           O  
ATOM    110  H5'  DC 1   3       7.102 -14.422   2.588  1.00  0.00           H  
ATOM    111 H5''  DC 1   3       8.796 -13.875   2.537  1.00  0.00           H  
ATOM    112  H4'  DC 1   3       7.997 -13.085   0.514  1.00  0.00           H  
ATOM    113  H1'  DC 1   3       5.841 -11.056  -0.212  1.00  0.00           H  
ATOM    114  H6   DC 1   3       4.256 -11.240   3.155  1.00  0.00           H  
ATOM    115  H5   DC 1   3       1.889 -11.175   3.511  1.00  0.00           H  
ATOM    116  H41  DC 1   3      -0.400 -11.324   0.623  1.00  0.00           H  
ATOM    117  H42  DC 1   3      -0.288 -11.212   2.390  1.00  0.00           H  
ATOM    118  H3'  DC 1   3       8.437 -11.027   2.353  1.00  0.00           H  
ATOM    119  H2'  DC 1   3       6.150 -10.604   2.844  1.00  0.00           H  
ATOM    120 H2''  DC 1   3       6.414  -9.497   1.513  1.00  0.00           H  
ATOM    121  P    DC 1   4       9.437  -9.642   0.289  1.00  0.00           P1+
ATOM    122  OP1  DC 1   4      10.733 -10.347   0.402  1.00  0.00           O1-
ATOM    123  OP2  DC 1   4       9.170  -8.606   1.313  1.00  0.00           O1-
ATOM    124  O5'  DC 1   4       9.300  -9.002  -1.170  1.00  0.00           O  
ATOM    125  C5'  DC 1   4       8.782  -9.812  -2.242  1.00  0.00           C  
ATOM    126  C4'  DC 1   4       7.786  -9.011  -3.064  1.00  0.00           C  
ATOM    127  O4'  DC 1   4       6.427  -9.104  -2.538  1.00  0.00           O  
ATOM    128  C1'  DC 1   4       5.886  -7.793  -2.459  1.00  0.00           C  
ATOM    129  N1   DC 1   4       4.830  -7.790  -1.409  1.00  0.00           N  
ATOM    130  C6   DC 1   4       5.149  -7.669  -0.092  1.00  0.00           C  
ATOM    131  C5   DC 1   4       4.183  -7.666   0.866  1.00  0.00           C  
ATOM    132  C4   DC 1   4       2.830  -7.797   0.420  1.00  0.00           C  
ATOM    133  N4   DC 1   4       1.842  -7.802   1.296  1.00  0.00           N  
ATOM    134  N3   DC 1   4       2.528  -7.915  -0.870  1.00  0.00           N  
ATOM    135  C2   DC 1   4       3.509  -7.916  -1.811  1.00  0.00           C  
ATOM    136  O2   DC 1   4       3.266  -8.023  -3.022  1.00  0.00           O  
ATOM    137  C3'  DC 1   4       8.048  -7.505  -3.146  1.00  0.00           C  
ATOM    138  C2'  DC 1   4       7.077  -6.888  -2.138  1.00  0.00           C  
ATOM    139  O3'  DC 1   4       7.701  -7.047  -4.444  1.00  0.00           O  
ATOM    140  H5'  DC 1   4       8.292 -10.704  -1.848  1.00  0.00           H  
ATOM    141 H5''  DC 1   4       9.609 -10.110  -2.890  1.00  0.00           H  
ATOM    142  H4'  DC 1   4       7.743  -9.423  -4.073  1.00  0.00           H  
ATOM    143  H1'  DC 1   4       5.479  -7.486  -3.428  1.00  0.00           H  
ATOM    144  H6   DC 1   4       6.172  -7.584   0.232  1.00  0.00           H  
ATOM    145  H5   DC 1   4       4.459  -7.573   1.904  1.00  0.00           H  
ATOM    146  H41  DC 1   4       0.923  -7.899   0.907  1.00  0.00           H  
ATOM    147  H42  DC 1   4       2.042  -7.716   2.271  1.00  0.00           H  
ATOM    148  H3'  DC 1   4       9.080  -7.283  -2.870  1.00  0.00           H  
ATOM    149  H2'  DC 1   4       7.495  -6.907  -1.139  1.00  0.00           H  
ATOM    150 H2''  DC 1   4       6.880  -5.845  -2.389  1.00  0.00           H  
ATOM    151  P    DT 1   5       8.621  -5.951  -5.149  1.00  0.00           P1+
ATOM    152  OP1  DT 1   5       9.769  -6.614  -5.806  1.00  0.00           O1-
ATOM    153  OP2  DT 1   5       8.955  -4.885  -4.178  1.00  0.00           O1-
ATOM    154  O5'  DT 1   5       7.627  -5.372  -6.261  1.00  0.00           O  
ATOM    155  C5'  DT 1   5       6.618  -6.238  -6.814  1.00  0.00           C  
ATOM    156  C4'  DT 1   5       5.294  -5.498  -6.909  1.00  0.00           C  
ATOM    157  O4'  DT 1   5       4.505  -5.609  -5.686  1.00  0.00           O  
ATOM    158  C1'  DT 1   5       4.053  -4.312  -5.324  1.00  0.00           C  
ATOM    159  N1   DT 1   5       3.804  -4.298  -3.814  1.00  0.00           N  
ATOM    160  C6   DT 1   5       4.795  -4.069  -2.896  1.00  0.00           C  
ATOM    161  C5   DT 1   5       4.527  -4.012  -1.584  1.00  0.00           C  
ATOM    162  C7   DT 1   5       5.604  -3.761  -0.571  1.00  0.00           C  
ATOM    163  C4   DT 1   5       3.183  -4.191  -1.099  1.00  0.00           C  
ATOM    164  O4   DT 1   5       2.843  -4.156   0.083  1.00  0.00           O  
ATOM    165  N3   DT 1   5       2.252  -4.417  -2.091  1.00  0.00           N  
ATOM    166  C2   DT 1   5       2.497  -4.481  -3.447  1.00  0.00           C  
ATOM    167  O2   DT 1   5       1.604  -4.686  -4.252  1.00  0.00           O  
ATOM    168  C3'  DT 1   5       5.390  -3.989  -7.150  1.00  0.00           C  
ATOM    169  C2'  DT 1   5       5.164  -3.361  -5.774  1.00  0.00           C  
ATOM    170  O3'  DT 1   5       4.329  -3.592  -8.007  1.00  0.00           O  
ATOM    171  H5'  DT 1   5       6.493  -7.128  -6.195  1.00  0.00           H  
ATOM    172 H5''  DT 1   5       6.924  -6.536  -7.819  1.00  0.00           H  
ATOM    173  H4'  DT 1   5       4.690  -5.949  -7.696  1.00  0.00           H  
ATOM    174  H1'  DT 1   5       3.146  -4.038  -5.870  1.00  0.00           H  
ATOM    175  H6   DT 1   5       5.819  -3.941  -3.214  1.00  0.00           H  
ATOM    176  H71  DT 1   5       6.573  -3.622  -1.053  1.00  0.00           H  
ATOM    177  H72  DT 1   5       5.361  -2.868   0.003  1.00  0.00           H  
ATOM    178  H73  DT 1   5       5.662  -4.606   0.115  1.00  0.00           H  
ATOM    179  H3   DT 1   5       1.305  -4.556  -1.799  1.00  0.00           H  
ATOM    180  H3'  DT 1   5       6.377  -3.727  -7.534  1.00  0.00           H  
ATOM    181  H2'  DT 1   5       6.079  -3.354  -5.193  1.00  0.00           H  
ATOM    182 H2''  DT 1   5       4.818  -2.332  -5.872  1.00  0.00           H  
ATOM    183  P    DT 1   6       4.612  -2.498  -9.132  1.00  0.00           P1+
ATOM    184  OP1  DT 1   6       5.188  -3.153 -10.328  1.00  0.00           O1-
ATOM    185  OP2  DT 1   6       5.401  -1.386  -8.557  1.00  0.00           O1-
ATOM    186  O5'  DT 1   6       3.130  -1.991  -9.460  1.00  0.00           O  
ATOM    187  C5'  DT 1   6       2.029  -2.906  -9.305  1.00  0.00           C  
ATOM    188  C4'  DT 1   6       0.867  -2.209  -8.618  1.00  0.00           C  
ATOM    189  O4'  DT 1   6       0.948  -2.296  -7.162  1.00  0.00           O  
ATOM    190  C1'  DT 1   6       0.734  -0.999  -6.624  1.00  0.00           C  
ATOM    191  N1   DT 1   6       1.414  -0.934  -5.254  1.00  0.00           N  
ATOM    192  C6   DT 1   6       2.743  -0.640  -5.094  1.00  0.00           C  
ATOM    193  C5   DT 1   6       3.290  -0.541  -3.874  1.00  0.00           C  
ATOM    194  C7   DT 1   6       4.743  -0.220  -3.688  1.00  0.00           C  
ATOM    195  C4   DT 1   6       2.493  -0.739  -2.691  1.00  0.00           C  
ATOM    196  O4   DT 1   6       2.907  -0.668  -1.535  1.00  0.00           O  
ATOM    197  N3   DT 1   6       1.169  -1.030  -2.947  1.00  0.00           N  
ATOM    198  C2   DT 1   6       0.578  -1.139  -4.189  1.00  0.00           C  
ATOM    199  O2   DT 1   6      -0.607  -1.401  -4.315  1.00  0.00           O  
ATOM    200  C3'  DT 1   6       0.734  -0.709  -8.891  1.00  0.00           C  
ATOM    201  C2'  DT 1   6       1.327  -0.035  -7.653  1.00  0.00           C  
ATOM    202  O3'  DT 1   6      -0.644  -0.376  -8.970  1.00  0.00           O  
ATOM    203  H5'  DT 1   6       2.331  -3.775  -8.717  1.00  0.00           H  
ATOM    204 H5''  DT 1   6       1.704  -3.234 -10.294  1.00  0.00           H  
ATOM    205  H4'  DT 1   6      -0.061  -2.707  -8.895  1.00  0.00           H  
ATOM    206  H1'  DT 1   6      -0.333  -0.772  -6.540  1.00  0.00           H  
ATOM    207  H6   DT 1   6       3.381  -0.496  -5.953  1.00  0.00           H  
ATOM    208  H71  DT 1   6       5.240  -0.072  -4.648  1.00  0.00           H  
ATOM    209  H72  DT 1   6       4.840   0.688  -3.093  1.00  0.00           H  
ATOM    210  H73  DT 1   6       5.230  -1.036  -3.153  1.00  0.00           H  
ATOM    211  H3   DT 1   6       0.579  -1.184  -2.154  1.00  0.00           H  
ATOM    212  H3'  DT 1   6       1.298  -0.433  -9.785  1.00  0.00           H  
ATOM    213  H2'  DT 1   6       2.408   0.021  -7.718  1.00  0.00           H  
ATOM    214 H2''  DT 1   6       0.943   0.980  -7.545  1.00  0.00           H  
ATOM    215  P    DA 1   7      -1.123   0.682 -10.064  1.00  0.00           P1+
ATOM    216  OP1  DA 1   7      -1.324  -0.002 -11.361  1.00  0.00           O1-
ATOM    217  OP2  DA 1   7      -0.197   1.838 -10.076  1.00  0.00           O1-
ATOM    218  O5'  DA 1   7      -2.537   1.133  -9.470  1.00  0.00           O  
ATOM    219  C5'  DA 1   7      -3.297   0.194  -8.686  1.00  0.00           C  
ATOM    220  C4'  DA 1   7      -3.869   0.883  -7.458  1.00  0.00           C  
ATOM    221  O4'  DA 1   7      -2.949   0.856  -6.325  1.00  0.00           O  
ATOM    222  C1'  DA 1   7      -2.867   2.166  -5.782  1.00  0.00           C  
ATOM    223  N9   DA 1   7      -1.527   2.302  -5.076  1.00  0.00           N  
ATOM    224  C8   DA 1   7      -0.288   2.643  -5.551  1.00  0.00           C  
ATOM    225  N7   DA 1   7       0.627   2.717  -4.630  1.00  0.00           N  
ATOM    226  C5   DA 1   7      -0.050   2.404  -3.457  1.00  0.00           C  
ATOM    227  C6   DA 1   7       0.365   2.311  -2.123  1.00  0.00           C  
ATOM    228  N6   DA 1   7       1.624   2.534  -1.723  1.00  0.00           N  
ATOM    229  N1   DA 1   7      -0.559   1.980  -1.211  1.00  0.00           N  
ATOM    230  C2   DA 1   7      -1.807   1.760  -1.614  1.00  0.00           C  
ATOM    231  N3   DA 1   7      -2.312   1.817  -2.832  1.00  0.00           N  
ATOM    232  C4   DA 1   7      -1.362   2.152  -3.731  1.00  0.00           C  
ATOM    233  C3'  DA 1   7      -4.205   2.368  -7.624  1.00  0.00           C  
ATOM    234  C2'  DA 1   7      -3.032   3.106  -6.977  1.00  0.00           C  
ATOM    235  O3'  DA 1   7      -5.383   2.658  -6.886  1.00  0.00           O  
ATOM    236  H5'  DA 1   7      -2.669  -0.642  -8.373  1.00  0.00           H  
ATOM    237 H5''  DA 1   7      -4.123  -0.182  -9.292  1.00  0.00           H  
ATOM    238  H4'  DA 1   7      -4.760   0.348  -7.132  1.00  0.00           H  
ATOM    239  H1'  DA 1   7      -3.672   2.364  -5.069  1.00  0.00           H  
ATOM    240  H8   DA 1   7      -0.090   2.833  -6.601  1.00  0.00           H  
ATOM    241  H61  DA 1   7       1.822   2.439  -0.746  1.00  0.00           H  
ATOM    242  H62  DA 1   7       2.303   2.780  -2.423  1.00  0.00           H  
ATOM    243  H2   DA 1   7      -2.508   1.496  -0.833  1.00  0.00           H  
ATOM    244  H3'  DA 1   7      -4.281   2.624  -8.682  1.00  0.00           H  
ATOM    245  H2'  DA 1   7      -2.175   3.161  -7.644  1.00  0.00           H  
ATOM    246 H2''  DA 1   7      -3.317   4.118  -6.688  1.00  0.00           H  
ATOM    247  P    DT 1   8      -6.458   3.658  -7.508  1.00  0.00           P1+
ATOM    248  OP1  DT 1   8      -7.348   2.919  -8.431  1.00  0.00           O1-
ATOM    249  OP2  DT 1   8      -5.769   4.838  -8.076  1.00  0.00           O1-
ATOM    250  O5'  DT 1   8      -7.278   4.091  -6.204  1.00  0.00           O  
ATOM    251  C5'  DT 1   8      -7.392   3.161  -5.110  1.00  0.00           C  
ATOM    252  C4'  DT 1   8      -7.169   3.882  -3.791  1.00  0.00           C  
ATOM    253  O4'  DT 1   8      -5.760   3.924  -3.411  1.00  0.00           O  
ATOM    254  C1'  DT 1   8      -5.437   5.256  -3.037  1.00  0.00           C  
ATOM    255  N1   DT 1   8      -3.935   5.459  -3.253  1.00  0.00           N  
ATOM    256  C6   DT 1   8      -3.394   5.804  -4.465  1.00  0.00           C  
ATOM    257  C5   DT 1   8      -2.080   6.025  -4.601  1.00  0.00           C  
ATOM    258  C7   DT 1   8      -1.478   6.403  -5.921  1.00  0.00           C  
ATOM    259  C4   DT 1   8      -1.193   5.907  -3.473  1.00  0.00           C  
ATOM    260  O4   DT 1   8       0.023   6.090  -3.502  1.00  0.00           O  
ATOM    261  N3   DT 1   8      -1.822   5.557  -2.296  1.00  0.00           N  
ATOM    262  C2   DT 1   8      -3.171   5.323  -2.125  1.00  0.00           C  
ATOM    263  O2   DT 1   8      -3.636   5.017  -1.040  1.00  0.00           O  
ATOM    264  C3'  DT 1   8      -7.607   5.348  -3.750  1.00  0.00           C  
ATOM    265  C2'  DT 1   8      -6.312   6.144  -3.924  1.00  0.00           C  
ATOM    266  O3'  DT 1   8      -8.143   5.633  -2.466  1.00  0.00           O  
ATOM    267  H5'  DT 1   8      -6.663   2.356  -5.212  1.00  0.00           H  
ATOM    268 H5''  DT 1   8      -8.399   2.739  -5.112  1.00  0.00           H  
ATOM    269  H4'  DT 1   8      -7.676   3.334  -2.997  1.00  0.00           H  
ATOM    270  H1'  DT 1   8      -5.711   5.458  -1.999  1.00  0.00           H  
ATOM    271  H6   DT 1   8      -4.021   5.892  -5.340  1.00  0.00           H  
ATOM    272  H71  DT 1   8      -2.244   6.481  -6.695  1.00  0.00           H  
ATOM    273  H72  DT 1   8      -0.969   7.361  -5.827  1.00  0.00           H  
ATOM    274  H73  DT 1   8      -0.746   5.651  -6.216  1.00  0.00           H  
ATOM    275  H3   DT 1   8      -1.242   5.455  -1.487  1.00  0.00           H  
ATOM    276  H3'  DT 1   8      -8.300   5.561  -4.566  1.00  0.00           H  
ATOM    277  H2'  DT 1   8      -6.041   6.225  -4.970  1.00  0.00           H  
ATOM    278 H2''  DT 1   8      -6.423   7.153  -3.525  1.00  0.00           H  
ATOM    279  P    DC 1   9      -9.424   6.577  -2.355  1.00  0.00           P1+
ATOM    280  OP1  DC 1   9     -10.650   5.777  -2.571  1.00  0.00           O1-
ATOM    281  OP2  DC 1   9      -9.251   7.754  -3.237  1.00  0.00           O1-
ATOM    282  O5'  DC 1   9      -9.345   7.036  -0.825  1.00  0.00           O  
ATOM    283  C5'  DC 1   9      -8.756   6.147   0.142  1.00  0.00           C  
ATOM    284  C4'  DC 1   9      -7.837   6.924   1.071  1.00  0.00           C  
ATOM    285  O4'  DC 1   9      -6.476   7.021   0.553  1.00  0.00           O  
ATOM    286  C1'  DC 1   9      -6.056   8.375   0.647  1.00  0.00           C  
ATOM    287  N1   DC 1   9      -5.004   8.607  -0.383  1.00  0.00           N  
ATOM    288  C6   DC 1   9      -5.333   8.864  -1.677  1.00  0.00           C  
ATOM    289  C5   DC 1   9      -4.370   9.076  -2.616  1.00  0.00           C  
ATOM    290  C4   DC 1   9      -3.011   9.012  -2.174  1.00  0.00           C  
ATOM    291  N4   DC 1   9      -2.027   9.207  -3.032  1.00  0.00           N  
ATOM    292  N3   DC 1   9      -2.700   8.759  -0.906  1.00  0.00           N  
ATOM    293  C2   DC 1   9      -3.677   8.551   0.017  1.00  0.00           C  
ATOM    294  O2   DC 1   9      -3.426   8.313   1.207  1.00  0.00           O  
ATOM    295  C3'  DC 1   9      -8.235   8.377   1.338  1.00  0.00           C  
ATOM    296  C2'  DC 1   9      -7.325   9.203   0.428  1.00  0.00           C  
ATOM    297  O3'  DC 1   9      -7.932   8.696   2.688  1.00  0.00           O  
ATOM    298  H5'  DC 1   9      -8.187   5.360  -0.356  1.00  0.00           H  
ATOM    299 H5''  DC 1   9      -9.553   5.696   0.737  1.00  0.00           H  
ATOM    300  H4'  DC 1   9      -7.758   6.393   2.020  1.00  0.00           H  
ATOM    301  H1'  DC 1   9      -5.680   8.592   1.652  1.00  0.00           H  
ATOM    302  H6   DC 1   9      -6.359   8.897  -2.000  1.00  0.00           H  
ATOM    303  H5   DC 1   9      -4.654   9.274  -3.637  1.00  0.00           H  
ATOM    304  H41  DC 1   9      -1.103   9.145  -2.647  1.00  0.00           H  
ATOM    305  H42  DC 1   9      -2.234   9.398  -3.990  1.00  0.00           H  
ATOM    306  H3'  DC 1   9      -9.284   8.539   1.080  1.00  0.00           H  
ATOM    307  H2'  DC 1   9      -7.738   9.273  -0.570  1.00  0.00           H  
ATOM    308 H2''  DC 1   9      -7.224  10.219   0.811  1.00  0.00           H  
ATOM    309  P    DA 1  10      -8.948   9.607   3.515  1.00  0.00           P1+
ATOM    310  OP1  DA 1  10     -10.031   8.765   4.069  1.00  0.00           O1-
ATOM    311  OP2  DA 1  10      -9.378  10.753   2.682  1.00  0.00           O1-
ATOM    312  O5'  DA 1  10      -8.012  10.128   4.702  1.00  0.00           O  
ATOM    313  C5'  DA 1  10      -6.928   9.293   5.154  1.00  0.00           C  
ATOM    314  C4'  DA 1  10      -5.677  10.132   5.357  1.00  0.00           C  
ATOM    315  O4'  DA 1  10      -4.880  10.248   4.139  1.00  0.00           O  
ATOM    316  C1'  DA 1  10      -4.548  11.616   3.949  1.00  0.00           C  
ATOM    317  N9   DA 1  10      -4.303  11.842   2.466  1.00  0.00           N  
ATOM    318  C8   DA 1  10      -5.168  12.121   1.441  1.00  0.00           C  
ATOM    319  N7   DA 1  10      -4.583  12.312   0.295  1.00  0.00           N  
ATOM    320  C5   DA 1  10      -3.232  12.149   0.576  1.00  0.00           C  
ATOM    321  C6   DA 1  10      -2.086  12.225  -0.223  1.00  0.00           C  
ATOM    322  N6   DA 1  10      -2.115  12.498  -1.534  1.00  0.00           N  
ATOM    323  N1   DA 1  10      -0.904  12.010   0.371  1.00  0.00           N  
ATOM    324  C2   DA 1  10      -0.880  11.739   1.672  1.00  0.00           C  
ATOM    325  N3   DA 1  10      -1.885  11.642   2.521  1.00  0.00           N  
ATOM    326  C4   DA 1  10      -3.063  11.862   1.899  1.00  0.00           C  
ATOM    327  C3'  DA 1  10      -5.909  11.583   5.786  1.00  0.00           C  
ATOM    328  C2'  DA 1  10      -5.741  12.398   4.503  1.00  0.00           C  
ATOM    329  O3'  DA 1  10      -4.889  11.962   6.698  1.00  0.00           O  
ATOM    330  H5'  DA 1  10      -6.723   8.505   4.429  1.00  0.00           H  
ATOM    331 H5''  DA 1  10      -7.206   8.844   6.108  1.00  0.00           H  
ATOM    332  H4'  DA 1  10      -5.034   9.641   6.088  1.00  0.00           H  
ATOM    333  H1'  DA 1  10      -3.654  11.901   4.510  1.00  0.00           H  
ATOM    334  H8   DA 1  10      -6.244  12.178   1.575  1.00  0.00           H  
ATOM    335  H61  DA 1  10      -1.240  12.526  -2.021  1.00  0.00           H  
ATOM    336  H62  DA 1  10      -3.012  12.655  -1.962  1.00  0.00           H  
ATOM    337  H2   DA 1  10       0.102  11.575   2.095  1.00  0.00           H  
ATOM    338  H3'  DA 1  10      -6.917  11.704   6.186  1.00  0.00           H  
ATOM    339  H2'  DA 1  10      -6.638  12.369   3.888  1.00  0.00           H  
ATOM    340 H2''  DA 1  10      -5.503  13.438   4.728  1.00  0.00           H  
ATOM    341  P    DA 1  11      -5.271  12.874   7.949  1.00  0.00           P1+
ATOM    342  OP1  DA 1  11      -5.786  12.024   9.045  1.00  0.00           O1-
ATOM    343  OP2  DA 1  11      -6.159  13.975   7.509  1.00  0.00           O1-
ATOM    344  O5'  DA 1  11      -3.842  13.467   8.356  1.00  0.00           O  
ATOM    345  C5'  DA 1  11      -2.662  12.683   8.100  1.00  0.00           C  
ATOM    346  C4'  DA 1  11      -1.568  13.563   7.520  1.00  0.00           C  
ATOM    347  O4'  DA 1  11      -1.640  13.655   6.064  1.00  0.00           O  
ATOM    348  C1'  DA 1  11      -1.545  15.024   5.696  1.00  0.00           C  
ATOM    349  N9   DA 1  11      -2.223  15.199   4.347  1.00  0.00           N  
ATOM    350  C8   DA 1  11      -3.536  15.414   4.019  1.00  0.00           C  
ATOM    351  N7   DA 1  11      -3.741  15.577   2.745  1.00  0.00           N  
ATOM    352  C5   DA 1  11      -2.474  15.463   2.184  1.00  0.00           C  
ATOM    353  C6   DA 1  11      -2.016  15.541   0.863  1.00  0.00           C  
ATOM    354  N6   DA 1  11      -2.819  15.762  -0.186  1.00  0.00           N  
ATOM    355  N1   DA 1  11      -0.702  15.383   0.655  1.00  0.00           N  
ATOM    356  C2   DA 1  11       0.090  15.164   1.701  1.00  0.00           C  
ATOM    357  N3   DA 1  11      -0.223  15.071   2.979  1.00  0.00           N  
ATOM    358  C4   DA 1  11      -1.552  15.233   3.161  1.00  0.00           C  
ATOM    359  C3'  DA 1  11      -1.573  15.023   7.982  1.00  0.00           C  
ATOM    360  C2'  DA 1  11      -2.224  15.792   6.832  1.00  0.00           C  
ATOM    361  O3'  DA 1  11      -0.231  15.466   8.118  1.00  0.00           O  
ATOM    362  H5'  DA 1  11      -2.883  11.873   7.403  1.00  0.00           H  
ATOM    363 H5''  DA 1  11      -2.309  12.262   9.043  1.00  0.00           H  
ATOM    364  H4'  DA 1  11      -0.598  13.120   7.743  1.00  0.00           H  
ATOM    365  H1'  DA 1  11      -0.506  15.356   5.623  1.00  0.00           H  
ATOM    366  H8   DA 1  11      -4.332  15.445   4.757  1.00  0.00           H  
ATOM    367  H61  DA 1  11      -2.395  15.797  -1.094  1.00  0.00           H  
ATOM    368  H62  DA 1  11      -3.803  15.877  -0.010  1.00  0.00           H  
ATOM    369  H2   DA 1  11       1.140  15.044   1.471  1.00  0.00           H  
ATOM    370  H3'  DA 1  11      -2.161  15.130   8.895  1.00  0.00           H  
ATOM    371  H2'  DA 1  11      -3.308  15.714   6.859  1.00  0.00           H  
ATOM    372 H2''  DA 1  11      -1.947  16.846   6.859  1.00  0.00           H  
ATOM    373  P    DT 1  12       0.150  16.415   9.343  1.00  0.00           P1+
ATOM    374  OP1  DT 1  12       0.412  15.593  10.545  1.00  0.00           O1-
ATOM    375  OP2  DT 1  12      -0.877  17.472   9.490  1.00  0.00           O1-
ATOM    376  O5'  DT 1  12       1.518  17.064   8.827  1.00  0.00           O  
ATOM    377  C5'  DT 1  12       2.360  16.304   7.940  1.00  0.00           C  
ATOM    378  C4'  DT 1  12       2.867  17.193   6.816  1.00  0.00           C  
ATOM    379  O4'  DT 1  12       1.953  17.226   5.677  1.00  0.00           O  
ATOM    380  C1'  DT 1  12       1.753  18.581   5.303  1.00  0.00           C  
ATOM    381  N1   DT 1  12       0.398  18.685   4.600  1.00  0.00           N  
ATOM    382  C6   DT 1  12      -0.786  18.831   5.276  1.00  0.00           C  
ATOM    383  C5   DT 1  12      -1.946  18.972   4.621  1.00  0.00           C  
ATOM    384  C7   DT 1  12      -3.247  19.133   5.351  1.00  0.00           C  
ATOM    385  C4   DT 1  12      -1.985  18.975   3.182  1.00  0.00           C  
ATOM    386  O4   DT 1  12      -2.999  19.098   2.498  1.00  0.00           O  
ATOM    387  N3   DT 1  12      -0.750  18.823   2.586  1.00  0.00           N  
ATOM    388  C2   DT 1  12       0.460  18.676   3.232  1.00  0.00           C  
ATOM    389  O2   DT 1  12       1.505  18.547   2.615  1.00  0.00           O  
ATOM    390  C3'  DT 1  12       3.066  18.668   7.172  1.00  0.00           C  
ATOM    391  C2'  DT 1  12       1.831  19.373   6.610  1.00  0.00           C  
ATOM    392  O3'  DT 1  12       4.213  19.154   6.490  1.00  0.00           O  
ATOM    393  H5'  DT 1  12       1.811  15.461   7.517  1.00  0.00           H  
ATOM    394 H5''  DT 1  12       3.217  15.931   8.504  1.00  0.00           H  
ATOM    395  H4'  DT 1  12       3.803  16.786   6.435  1.00  0.00           H  
ATOM    396  H1'  DT 1  12       2.557  18.940   4.654  1.00  0.00           H  
ATOM    397  H6   DT 1  12      -0.805  18.822   6.356  1.00  0.00           H  
ATOM    398  H71  DT 1  12      -3.094  19.136   6.432  1.00  0.00           H  
ATOM    399  H72  DT 1  12      -3.715  20.072   5.056  1.00  0.00           H  
ATOM    400  H73  DT 1  12      -3.917  18.316   5.085  1.00  0.00           H  
ATOM    401  H3   DT 1  12      -0.730  18.811   1.585  1.00  0.00           H  
ATOM    402  H3'  DT 1  12       3.121  18.794   8.255  1.00  0.00           H  
ATOM    403  H2'  DT 1  12       0.991  19.294   7.291  1.00  0.00           H  
ATOM    404 H2''  DT 1  12       2.033  20.432   6.445  1.00  0.00           H  
ATOM    405  H3'  DT 1  12       4.480  19.990   6.885  1.00  0.00           H  
TER     406       DT 1  12 
CONECT    1    2   19
CONECT    2    1   44   45    3
CONECT    3    2   46    4   16
CONECT    4    3    5
CONECT    5    4   47    6   17
CONECT    6    5    7   15
CONECT    7    6   48    8    8
CONECT    8    7    7    9
CONECT    9    8   10   15   15
CONECT   10    9   11   12   12
CONECT   11   10   49   50
CONECT   12   10   10   13
CONECT   13   12   51   14   14
CONECT   14   13   13   15
CONECT   15    6    9    9   14
CONECT   16    3   52   17   18
CONECT   17    5   16   53   54
CONECT   18   16
CONECT   19    1   20   42   43
CONECT   20   19   21
CONECT   21   20   22   57   58
CONECT   22   21   55   23   56
CONECT   23   22   24   25   26
CONECT   24   23
CONECT   25   23
CONECT   26   23   27   28   41
CONECT   27   26
CONECT   28   26   29   30   31
CONECT   29   28
CONECT   30   28
CONECT   31   28   32   33   40
CONECT   32   31
CONECT   33   31   34   35   36
CONECT   34   33
CONECT   35   33
CONECT   36   33   37   38   39
CONECT   37   36
CONECT   38   36
CONECT   39   36
CONECT   40   31
CONECT   41   26
CONECT   42   19
CONECT   43   19
CONECT   44    2
CONECT   45    2
CONECT   46    3
CONECT   47    5
CONECT   48    7
CONECT   49   11
CONECT   50   11
CONECT   51   13
CONECT   52   16
CONECT   53   17
CONECT   54   17
CONECT   55   22
CONECT   56   22
CONECT   57   21
CONECT   58   21
CONECT   59   60   61   62
CONECT   60   59
CONECT   61   59
CONECT   62   59   63
CONECT   63   62   79   80   64
CONECT   64   63   81   65   76
CONECT   65   64   66
CONECT   66   65   82   67   77
CONECT   67   66   68   74
CONECT   68   67   83   69   69
CONECT   69   68   68   70   71
CONECT   70   69   84   85   86
CONECT   71   69   72   72   73
CONECT   72   71   71
CONECT   73   71   87   74
CONECT   74   67   73   75   75
CONECT   75   74   74
CONECT   76   64   88   77   78
CONECT   77   66   76   89   90
CONECT   78   76
CONECT   79   63
CONECT   80   63
CONECT   81   64
CONECT   82   66
CONECT   83   68
CONECT   84   70
CONECT   85   70
CONECT   86   70
CONECT   87   73
CONECT   88   76
CONECT   89   77
CONECT   90   77
CONECT   91   92   93   94
CONECT   92   91
CONECT   93   91
CONECT   94   91   95
CONECT   95   94  110  111   96
CONECT   96   95  112   97  107
CONECT   97   96   98
CONECT   98   97  113   99  108
CONECT   99   98  100  105
CONECT  100   99  114  101  101
CONECT  101  100  100  115  102
CONECT  102  101  103  104  104
CONECT  103  102  116  117
CONECT  104  102  102  105
CONECT  105   99  104  106  106
CONECT  106  105  105
CONECT  107   96  118  108  109
CONECT  108   98  107  119  120
CONECT  109  107
CONECT  110   95
CONECT  111   95
CONECT  112   96
CONECT  113   98
CONECT  114  100
CONECT  115  101
CONECT  116  103
CONECT  117  103
CONECT  118  107
CONECT  119  108
CONECT  120  108
CONECT  121  122  123  124
CONECT  122  121
CONECT  123  121
CONECT  124  121  125
CONECT  125  124  140  141  126
CONECT  126  125  142  127  137
CONECT  127  126  128
CONECT  128  127  143  129  138
CONECT  129  128  130  135
CONECT  130  129  144  131  131
CONECT  131  130  130  145  132
CONECT  132  131  133  134  134
CONECT  133  132  146  147
CONECT  134  132  132  135
CONECT  135  129  134  136  136
CONECT  136  135  135
CONECT  137  126  148  138  139
CONECT  138  128  137  149  150
CONECT  139  137
CONECT  140  125
CONECT  141  125
CONECT  142  126
CONECT  143  128
CONECT  144  130
CONECT  145  131
CONECT  146  133
CONECT  147  133
CONECT  148  137
CONECT  149  138
CONECT  150  138
CONECT  151  152  153  154
CONECT  152  151
CONECT  153  151
CONECT  154  151  155
CONECT  155  154  171  172  156
CONECT  156  155  173  157  168
CONECT  157  156  158
CONECT  158  157  174  159  169
CONECT  159  158  160  166
CONECT  160  159  175  161  161
CONECT  161  160  160  162  163
CONECT  162  161  176  177  178
CONECT  163  161  164  164  165
CONECT  164  163  163
CONECT  165  163  179  166
CONECT  166  159  165  167  167
CONECT  167  166  166
CONECT  168  156  180  169  170
CONECT  169  158  168  181  182
CONECT  170  168
CONECT  171  155
CONECT  172  155
CONECT  173  156
CONECT  174  158
CONECT  175  160
CONECT  176  162
CONECT  177  162
CONECT  178  162
CONECT  179  165
CONECT  180  168
CONECT  181  169
CONECT  182  169
CONECT  183  184  185  186
CONECT  184  183
CONECT  185  183
CONECT  186  183  187
CONECT  187  186  203  204  188
CONECT  188  187  205  189  200
CONECT  189  188  190
CONECT  190  189  206  191  201
CONECT  191  190  192  198
CONECT  192  191  207  193  193
CONECT  193  192  192  194  195
CONECT  194  193  208  209  210
CONECT  195  193  196  196  197
CONECT  196  195  195
CONECT  197  195  211  198
CONECT  198  191  197  199  199
CONECT  199  198  198
CONECT  200  188  212  201  202
CONECT  201  190  200  213  214
CONECT  202  200
CONECT  203  187
CONECT  204  187
CONECT  205  188
CONECT  206  190
CONECT  207  192
CONECT  208  194
CONECT  209  194
CONECT  210  194
CONECT  211  197
CONECT  212  200
CONECT  213  201
CONECT  214  201
CONECT  215  216  217  218
CONECT  216  215
CONECT  217  215
CONECT  218  215  219
CONECT  219  218  236  237  220
CONECT  220  219  238  221  233
CONECT  221  220  222
CONECT  222  221  239  223  234
CONECT  223  222  224  232
CONECT  224  223  240  225  225
CONECT  225  224  224  226
CONECT  226  225  227  232  232
CONECT  227  226  228  229  229
CONECT  228  227  241  242
CONECT  229  227  227  230
CONECT  230  229  243  231  231
CONECT  231  230  230  232
CONECT  232  223  226  226  231
CONECT  233  220  244  234  235
CONECT  234  222  233  245  246
CONECT  235  233
CONECT  236  219
CONECT  237  219
CONECT  238  220
CONECT  239  222
CONECT  240  224
CONECT  241  228
CONECT  242  228
CONECT  243  230
CONECT  244  233
CONECT  245  234
CONECT  246  234
CONECT  247  248  249  250
CONECT  248  247
CONECT  249  247
CONECT  250  247  251
CONECT  251  250  267  268  252
CONECT  252  251  269  253  264
CONECT  253  252  254
CONECT  254  253  270  255  265
CONECT  255  254  256  262
CONECT  256  255  271  257  257
CONECT  257  256  256  258  259
CONECT  258  257  272  273  274
CONECT  259  257  260  260  261
CONECT  260  259  259
CONECT  261  259  275  262
CONECT  262  255  261  263  263
CONECT  263  262  262
CONECT  264  252  276  265  266
CONECT  265  254  264  277  278
CONECT  266  264
CONECT  267  251
CONECT  268  251
CONECT  269  252
CONECT  270  254
CONECT  271  256
CONECT  272  258
CONECT  273  258
CONECT  274  258
CONECT  275  261
CONECT  276  264
CONECT  277  265
CONECT  278  265
CONECT  279  280  281  282
CONECT  280  279
CONECT  281  279
CONECT  282  279  283
CONECT  283  282  298  299  284
CONECT  284  283  300  285  295
CONECT  285  284  286
CONECT  286  285  301  287  296
CONECT  287  286  288  293
CONECT  288  287  302  289  289
CONECT  289  288  288  303  290
CONECT  290  289  291  292  292
CONECT  291  290  304  305
CONECT  292  290  290  293
CONECT  293  287  292  294  294
CONECT  294  293  293
CONECT  295  284  306  296  297
CONECT  296  286  295  307  308
CONECT  297  295
CONECT  298  283
CONECT  299  283
CONECT  300  284
CONECT  301  286
CONECT  302  288
CONECT  303  289
CONECT  304  291
CONECT  305  291
CONECT  306  295
CONECT  307  296
CONECT  308  296
CONECT  309  310  311  312
CONECT  310  309
CONECT  311  309
CONECT  312  309  313
CONECT  313  312  330  331  314
CONECT  314  313  332  315  327
CONECT  315  314  316
CONECT  316  315  333  317  328
CONECT  317  316  318  326
CONECT  318  317  334  319  319
CONECT  319  318  318  320
CONECT  320  319  321  326  326
CONECT  321  320  322  323  323
CONECT  322  321  335  336
CONECT  323  321  321  324
CONECT  324  323  337  325  325
CONECT  325  324  324  326
CONECT  326  317  320  320  325
CONECT  327  314  338  328  329
CONECT  328  316  327  339  340
CONECT  329  327
CONECT  330  313
CONECT  331  313
CONECT  332  314
CONECT  333  316
CONECT  334  318
CONECT  335  322
CONECT  336  322
CONECT  337  324
CONECT  338  327
CONECT  339  328
CONECT  340  328
CONECT  341  342  343  344
CONECT  342  341
CONECT  343  341
CONECT  344  341  345
CONECT  345  344  362  363  346
CONECT  346  345  364  347  359
CONECT  347  346  348
CONECT  348  347  365  349  360
CONECT  349  348  350  358
CONECT  350  349  366  351  351
CONECT  351  350  350  352
CONECT  352  351  353  358  358
CONECT  353  352  354  355  355
CONECT  354  353  367  368
CONECT  355  353  353  356
CONECT  356  355  369  357  357
CONECT  357  356  356  358
CONECT  358  349  352  352  357
CONECT  359  346  370  360  361
CONECT  360  348  359  371  372
CONECT  361  359
CONECT  362  345
CONECT  363  345
CONECT  364  346
CONECT  365  348
CONECT  366  350
CONECT  367  354
CONECT  368  354
CONECT  369  356
CONECT  370  359
CONECT  371  360
CONECT  372  360
CONECT  373  374  375  376
CONECT  374  373
CONECT  375  373
CONECT  376  373  377
CONECT  377  376  393  394  378
CONECT  378  377  395  379  390
CONECT  379  378  380
CONECT  380  379  396  381  391
CONECT  381  380  382  388
CONECT  382  381  397  383  383
CONECT  383  382  382  384  385
CONECT  384  383  398  399  400
CONECT  385  383  386  386  387
CONECT  386  385  385
CONECT  387  385  401  388
CONECT  388  381  387  389  389
CONECT  389  388  388
CONECT  390  378  402  391  392
CONECT  391  380  390  403  404
CONECT  392  390  405
CONECT  393  377
CONECT  394  377
CONECT  395  378
CONECT  396  380
CONECT  397  382
CONECT  398  384
CONECT  399  384
CONECT  400  384
CONECT  401  387
CONECT  402  390
CONECT  403  391
CONECT  404  391
CONECT  405  392
END
