# Supplementary material for: Synthesis and applications of theranostic oligonucleotides carrying multiple fluorine atoms
Source: Theranostics. 2020 Jan 1;10(3):1391–414. doi: 10.7150/thno.37936 (PMC6956824; doi:10.7150/thno.37936)
Supplement: Supplementary file 1 — Supplementary data. [file thnov10p1391s1.zip › 3.pdb]

REMARK  99                                                                      
REMARK  99 MOE v2018.01 (Chemical Computing Group ULC) Thu Oct 04 04:36:20 2018 
ATOM      1  O5'  DC     1       7.829   4.419 107.331  1.00  0.00           O  
ATOM      2  C5'  DC     1       6.932   3.351 107.550  1.00  0.00           C  
ATOM      3  C4'  DC     1       7.300   2.079 106.820  1.00  0.00           C  
ATOM      4  O4'  DC     1       6.084   1.293 106.610  1.00  0.00           O  
ATOM      5  C3'  DC     1       7.886   2.246 105.420  1.00  0.00           C  
ATOM      6  O3'  DC     1       8.677   1.127 105.030  1.00  0.00           O  
ATOM      7  C2'  DC     1       6.648   2.315 104.540  1.00  0.00           C  
ATOM      8  C1'  DC     1       5.700   1.358 105.250  1.00  0.00           C  
ATOM      9  N1   DC     1       4.274   1.779 105.200  1.00  0.00           N  
ATOM     10  C2   DC     1       3.307   0.788 105.050  1.00  0.00           C  
ATOM     11  O2   DC     1       3.669  -0.392 104.960  1.00  0.00           O  
ATOM     12  N3   DC     1       1.895   1.322 105.000  1.00  0.00           N  
ATOM     13  C4   DC     1       1.644   2.437 105.100  1.00  0.00           C  
ATOM     14  N4   DC     1       0.355   2.737 105.050  1.00  0.00           N  
ATOM     15  C5   DC     1       2.618   3.474 105.250  1.00  0.00           C  
ATOM     16  C6   DC     1       3.921   3.086 105.300  1.00  0.00           C  
ATOM     17  P    DC     1       7.348   5.912 107.624  1.00  0.00           P1+
ATOM     18  O    DC     1       7.344   5.978 109.220  1.00  0.00           O  
ATOM     19  C    DC     1       6.821   7.118 109.874  1.00  0.00           C  
ATOM     20  C1   DC     1       7.688   8.356 109.624  1.00  0.00           C  
ATOM     21  O12  DC     1       7.492   9.314 110.661  1.00  0.00           O  
ATOM     22 C123  DC     1       8.303  10.464 110.468  1.00  0.00           C  
ATOM     23 C122  DC     1       8.017  11.458 111.590  1.00  0.00           C  
ATOM     24 O123  DC     1       8.899  12.571 111.493  1.00  0.00           O  
ATOM     25 C122  DC     1       8.653  13.539 112.505  1.00  0.00           C  
ATOM     26 C121  DC     1       9.658  14.680 112.371  1.00  0.00           C  
ATOM     27 O122  DC     1       9.378  15.660 113.362  1.00  0.00           O  
ATOM     28 C123  DC     1      10.309  16.734 113.347  1.00  0.00           C  
ATOM     29 C122  DC     1       9.934  17.728 114.443  1.00  0.00           C  
ATOM     30 O123  DC     1      10.979  18.679 114.602  1.00  0.00           O  
ATOM     31 C122  DC     1      10.693  19.618 115.633  1.00  0.00           C  
ATOM     32 C123  DC     1      11.883  20.549 115.843  1.00  0.00           C  
ATOM     33 O122  DC     1      11.579  21.429 116.915  1.00  0.00           O  
ATOM     34 C123  DC     1      12.691  22.257 117.251  1.00  0.00           C  
ATOM     35 C122  DC     1      12.345  23.140 118.453  1.00  0.00           C  
ATOM     36 O123  DC     1      13.244  24.225 118.578  1.00  0.00           O  
ATOM     37  O    DC     1       8.368   6.860 107.145  1.00  0.00           O1-
ATOM     38  O    DC     1       5.946   6.043 107.182  1.00  0.00           O1-
ATOM     39  P    DC     1      14.792  23.941 118.850  1.00  0.00           P1+
ATOM     40  O    DC     1      15.389  25.306 119.401  1.00  0.00           O  
ATOM     41  C    DC     1      16.775  25.379 119.647  1.00  0.00           C  
ATOM     42  C1   DC     1      17.097  26.564 120.560  1.00  0.00           C  
ATOM     43  O12  DC     1      17.503  27.710 119.818  1.00  0.00           O  
ATOM     44 C123  DC     1      17.755  28.832 120.650  1.00  0.00           C  
ATOM     45 C122  DC     1      18.183  30.008 119.778  1.00  0.00           C  
ATOM     46 O123  DC     1      18.726  31.035 120.600  1.00  0.00           O  
ATOM     47 C122  DC     1      19.161  32.155 119.841  1.00  0.00           C  
ATOM     48 C123  DC     1      19.827  33.168 120.768  1.00  0.00           C  
ATOM     49 O122  DC     1      20.342  34.237 119.986  1.00  0.00           O  
ATOM     50 C123  DC     1      21.073  35.179 120.759  1.00  0.00           C  
ATOM     51 C122  DC     1      21.619  36.260 119.829  1.00  0.00           C  
ATOM     52 O123  DC     1      22.599  37.030 120.513  1.00  0.00           O  
ATOM     53 C122  DC     1      23.180  38.022 119.674  1.00  0.00           C  
ATOM     54 C123  DC     1      24.299  38.739 120.425  1.00  0.00           C  
ATOM     55 O122  DC     1      24.983  39.593 119.518  1.00  0.00           O  
ATOM     56 C123  DC     1      26.108  40.231 120.110  1.00  0.00           C  
ATOM     57 C122  DC     1      26.817  41.109 119.082  1.00  0.00           C  
ATOM     58 O123  DC     1      28.050  41.516 119.721  1.00  0.00           O  
ATOM     59 O122  DC     1      28.776  42.244 118.874  1.00  0.00           O  
ATOM     60  O    DC     1      14.880  22.958 119.944  1.00  0.00           O1-
ATOM     61  O    DC     1      15.429  23.640 117.555  1.00  0.00           O1-
ATOM     62  P    DC     1      28.614  43.796 118.924  1.00  0.00           P1+
ATOM     63  O    DC     1      28.114  44.265 120.376  1.00  0.00           O  
ATOM     64  C    DC     1      27.943  45.642 120.636  1.00  0.00           C  
ATOM     65  C1   DC     1      27.484  45.806 122.082  1.00  0.00           C  
ATOM     66  O12  DC     1      27.363  47.183 122.427  1.00  0.00           O  
ATOM     67 C123  DC     1      26.967  47.368 123.777  1.00  0.00           C  
ATOM     68 C122  DC     1      26.914  48.864 124.075  1.00  0.00           C  
ATOM     69 O123  DC     1      26.582  49.061 125.443  1.00  0.00           O  
ATOM     70 C122  DC     1      26.571  50.436 125.805  1.00  0.00           C  
ATOM     71 C123  DC     1      26.220  50.558 127.284  1.00  0.00           C  
ATOM     72 O122  DC     1      26.401  51.904 127.701  1.00  0.00           O  
ATOM     73 C123  DC     1      26.091  52.090 129.076  1.00  0.00           C  
ATOM     74 C122  DC     1      26.273  53.558 129.470  1.00  0.00           C  
ATOM     75 O123  DC     1      25.036  54.254 129.378  1.00  0.00           O  
ATOM     76 C122  DC     1      25.164  55.627 129.725  1.00  0.00           C  
ATOM     77 C123  DC     1      23.801  56.314 129.688  1.00  0.00           C  
ATOM     78 O122  DC     1      23.909  57.541 130.397  1.00  0.00           O  
ATOM     79 C123  DC     1      22.668  58.239 130.474  1.00  0.00           C  
ATOM     80 C122  DC     1      22.810  59.448 131.405  1.00  0.00           C  
ATOM     81 O123  DC     1      21.660  59.609 132.210  1.00  0.00           O  
ATOM     82  O    DC     1      29.888  44.536 118.810  1.00  0.00           O1-
ATOM     83  O    DC     1      27.519  44.300 118.065  1.00  0.00           O1-
ATOM     84  P    DC     1      20.343  60.257 131.587  1.00  0.00           P1+
ATOM     85  O    DC     1      19.262  59.987 132.719  1.00  0.00           O  
ATOM     86  C    DC     1      18.082  60.760 132.757  1.00  0.00           C  
ATOM     87  C1   DC     1      17.699  60.942 134.250  1.00  0.00           C  
ATOM     88  N12  DC     1      18.714  61.745 135.035  1.00  0.00           N  
ATOM     89 C121  DC     1      19.091  63.085 134.419  1.00  0.00           C  
ATOM     90 C121  DC     1      17.917  64.124 134.421  1.00  0.00           C  
ATOM     91 F121  DC     1      16.986  63.772 133.483  1.00  0.00           F  
ATOM     92 C122  DC     1      18.493  65.552 134.123  1.00  0.00           C  
ATOM     93 F121  DC     1      19.266  65.502 132.995  1.00  0.00           F  
ATOM     94 F122  DC     1      19.319  65.920 135.158  1.00  0.00           F  
ATOM     95 C123  DC     1      17.338  66.602 133.928  1.00  0.00           C  
ATOM     96 F121  DC     1      16.700  66.368 132.743  1.00  0.00           F  
ATOM     97 C122  DC     1      17.912  68.067 133.952  1.00  0.00           C  
ATOM     98 F121  DC     1      19.027  68.154 133.171  1.00  0.00           F  
ATOM     99 F122  DC     1      18.287  68.383 135.226  1.00  0.00           F  
ATOM    100 C123  DC     1      16.844  69.104 133.434  1.00  0.00           C  
ATOM    101 F121  DC     1      16.693  68.960 132.087  1.00  0.00           F  
ATOM    102 C122  DC     1      17.281  70.578 133.775  1.00  0.00           C  
ATOM    103 F121  DC     1      18.593  70.767 133.461  1.00  0.00           F  
ATOM    104 F122  DC     1      17.156  70.782 135.116  1.00  0.00           F  
ATOM    105 C123  DC     1      16.410  71.614 132.990  1.00  0.00           C  
ATOM    106 F121  DC     1      16.735  71.582 131.650  1.00  0.00           F  
ATOM    107 C122  DC     1      16.666  73.059 133.551  1.00  0.00           C  
ATOM    108 F121  DC     1      17.975  73.370 133.578  1.00  0.00           F  
ATOM    109 F122  DC     1      16.171  73.209 134.797  1.00  0.00           F  
ATOM    110 F123  DC     1      16.051  73.970 132.768  1.00  0.00           F  
ATOM    111 F123  DC     1      15.072  71.315 133.090  1.00  0.00           F  
ATOM    112 F123  DC     1      15.628  68.859 134.003  1.00  0.00           F  
ATOM    113 F123  DC     1      16.404  66.481 134.918  1.00  0.00           F  
ATOM    114 F123  DC     1      17.311  64.107 135.651  1.00  0.00           F  
ATOM    115 C122  DC     1      19.939  60.951 135.315  1.00  0.00           C  
ATOM    116 C122  DC     1      20.346  61.288 136.759  1.00  0.00           C  
ATOM    117 O123  DC     1      21.521  60.541 137.033  1.00  0.00           O  
ATOM    118  O    DC     1      20.560  61.714 131.506  1.00  0.00           O1-
ATOM    119  O    DC     1      19.958  59.491 130.389  1.00  0.00           O1-
ATOM    120 H5'1  DC     1       6.868   3.146 108.618  1.00  0.00           H  
ATOM    121 H5'2  DC     1       5.938   3.643 107.216  1.00  0.00           H  
ATOM    122  H4'  DC     1       8.010   1.524 107.432  1.00  0.00           H  
ATOM    123  H3'  DC     1       8.477   3.160 105.323  1.00  0.00           H  
ATOM    124 H2'1  DC     1       6.588   2.061 103.499  1.00  0.00           H  
ATOM    125 H2'2  DC     1       6.335   3.350 104.581  1.00  0.00           H  
ATOM    126  H1'  DC     1       5.809   0.384 104.788  1.00  0.00           H  
ATOM    127  H41  DC     1      -0.261   1.952 104.928  1.00  0.00           H  
ATOM    128  H42  DC     1       0.038   3.682 105.148  1.00  0.00           H  
ATOM    129  H5   DC     1       2.369   4.517 105.359  1.00  0.00           H  
ATOM    130  H6   DC     1       4.650   3.863 105.486  1.00  0.00           H  
ATOM    131  H11  DC     1       8.733   8.042 109.596  1.00  0.00           H  
ATOM    132 H121  DC     1       9.359  10.189 110.497  1.00  0.00           H  
ATOM    133 H121  DC     1       8.159  10.949 112.545  1.00  0.00           H  
ATOM    134 H122  DC     1       6.980  11.784 111.507  1.00  0.00           H  
ATOM    135 H121  DC     1      10.663  14.277 112.506  1.00  0.00           H  
ATOM    136 H121  DC     1      11.315  16.360 113.545  1.00  0.00           H  
ATOM    137 H121  DC     1       9.788  17.177 115.374  1.00  0.00           H  
ATOM    138 H122  DC     1       9.003  18.224 114.167  1.00  0.00           H  
ATOM    139 H121  DC     1      10.498  19.100 116.573  1.00  0.00           H  
ATOM    140 H122  DC     1       9.822  20.219 115.367  1.00  0.00           H  
ATOM    141 H121  DC     1      12.761  19.948 116.083  1.00  0.00           H  
ATOM    142 H121  DC     1      13.561  21.647 117.507  1.00  0.00           H  
ATOM    143 H121  DC     1      12.368  22.534 119.360  1.00  0.00           H  
ATOM    144 H122  DC     1      11.339  23.535 118.317  1.00  0.00           H  
ATOM    145 H123  DC     1      12.951  22.901 116.409  1.00  0.00           H  
ATOM    146 H123  DC     1      12.069  21.114 114.928  1.00  0.00           H  
ATOM    147 H123  DC     1      10.294  17.245 112.384  1.00  0.00           H  
ATOM    148 H123  DC     1       9.571  15.113 111.374  1.00  0.00           H  
ATOM    149 H122  DC     1       8.762  13.091 113.494  1.00  0.00           H  
ATOM    150 H123  DC     1       7.645  13.945 112.401  1.00  0.00           H  
ATOM    151 H123  DC     1       8.077  10.934 109.510  1.00  0.00           H  
ATOM    152  H13  DC     1       7.425   8.778 108.651  1.00  0.00           H  
ATOM    153  H2   DC     1       6.800   6.923 110.945  1.00  0.00           H  
ATOM    154  H3   DC     1       5.804   7.313 109.529  1.00  0.00           H  
ATOM    155  H11  DC     1      16.209  26.789 121.154  1.00  0.00           H  
ATOM    156 H121  DC     1      16.857  29.108 121.204  1.00  0.00           H  
ATOM    157 H121  DC     1      17.315  30.371 119.225  1.00  0.00           H  
ATOM    158 H122  DC     1      18.938  29.656 119.072  1.00  0.00           H  
ATOM    159 H121  DC     1      18.313  32.632 119.345  1.00  0.00           H  
ATOM    160 H122  DC     1      19.890  31.844 119.091  1.00  0.00           H  
ATOM    161 H121  DC     1      19.089  33.538 121.482  1.00  0.00           H  
ATOM    162 H121  DC     1      20.434  35.644 121.510  1.00  0.00           H  
ATOM    163 H121  DC     1      20.795  36.892 119.496  1.00  0.00           H  
ATOM    164 H122  DC     1      22.070  35.771 118.963  1.00  0.00           H  
ATOM    165 H121  DC     1      22.430  38.754 119.370  1.00  0.00           H  
ATOM    166 H122  DC     1      23.609  37.556 118.785  1.00  0.00           H  
ATOM    167 H121  DC     1      23.869  39.315 121.245  1.00  0.00           H  
ATOM    168 H121  DC     1      25.799  40.857 120.949  1.00  0.00           H  
ATOM    169 H121  DC     1      26.204  41.979 118.838  1.00  0.00           H  
ATOM    170 H122  DC     1      27.033  40.535 118.181  1.00  0.00           H  
ATOM    171 H123  DC     1      26.815  39.479 120.465  1.00  0.00           H  
ATOM    172 H123  DC     1      24.983  37.989 120.825  1.00  0.00           H  
ATOM    173 H123  DC     1      21.914  34.687 121.251  1.00  0.00           H  
ATOM    174 H123  DC     1      20.634  32.667 121.305  1.00  0.00           H  
ATOM    175 H123  DC     1      18.560  28.603 121.350  1.00  0.00           H  
ATOM    176  H13  DC     1      17.903  26.266 121.231  1.00  0.00           H  
ATOM    177  H2   DC     1      17.318  25.466 118.704  1.00  0.00           H  
ATOM    178  H3   DC     1      17.091  24.463 120.150  1.00  0.00           H  
ATOM    179  H11  DC     1      26.523  45.303 122.195  1.00  0.00           H  
ATOM    180 H121  DC     1      25.979  46.937 123.947  1.00  0.00           H  
ATOM    181 H121  DC     1      26.165  49.324 123.429  1.00  0.00           H  
ATOM    182 H122  DC     1      27.893  49.294 123.855  1.00  0.00           H  
ATOM    183 H121  DC     1      25.830  50.983 125.220  1.00  0.00           H  
ATOM    184 H122  DC     1      27.557  50.876 125.644  1.00  0.00           H  
ATOM    185 H121  DC     1      25.184  50.249 127.427  1.00  0.00           H  
ATOM    186 H121  DC     1      25.059  51.797 129.280  1.00  0.00           H  
ATOM    187 H121  DC     1      27.017  54.011 128.812  1.00  0.00           H  
ATOM    188 H122  DC     1      26.635  53.598 130.499  1.00  0.00           H  
ATOM    189 H121  DC     1      25.835  56.138 129.032  1.00  0.00           H  
ATOM    190 H122  DC     1      25.560  55.715 130.738  1.00  0.00           H  
ATOM    191 H121  DC     1      23.507  56.486 128.651  1.00  0.00           H  
ATOM    192 H121  DC     1      22.344  58.581 129.489  1.00  0.00           H  
ATOM    193 H121  DC     1      22.990  60.351 130.818  1.00  0.00           H  
ATOM    194 H122  DC     1      23.663  59.280 132.061  1.00  0.00           H  
ATOM    195 H123  DC     1      21.897  57.583 130.883  1.00  0.00           H  
ATOM    196 H123  DC     1      23.068  55.667 130.173  1.00  0.00           H  
ATOM    197 H123  DC     1      26.762  51.481 129.683  1.00  0.00           H  
ATOM    198 H123  DC     1      26.877  49.898 127.853  1.00  0.00           H  
ATOM    199 H123  DC     1      27.689  46.903 124.451  1.00  0.00           H  
ATOM    200  H13  DC     1      28.220  45.322 122.725  1.00  0.00           H  
ATOM    201  H2   DC     1      27.195  46.058 119.960  1.00  0.00           H  
ATOM    202  H3   DC     1      28.888  46.166 120.491  1.00  0.00           H  
ATOM    203  H11  DC     1      16.749  61.456 134.283  1.00  0.00           H  
ATOM    204 H122  DC     1      19.448  62.954 133.406  1.00  0.00           H  
ATOM    205 H123  DC     1      19.875  63.507 135.032  1.00  0.00           H  
ATOM    206 H121  DC     1      19.720  59.892 135.274  1.00  0.00           H  
ATOM    207 H121  DC     1      19.541  61.001 137.437  1.00  0.00           H  
ATOM    208 H122  DC     1      20.546  62.355 136.861  1.00  0.00           H  
ATOM    209 H123  DC     1      21.469  59.700 136.568  1.00  0.00           H  
ATOM    210 H123  DC     1      20.738  61.220 134.633  1.00  0.00           H  
ATOM    211  H13  DC     1      17.608  59.957 134.688  1.00  0.00           H  
ATOM    212  H2   DC     1      17.292  60.224 132.232  1.00  0.00           H  
ATOM    213  H3   DC     1      18.215  61.726 132.271  1.00  0.00           H  
ATOM    214  P    DA     2       8.873   0.808 103.480  1.00  0.00           P  
ATOM    215  OP1  DA     2      10.198   0.196 103.260  1.00  0.00           O  
ATOM    216  OP2  DA     2       8.583   2.029 102.690  1.00  0.00           O1-
ATOM    217  O5'  DA     2       7.725  -0.270 103.230  1.00  0.00           O  
ATOM    218  C5'  DA     2       7.578  -1.364 104.170  1.00  0.00           C  
ATOM    219  C4'  DA     2       7.128  -2.608 103.440  1.00  0.00           C  
ATOM    220  O4'  DA     2       5.682  -2.530 103.230  1.00  0.00           O  
ATOM    221  C3'  DA     2       7.701  -2.818 102.040  1.00  0.00           C  
ATOM    222  O3'  DA     2       7.682  -4.189 101.650  1.00  0.00           O  
ATOM    223  C2'  DA     2       6.740  -2.035 101.160  1.00  0.00           C  
ATOM    224  C1'  DA     2       5.410  -2.252 101.870  1.00  0.00           C  
ATOM    225  N9   DA     2       4.504  -1.073 101.820  1.00  0.00           N  
ATOM    226  C8   DA     2       4.833   0.253 101.900  1.00  0.00           C  
ATOM    227  N7   DA     2       3.808   1.049 101.830  1.00  0.00           N  
ATOM    228  C5   DA     2       2.733   0.191 101.680  1.00  0.00           C  
ATOM    229  C6   DA     2       1.347   0.417 101.550  1.00  0.00           C  
ATOM    230  N6   DA     2       0.793   1.627 101.540  1.00  0.00           N  
ATOM    231  N1   DA     2       0.554  -0.658 101.430  1.00  0.00           N  
ATOM    232  C2   DA     2       1.105  -1.868 101.440  1.00  0.00           C  
ATOM    233  N3   DA     2       2.370  -2.210 101.560  1.00  0.00           N  
ATOM    234  C4   DA     2       3.139  -1.112 101.680  1.00  0.00           C  
ATOM    235 H5'1  DA     2       8.559  -1.584 104.596  1.00  0.00           H  
ATOM    236 H5'2  DA     2       6.904  -1.141 104.992  1.00  0.00           H  
ATOM    237  H4'  DA     2       7.359  -3.478 104.053  1.00  0.00           H  
ATOM    238  H3'  DA     2       8.711  -2.413 101.950  1.00  0.00           H  
ATOM    239 H2'1  DA     2       6.505  -2.297 100.160  1.00  0.00           H  
ATOM    240 H2'2  DA     2       7.040  -0.994 101.121  1.00  0.00           H  
ATOM    241  H1'  DA     2       4.888  -3.089 101.415  1.00  0.00           H  
ATOM    242  H8   DA     2       5.850   0.605 102.019  1.00  0.00           H  
ATOM    243  H61  DA     2      -0.199   1.679 101.439  1.00  0.00           H  
ATOM    244  H62  DA     2       1.411   2.411 101.657  1.00  0.00           H  
ATOM    245  H2   DA     2       0.414  -2.693 101.333  1.00  0.00           H  
ATOM    246  P    DT     3       7.653  -4.562 100.100  1.00  0.00           P  
ATOM    247  OP1  DT     3       8.366  -5.836  99.880  1.00  0.00           O  
ATOM    248  OP2  DT     3       8.137  -3.404  99.310  1.00  0.00           O1-
ATOM    249  O5'  DT     3       6.091  -4.759  99.850  1.00  0.00           O  
ATOM    250  C5'  DT     3       5.330  -5.558 100.790  1.00  0.00           C  
ATOM    251  C4'  DT     3       4.233  -6.300 100.060  1.00  0.00           C  
ATOM    252  O4'  DT     3       3.110  -5.387  99.850  1.00  0.00           O  
ATOM    253  C3'  DT     3       4.574  -6.806  98.660  1.00  0.00           C  
ATOM    254  O3'  DT     3       3.753  -7.904  98.270  1.00  0.00           O  
ATOM    255  C2'  DT     3       4.256  -5.608  97.780  1.00  0.00           C  
ATOM    256  C1'  DT     3       3.053  -5.002  98.490  1.00  0.00           C  
ATOM    257  N1   DT     3       3.013  -3.515  98.440  1.00  0.00           N  
ATOM    258  C2   DT     3       1.777  -2.922  98.290  1.00  0.00           C  
ATOM    259  O2   DT     3       0.744  -3.563  98.200  1.00  0.00           O  
ATOM    260  N3   DT     3       1.787  -1.542  98.250  1.00  0.00           N  
ATOM    261  C4   DT     3       2.890  -0.726  98.340  1.00  0.00           C  
ATOM    262  O4   DT     3       2.775   0.504  98.290  1.00  0.00           O  
ATOM    263  C5   DT     3       4.139  -1.433  98.490  1.00  0.00           C  
ATOM    264  C5M  DT     3       5.368  -0.583  98.600  1.00  0.00           C  
ATOM    265  C6   DT     3       4.168  -2.780  98.540  1.00  0.00           C  
ATOM    266 H5'1  DT     3       5.994  -6.313 101.215  1.00  0.00           H  
ATOM    267 H5'2  DT     3       4.918  -4.979 101.613  1.00  0.00           H  
ATOM    268  H4'  DT     3       3.910  -7.140 100.672  1.00  0.00           H  
ATOM    269  H3'  DT     3       5.629  -7.075  98.571  1.00  0.00           H  
ATOM    270 H2'1  DT     3       3.950  -5.650  96.753  1.00  0.00           H  
ATOM    271 H2'2  DT     3       5.139  -4.989  97.727  1.00  0.00           H  
ATOM    272  H1'  DT     3       2.152  -5.396  98.029  1.00  0.00           H  
ATOM    273  H3   DT     3       0.894  -1.098  98.156  1.00  0.00           H  
ATOM    274 H5M1  DT     3       5.349   0.153  97.796  1.00  0.00           H  
ATOM    275 H5M2  DT     3       6.277  -1.165  98.450  1.00  0.00           H  
ATOM    276 H5M3  DT     3       5.398  -0.020  99.520  1.00  0.00           H  
ATOM    277  H6   DT     3       5.131  -3.230  98.645  1.00  0.00           H  
ATOM    278  P    DC     4       3.510  -8.189  96.720  1.00  0.00           P  
ATOM    279  OP1  DC     4       3.338  -9.638  96.500  1.00  0.00           O  
ATOM    280  OP2  DC     4       4.582  -7.536  95.930  1.00  0.00           O1-
ATOM    281  O5'  DC     4       2.131  -7.431  96.470  1.00  0.00           O  
ATOM    282  C5'  DC     4       1.045  -7.629  97.410  1.00  0.00           C  
ATOM    283  C4'  DC     4      -0.278  -7.585  96.680  1.00  0.00           C  
ATOM    284  O4'  DC     4      -0.650  -6.186  96.470  1.00  0.00           O  
ATOM    285  C3'  DC     4      -0.300  -8.194  95.280  1.00  0.00           C  
ATOM    286  O3'  DC     4      -1.610  -8.601  94.890  1.00  0.00           O  
ATOM    287  C2'  DC     4       0.147  -7.038  94.400  1.00  0.00           C  
ATOM    288  C1'  DC     4      -0.470  -5.841  95.110  1.00  0.00           C  
ATOM    289  N1   DC     4       0.371  -4.615  95.060  1.00  0.00           N  
ATOM    290  C2   DC     4      -0.273  -3.389  94.910  1.00  0.00           C  
ATOM    291  O2   DC     4      -1.507  -3.368  94.820  1.00  0.00           O  
ATOM    292  N3   DC     4       0.672  -2.210  94.860  1.00  0.00           N  
ATOM    293  C4   DC     4       1.810  -2.317  94.960  1.00  0.00           C  
ATOM    294  N4   DC     4       2.493  -1.184  94.910  1.00  0.00           N  
ATOM    295  C5   DC     4       2.495  -3.563  95.110  1.00  0.00           C  
ATOM    296  C6   DC     4       1.723  -4.683  95.160  1.00  0.00           C  
ATOM    297 H5'1  DC     4       1.138  -8.630  97.835  1.00  0.00           H  
ATOM    298 H5'2  DC     4       1.049  -6.920  98.233  1.00  0.00           H  
ATOM    299  H4'  DC     4      -1.034  -8.074  97.292  1.00  0.00           H  
ATOM    300  H3'  DC     4       0.396  -9.031  95.190  1.00  0.00           H  
ATOM    301 H2'1  DC     4      -0.122  -6.893  93.372  1.00  0.00           H  
ATOM    302 H2'2  DC     4       1.225  -7.058  94.346  1.00  0.00           H  
ATOM    303  H1'  DC     4      -1.431  -5.633  94.648  1.00  0.00           H  
ATOM    304  H41  DC     4       1.925  -0.363  94.819  1.00  0.00           H  
ATOM    305  H42  DC     4       3.481  -1.191  95.050  1.00  0.00           H  
ATOM    306  H5   DC     4       3.567  -3.645  95.182  1.00  0.00           H  
ATOM    307  H6   DC     4       2.235  -5.619  95.250  1.00  0.00           H  
ATOM    308  P    DA     5      -1.974  -8.689  93.340  1.00  0.00           P  
ATOM    309  OP1  DA     5      -2.965  -9.759  93.120  1.00  0.00           O  
ATOM    310  OP2  DA     5      -0.723  -8.790  92.550  1.00  0.00           O1-
ATOM    311  O5'  DA     5      -2.644  -7.264  93.090  1.00  0.00           O  
ATOM    312  C5'  DA     5      -3.639  -6.786  94.030  1.00  0.00           C  
ATOM    313  C4'  DA     5      -4.683  -5.973  93.300  1.00  0.00           C  
ATOM    314  O4'  DA     5      -4.162  -4.622  93.090  1.00  0.00           O  
ATOM    315  C3'  DA     5      -5.060  -6.453  91.900  1.00  0.00           C  
ATOM    316  O3'  DA     5      -6.358  -6.012  91.510  1.00  0.00           O  
ATOM    317  C2'  DA     5      -4.018  -5.781  91.020  1.00  0.00           C  
ATOM    318  C1'  DA     5      -3.814  -4.449  91.730  1.00  0.00           C  
ATOM    319  N9   DA     5      -2.412  -3.952  91.680  1.00  0.00           N  
ATOM    320  C8   DA     5      -1.253  -4.675  91.760  1.00  0.00           C  
ATOM    321  N7   DA     5      -0.179  -3.946  91.690  1.00  0.00           N  
ATOM    322  C5   DA     5      -0.663  -2.659  91.540  1.00  0.00           C  
ATOM    323  C6   DA     5      -0.020  -1.410  91.410  1.00  0.00           C  
ATOM    324  N6   DA     5       1.302  -1.257  91.400  1.00  0.00           N  
ATOM    325  N1   DA     5      -0.797  -0.324  91.290  1.00  0.00           N  
ATOM    326  C2   DA     5      -2.118  -0.473  91.300  1.00  0.00           C  
ATOM    327  N3   DA     5      -2.834  -1.571  91.420  1.00  0.00           N  
ATOM    328  C4   DA     5      -2.027  -2.642  91.540  1.00  0.00           C  
ATOM    329 H5'1  DA     5      -4.151  -7.651  94.456  1.00  0.00           H  
ATOM    330 H5'2  DA     5      -3.218  -6.214  94.852  1.00  0.00           H  
ATOM    331  H4'  DA     5      -5.581  -5.923  93.913  1.00  0.00           H  
ATOM    332  H3'  DA     5      -4.986  -7.539  91.810  1.00  0.00           H  
ATOM    333 H2'1  DA     5      -4.195  -5.476  90.020  1.00  0.00           H  
ATOM    334 H2'2  DA     5      -3.121  -6.388  90.980  1.00  0.00           H  
ATOM    335  H1'  DA     5      -4.446  -3.694  91.273  1.00  0.00           H  
ATOM    336  H8   DA     5      -1.232  -5.751  91.878  1.00  0.00           H  
ATOM    337  H61  DA     5       1.660  -0.330  91.304  1.00  0.00           H  
ATOM    338  H62  DA     5       1.856  -2.091  91.490  1.00  0.00           H  
ATOM    339  H2   DA     5      -2.689   0.438  91.193  1.00  0.00           H  
ATOM    340  P    DT     6      -6.704  -5.869  89.960  1.00  0.00           P  
ATOM    341  OP1  DT     6      -8.135  -6.153  89.740  1.00  0.00           O  
ATOM    342  OP2  DT     6      -5.752  -6.687  89.170  1.00  0.00           O1-
ATOM    343  O5'  DT     6      -6.408  -4.323  89.710  1.00  0.00           O  
ATOM    344  C5'  DT     6      -6.932  -3.351  90.650  1.00  0.00           C  
ATOM    345  C4'  DT     6      -7.300  -2.079  89.920  1.00  0.00           C  
ATOM    346  O4'  DT     6      -6.084  -1.293  89.710  1.00  0.00           O  
ATOM    347  C3'  DT     6      -7.886  -2.246  88.520  1.00  0.00           C  
ATOM    348  O3'  DT     6      -8.677  -1.127  88.130  1.00  0.00           O  
ATOM    349  C2'  DT     6      -6.648  -2.315  87.640  1.00  0.00           C  
ATOM    350  C1'  DT     6      -5.700  -1.358  88.350  1.00  0.00           C  
ATOM    351  N1   DT     6      -4.274  -1.779  88.300  1.00  0.00           N  
ATOM    352  C2   DT     6      -3.328  -0.787  88.150  1.00  0.00           C  
ATOM    353  O2   DT     6      -3.619   0.393  88.060  1.00  0.00           O  
ATOM    354  N3   DT     6      -2.019  -1.223  88.110  1.00  0.00           N  
ATOM    355  C4   DT     6      -1.584  -2.524  88.200  1.00  0.00           C  
ATOM    356  O4   DT     6      -0.378  -2.795  88.150  1.00  0.00           O  
ATOM    357  C5   DT     6      -2.642  -3.493  88.350  1.00  0.00           C  
ATOM    358  C5M  DT     6      -2.214  -4.925  88.460  1.00  0.00           C  
ATOM    359  C6   DT     6      -3.932  -3.105  88.400  1.00  0.00           C  
ATOM    360 H5'1  DT     6      -7.855  -3.750  91.076  1.00  0.00           H  
ATOM    361 H5'2  DT     6      -6.254  -3.139  91.472  1.00  0.00           H  
ATOM    362  H4'  DT     6      -7.999  -1.512  90.532  1.00  0.00           H  
ATOM    363  H3'  DT     6      -8.467  -3.168  88.429  1.00  0.00           H  
ATOM    364 H2'1  DT     6      -6.592  -2.013  86.612  1.00  0.00           H  
ATOM    365 H2'2  DT     6      -6.332  -3.346  87.586  1.00  0.00           H  
ATOM    366  H1'  DT     6      -5.796  -0.381  87.885  1.00  0.00           H  
ATOM    367  H3   DT     6      -1.315  -0.520  88.026  1.00  0.00           H  
ATOM    368 H5M1  DT     6      -1.512  -5.130  87.650  1.00  0.00           H  
ATOM    369 H5M2  DT     6      -3.048  -5.609  88.309  1.00  0.00           H  
ATOM    370 H5M3  DT     6      -1.682  -5.129  89.377  1.00  0.00           H  
ATOM    371  H6   DT     6      -4.657  -3.883  88.491  1.00  0.00           H  
ATOM    372  P    DG     7      -8.873  -0.808  86.580  1.00  0.00           P  
ATOM    373  OP1  DG     7     -10.198  -0.196  86.360  1.00  0.00           O  
ATOM    374  OP2  DG     7      -8.583  -2.029  85.790  1.00  0.00           O1-
ATOM    375  O5'  DG     7      -7.725   0.270  86.330  1.00  0.00           O  
ATOM    376  C5'  DG     7      -7.578   1.364  87.270  1.00  0.00           C  
ATOM    377  C4'  DG     7      -7.128   2.608  86.540  1.00  0.00           C  
ATOM    378  O4'  DG     7      -5.682   2.530  86.330  1.00  0.00           O  
ATOM    379  C3'  DG     7      -7.701   2.818  85.140  1.00  0.00           C  
ATOM    380  O3'  DG     7      -7.682   4.189  84.750  1.00  0.00           O  
ATOM    381  C2'  DG     7      -6.740   2.035  84.260  1.00  0.00           C  
ATOM    382  C1'  DG     7      -5.410   2.252  84.970  1.00  0.00           C  
ATOM    383  N9   DG     7      -4.504   1.073  84.920  1.00  0.00           N  
ATOM    384  C8   DG     7      -4.812  -0.269  85.000  1.00  0.00           C  
ATOM    385  N7   DG     7      -3.774  -1.061  84.920  1.00  0.00           N  
ATOM    386  C5   DG     7      -2.693  -0.188  84.780  1.00  0.00           C  
ATOM    387  C6   DG     7      -1.312  -0.459  84.650  1.00  0.00           C  
ATOM    388  O6   DG     7      -0.733  -1.545  84.630  1.00  0.00           O  
ATOM    389  N1   DG     7      -0.565   0.726  84.530  1.00  0.00           N  
ATOM    390  C2   DG     7      -1.095   2.000  84.530  1.00  0.00           C  
ATOM    391  N2   DG     7      -0.220   3.002  84.400  1.00  0.00           N  
ATOM    392  N3   DG     7      -2.394   2.256  84.660  1.00  0.00           N  
ATOM    393  C4   DG     7      -3.135   1.123  84.780  1.00  0.00           C  
ATOM    394 H5'1  DG     7      -8.559   1.584  87.696  1.00  0.00           H  
ATOM    395 H5'2  DG     7      -6.905   1.139  88.092  1.00  0.00           H  
ATOM    396  H4'  DG     7      -7.360   3.478  87.153  1.00  0.00           H  
ATOM    397  H3'  DG     7      -8.711   2.413  85.049  1.00  0.00           H  
ATOM    398 H2'1  DG     7      -6.530   2.229  83.225  1.00  0.00           H  
ATOM    399 H2'2  DG     7      -7.034   0.992  84.248  1.00  0.00           H  
ATOM    400  H1'  DG     7      -4.890   3.086  84.510  1.00  0.00           H  
ATOM    401  H8   DG     7      -5.827  -0.630  85.109  1.00  0.00           H  
ATOM    402  H1   DG     7       0.414   0.597  84.395  1.00  0.00           H  
ATOM    403  H21  DG     7      -0.650   3.904  84.262  1.00  0.00           H  
ATOM    404  H22  DG     7       0.740   2.834  84.181  1.00  0.00           H  
ATOM    405  P    DA     8      -7.653   4.562  83.200  1.00  0.00           P  
ATOM    406  OP1  DA     8      -8.366   5.836  82.980  1.00  0.00           O  
ATOM    407  OP2  DA     8      -8.137   3.404  82.410  1.00  0.00           O1-
ATOM    408  O5'  DA     8      -6.091   4.759  82.950  1.00  0.00           O  
ATOM    409  C5'  DA     8      -5.330   5.558  83.890  1.00  0.00           C  
ATOM    410  C4'  DA     8      -4.233   6.300  83.160  1.00  0.00           C  
ATOM    411  O4'  DA     8      -3.110   5.387  82.950  1.00  0.00           O  
ATOM    412  C3'  DA     8      -4.574   6.806  81.760  1.00  0.00           C  
ATOM    413  O3'  DA     8      -3.753   7.904  81.370  1.00  0.00           O  
ATOM    414  C2'  DA     8      -4.256   5.608  80.880  1.00  0.00           C  
ATOM    415  C1'  DA     8      -3.053   5.002  81.590  1.00  0.00           C  
ATOM    416  N9   DA     8      -3.013   3.515  81.540  1.00  0.00           N  
ATOM    417  C8   DA     8      -4.059   2.636  81.620  1.00  0.00           C  
ATOM    418  N7   DA     8      -3.697   1.390  81.550  1.00  0.00           N  
ATOM    419  C5   DA     8      -2.324   1.452  81.400  1.00  0.00           C  
ATOM    420  C6   DA     8      -1.335   0.454  81.270  1.00  0.00           C  
ATOM    421  N6   DA     8      -1.598  -0.850  81.260  1.00  0.00           N  
ATOM    422  N1   DA     8      -0.061   0.858  81.150  1.00  0.00           N  
ATOM    423  C2   DA     8       0.204   2.160  81.160  1.00  0.00           C  
ATOM    424  N3   DA     8      -0.618   3.180  81.280  1.00  0.00           N  
ATOM    425  C4   DA     8      -1.886   2.744  81.400  1.00  0.00           C  
ATOM    426 H5'1  DA     8      -5.994   6.312  84.315  1.00  0.00           H  
ATOM    427 H5'2  DA     8      -4.920   4.978  84.712  1.00  0.00           H  
ATOM    428  H4'  DA     8      -3.912   7.141  83.772  1.00  0.00           H  
ATOM    429  H3'  DA     8      -5.629   7.072  81.669  1.00  0.00           H  
ATOM    430 H2'1  DA     8      -3.973   5.641  79.845  1.00  0.00           H  
ATOM    431 H2'2  DA     8      -5.110   4.941  80.866  1.00  0.00           H  
ATOM    432  H1'  DA     8      -2.145   5.374  81.124  1.00  0.00           H  
ATOM    433  H8   DA     8      -5.090   2.948  81.735  1.00  0.00           H  
ATOM    434  H61  DA     8      -0.816  -1.477  81.258  1.00  0.00           H  
ATOM    435  H62  DA     8      -2.545  -1.136  81.447  1.00  0.00           H  
ATOM    436  H2   DA     8       1.247   2.422  81.043  1.00  0.00           H  
ATOM    437  P    DA     9      -3.510   8.189  79.820  1.00  0.00           P  
ATOM    438  OP1  DA     9      -3.338   9.638  79.600  1.00  0.00           O  
ATOM    439  OP2  DA     9      -4.582   7.536  79.030  1.00  0.00           O1-
ATOM    440  O5'  DA     9      -2.131   7.431  79.570  1.00  0.00           O  
ATOM    441  C5'  DA     9      -1.045   7.629  80.510  1.00  0.00           C  
ATOM    442  C4'  DA     9       0.278   7.585  79.780  1.00  0.00           C  
ATOM    443  O4'  DA     9       0.650   6.186  79.570  1.00  0.00           O  
ATOM    444  C3'  DA     9       0.300   8.194  78.380  1.00  0.00           C  
ATOM    445  O3'  DA     9       1.610   8.601  77.990  1.00  0.00           O  
ATOM    446  C2'  DA     9      -0.147   7.038  77.500  1.00  0.00           C  
ATOM    447  C1'  DA     9       0.470   5.841  78.210  1.00  0.00           C  
ATOM    448  N9   DA     9      -0.371   4.615  78.160  1.00  0.00           N  
ATOM    449  C8   DA     9      -1.735   4.519  78.240  1.00  0.00           C  
ATOM    450  N7   DA     9      -2.174   3.298  78.170  1.00  0.00           N  
ATOM    451  C5   DA     9      -1.026   2.540  78.020  1.00  0.00           C  
ATOM    452  C6   DA     9      -0.813   1.152  77.890  1.00  0.00           C  
ATOM    453  N6   DA     9      -1.792   0.252  77.880  1.00  0.00           N  
ATOM    454  N1   DA     9       0.454   0.730  77.770  1.00  0.00           N  
ATOM    455  C2   DA     9       1.435   1.628  77.780  1.00  0.00           C  
ATOM    456  N3   DA     9       1.369   2.936  77.900  1.00  0.00           N  
ATOM    457  C4   DA     9       0.087   3.329  78.020  1.00  0.00           C  
ATOM    458 H5'1  DA     9      -1.139   8.630  80.935  1.00  0.00           H  
ATOM    459 H5'2  DA     9      -1.053   6.919  81.332  1.00  0.00           H  
ATOM    460  H4'  DA     9       1.034   8.075  80.392  1.00  0.00           H  
ATOM    461  H3'  DA     9      -0.397   9.031  78.290  1.00  0.00           H  
ATOM    462 H2'1  DA     9       0.174   6.897  76.500  1.00  0.00           H  
ATOM    463 H2'2  DA     9      -1.230   7.003  77.460  1.00  0.00           H  
ATOM    464  H1'  DA     9       1.426   5.606  77.751  1.00  0.00           H  
ATOM    465  H8   DA     9      -2.386   5.376  78.354  1.00  0.00           H  
ATOM    466  H61  DA     9      -1.534  -0.712  77.815  1.00  0.00           H  
ATOM    467  H62  DA     9      -2.736   0.592  77.968  1.00  0.00           H  
ATOM    468  H2   DA     9       2.433   1.225  77.672  1.00  0.00           H  
ATOM    469  P    DT    10       1.974   8.689  76.440  1.00  0.00           P  
ATOM    470  OP1  DT    10       2.965   9.759  76.220  1.00  0.00           O  
ATOM    471  OP2  DT    10       0.723   8.790  75.650  1.00  0.00           O1-
ATOM    472  O5'  DT    10       2.644   7.264  76.190  1.00  0.00           O  
ATOM    473  C5'  DT    10       3.639   6.786  77.130  1.00  0.00           C  
ATOM    474  C4'  DT    10       4.683   5.973  76.400  1.00  0.00           C  
ATOM    475  O4'  DT    10       4.162   4.622  76.190  1.00  0.00           O  
ATOM    476  C3'  DT    10       5.060   6.453  75.000  1.00  0.00           C  
ATOM    477  O3'  DT    10       6.358   6.012  74.610  1.00  0.00           O  
ATOM    478  C2'  DT    10       4.018   5.781  74.120  1.00  0.00           C  
ATOM    479  C1'  DT    10       3.814   4.449  74.830  1.00  0.00           C  
ATOM    480  N1   DT    10       2.412   3.952  74.780  1.00  0.00           N  
ATOM    481  C2   DT    10       2.230   2.593  74.630  1.00  0.00           C  
ATOM    482  O2   DT    10       3.159   1.809  74.540  1.00  0.00           O  
ATOM    483  N3   DT    10       0.915   2.176  74.590  1.00  0.00           N  
ATOM    484  C4   DT    10      -0.203   2.973  74.680  1.00  0.00           C  
ATOM    485  O4   DT    10      -1.337   2.483  74.630  1.00  0.00           O  
ATOM    486  C5   DT    10       0.084   4.379  74.830  1.00  0.00           C  
ATOM    487  C5M  DT    10      -1.104   5.286  74.940  1.00  0.00           C  
ATOM    488  C6   DT    10       1.356   4.823  74.880  1.00  0.00           C  
ATOM    489 H5'1  DT    10       4.151   7.651  77.556  1.00  0.00           H  
ATOM    490 H5'2  DT    10       3.216   6.216  77.952  1.00  0.00           H  
ATOM    491  H4'  DT    10       5.582   5.925  77.012  1.00  0.00           H  
ATOM    492  H3'  DT    10       4.989   7.540  74.911  1.00  0.00           H  
ATOM    493 H2'1  DT    10       4.206   5.462  73.127  1.00  0.00           H  
ATOM    494 H2'2  DT    10       3.156   6.428  74.041  1.00  0.00           H  
ATOM    495  H1'  DT    10       4.468   3.713  74.372  1.00  0.00           H  
ATOM    496  H3   DT    10       0.758   1.190  74.534  1.00  0.00           H  
ATOM    497 H5M1  DT    10      -1.793   5.040  74.131  1.00  0.00           H  
ATOM    498 H5M2  DT    10      -0.831   6.329  74.790  1.00  0.00           H  
ATOM    499 H5M3  DT    10      -1.654   5.138  75.856  1.00  0.00           H  
ATOM    500  H6   DT    10       1.486   5.880  74.978  1.00  0.00           H  
ATOM    501  P    DT    11       6.704   5.869  73.060  1.00  0.00           P  
ATOM    502  OP1  DT    11       8.135   6.153  72.840  1.00  0.00           O  
ATOM    503  OP2  DT    11       5.752   6.687  72.270  1.00  0.00           O1-
ATOM    504  O5'  DT    11       6.408   4.323  72.810  1.00  0.00           O  
ATOM    505  C5'  DT    11       6.932   3.351  73.750  1.00  0.00           C  
ATOM    506  C4'  DT    11       7.300   2.079  73.020  1.00  0.00           C  
ATOM    507  O4'  DT    11       6.084   1.293  72.810  1.00  0.00           O  
ATOM    508  C3'  DT    11       7.886   2.246  71.620  1.00  0.00           C  
ATOM    509  O3'  DT    11       8.677   1.127  71.230  1.00  0.00           O  
ATOM    510  C2'  DT    11       6.648   2.315  70.740  1.00  0.00           C  
ATOM    511  C1'  DT    11       5.700   1.358  71.450  1.00  0.00           C  
ATOM    512  N1   DT    11       4.274   1.779  71.400  1.00  0.00           N  
ATOM    513  C2   DT    11       3.328   0.787  71.250  1.00  0.00           C  
ATOM    514  O2   DT    11       3.619  -0.393  71.160  1.00  0.00           O  
ATOM    515  N3   DT    11       2.019   1.223  71.210  1.00  0.00           N  
ATOM    516  C4   DT    11       1.584   2.524  71.300  1.00  0.00           C  
ATOM    517  O4   DT    11       0.378   2.795  71.250  1.00  0.00           O  
ATOM    518  C5   DT    11       2.642   3.493  71.450  1.00  0.00           C  
ATOM    519  C5M  DT    11       2.214   4.925  71.560  1.00  0.00           C  
ATOM    520  C6   DT    11       3.932   3.105  71.500  1.00  0.00           C  
ATOM    521 H5'1  DT    11       7.856   3.749  74.175  1.00  0.00           H  
ATOM    522 H5'2  DT    11       6.258   3.137  74.574  1.00  0.00           H  
ATOM    523  H4'  DT    11       7.998   1.511  73.632  1.00  0.00           H  
ATOM    524  H3'  DT    11       8.468   3.167  71.531  1.00  0.00           H  
ATOM    525 H2'1  DT    11       6.594   2.011  69.713  1.00  0.00           H  
ATOM    526 H2'2  DT    11       6.334   3.346  70.687  1.00  0.00           H  
ATOM    527  H1'  DT    11       5.797   0.378  70.992  1.00  0.00           H  
ATOM    528  H3   DT    11       1.326   0.515  71.067  1.00  0.00           H  
ATOM    529 H5M1  DT    11       1.522   5.137  70.745  1.00  0.00           H  
ATOM    530 H5M2  DT    11       3.050   5.611  71.426  1.00  0.00           H  
ATOM    531 H5M3  DT    11       1.670   5.124  72.470  1.00  0.00           H  
ATOM    532  H6   DT    11       4.659   3.881  71.602  1.00  0.00           H  
ATOM    533  P    DC    12       8.873   0.808  69.680  1.00  0.00           P  
ATOM    534  OP1  DC    12      10.198   0.196  69.460  1.00  0.00           O  
ATOM    535  OP2  DC    12       8.583   2.029  68.890  1.00  0.00           O1-
ATOM    536  O5'  DC    12       7.725  -0.270  69.430  1.00  0.00           O  
ATOM    537  C5'  DC    12       7.578  -1.364  70.370  1.00  0.00           C  
ATOM    538  C4'  DC    12       7.128  -2.608  69.640  1.00  0.00           C  
ATOM    539  O4'  DC    12       5.682  -2.530  69.430  1.00  0.00           O  
ATOM    540  C3'  DC    12       7.701  -2.818  68.240  1.00  0.00           C  
ATOM    541  O3'  DC    12       7.682  -4.189  67.850  1.00  0.00           O  
ATOM    542  C2'  DC    12       6.740  -2.035  67.360  1.00  0.00           C  
ATOM    543  C1'  DC    12       5.410  -2.252  68.070  1.00  0.00           C  
ATOM    544  N1   DC    12       4.504  -1.073  68.020  1.00  0.00           N  
ATOM    545  C2   DC    12       3.139  -1.307  67.870  1.00  0.00           C  
ATOM    546  O2   DC    12       2.738  -2.474  67.780  1.00  0.00           O  
ATOM    547  N3   DC    12       2.310  -0.044  67.820  1.00  0.00           N  
ATOM    548  C4   DC    12       2.763   1.006  67.920  1.00  0.00           C  
ATOM    549  N4   DC    12       1.896   2.005  67.870  1.00  0.00           N  
ATOM    550  C5   DC    12       4.160   1.272  68.070  1.00  0.00           C  
ATOM    551  C6   DC    12       4.986   0.192  68.120  1.00  0.00           C  
ATOM    552 H5'1  DC    12       8.560  -1.585  70.795  1.00  0.00           H  
ATOM    553 H5'2  DC    12       6.906  -1.141  71.193  1.00  0.00           H  
ATOM    554  H4'  DC    12       7.359  -3.479  70.252  1.00  0.00           H  
ATOM    555  H3'  DC    12       8.712  -2.415  68.151  1.00  0.00           H  
ATOM    556 H2'1  DC    12       6.517  -2.249  66.333  1.00  0.00           H  
ATOM    557 H2'2  DC    12       7.091  -1.015  67.307  1.00  0.00           H  
ATOM    558  H1'  DC    12       4.915  -3.103  67.609  1.00  0.00           H  
ATOM    559  H41  DC    12       0.939   1.717  67.789  1.00  0.00           H  
ATOM    560  H42  DC    12       2.203   2.943  68.017  1.00  0.00           H  
ATOM    561  H5   DC    12       4.568   2.266  68.152  1.00  0.00           H  
ATOM    562  H6   DC    12       6.033   0.388  68.222  1.00  0.00           H  
ATOM    563  P    DC    13       7.653  -4.562  66.300  1.00  0.00           P  
ATOM    564  OP1  DC    13       8.366  -5.836  66.080  1.00  0.00           O  
ATOM    565  OP2  DC    13       8.137  -3.404  65.510  1.00  0.00           O1-
ATOM    566  O5'  DC    13       6.091  -4.759  66.050  1.00  0.00           O  
ATOM    567  C5'  DC    13       5.330  -5.558  66.990  1.00  0.00           C  
ATOM    568  C4'  DC    13       4.233  -6.300  66.260  1.00  0.00           C  
ATOM    569  O4'  DC    13       3.110  -5.387  66.050  1.00  0.00           O  
ATOM    570  C3'  DC    13       4.574  -6.806  64.860  1.00  0.00           C  
ATOM    571  O3'  DC    13       3.753  -7.904  64.470  1.00  0.00           O  
ATOM    572  C2'  DC    13       4.256  -5.608  63.980  1.00  0.00           C  
ATOM    573  C1'  DC    13       3.053  -5.002  64.690  1.00  0.00           C  
ATOM    574  N1   DC    13       3.013  -3.515  64.640  1.00  0.00           N  
ATOM    575  C2   DC    13       1.771  -2.902  64.490  1.00  0.00           C  
ATOM    576  O2   DC    13       0.761  -3.611  64.400  1.00  0.00           O  
ATOM    577  N3   DC    13       1.842  -1.393  64.440  1.00  0.00           N  
ATOM    578  C4   DC    13       2.826  -0.810  64.540  1.00  0.00           C  
ATOM    579  N4   DC    13       2.713   0.508  64.490  1.00  0.00           N  
ATOM    580  C5   DC    13       4.113  -1.416  64.690  1.00  0.00           C  
ATOM    581  C6   DC    13       4.147  -2.776  64.740  1.00  0.00           C  
ATOM    582 H5'1  DC    13       5.993  -6.312  67.416  1.00  0.00           H  
ATOM    583 H5'2  DC    13       4.915  -4.981  67.812  1.00  0.00           H  
ATOM    584  H4'  DC    13       3.908  -7.139  66.873  1.00  0.00           H  
ATOM    585  H3'  DC    13       5.629  -7.073  64.770  1.00  0.00           H  
ATOM    586 H2'1  DC    13       3.953  -5.648  62.952  1.00  0.00           H  
ATOM    587 H2'2  DC    13       5.139  -4.988  63.927  1.00  0.00           H  
ATOM    588  H1'  DC    13       2.153  -5.397  64.229  1.00  0.00           H  
ATOM    589  H41  DC    13       1.762   0.818  64.458  1.00  0.00           H  
ATOM    590  H42  DC    13       3.506   1.072  64.702  1.00  0.00           H  
ATOM    591  H5   DC    13       5.028  -0.853  64.764  1.00  0.00           H  
ATOM    592  H6   DC    13       5.110  -3.231  64.836  1.00  0.00           H  
ATOM    593  P    DA    14       3.510  -8.189  62.920  1.00  0.00           P  
ATOM    594  OP1  DA    14       3.338  -9.638  62.700  1.00  0.00           O  
ATOM    595  OP2  DA    14       4.582  -7.536  62.130  1.00  0.00           O1-
ATOM    596  O5'  DA    14       2.131  -7.431  62.670  1.00  0.00           O  
ATOM    597  C5'  DA    14       1.045  -7.629  63.610  1.00  0.00           C  
ATOM    598  C4'  DA    14      -0.278  -7.585  62.880  1.00  0.00           C  
ATOM    599  O4'  DA    14      -0.650  -6.186  62.670  1.00  0.00           O  
ATOM    600  C3'  DA    14      -0.300  -8.194  61.480  1.00  0.00           C  
ATOM    601  O3'  DA    14      -1.610  -8.601  61.090  1.00  0.00           O  
ATOM    602  C2'  DA    14       0.147  -7.038  60.600  1.00  0.00           C  
ATOM    603  C1'  DA    14      -0.470  -5.841  61.310  1.00  0.00           C  
ATOM    604  N9   DA    14       0.371  -4.615  61.260  1.00  0.00           N  
ATOM    605  C8   DA    14       1.735  -4.519  61.340  1.00  0.00           C  
ATOM    606  N7   DA    14       2.174  -3.298  61.270  1.00  0.00           N  
ATOM    607  C5   DA    14       1.026  -2.540  61.120  1.00  0.00           C  
ATOM    608  C6   DA    14       0.813  -1.152  60.990  1.00  0.00           C  
ATOM    609  N6   DA    14       1.792  -0.252  60.980  1.00  0.00           N  
ATOM    610  N1   DA    14      -0.454  -0.730  60.870  1.00  0.00           N  
ATOM    611  C2   DA    14      -1.435  -1.628  60.880  1.00  0.00           C  
ATOM    612  N3   DA    14      -1.369  -2.936  61.000  1.00  0.00           N  
ATOM    613  C4   DA    14      -0.087  -3.329  61.120  1.00  0.00           C  
ATOM    614 H5'1  DA    14       1.139  -8.629  64.037  1.00  0.00           H  
ATOM    615 H5'2  DA    14       1.050  -6.918  64.432  1.00  0.00           H  
ATOM    616  H4'  DA    14      -1.034  -8.073  63.493  1.00  0.00           H  
ATOM    617  H3'  DA    14       0.397  -9.030  61.390  1.00  0.00           H  
ATOM    618 H2'1  DA    14      -0.175  -6.897  59.600  1.00  0.00           H  
ATOM    619 H2'2  DA    14       1.230  -7.002  60.561  1.00  0.00           H  
ATOM    620  H1'  DA    14      -1.427  -5.602  60.855  1.00  0.00           H  
ATOM    621  H8   DA    14       2.383  -5.376  61.463  1.00  0.00           H  
ATOM    622  H61  DA    14       1.536   0.710  60.903  1.00  0.00           H  
ATOM    623  H62  DA    14       2.728  -0.597  61.106  1.00  0.00           H  
ATOM    624  H2   DA    14      -2.433  -1.226  60.774  1.00  0.00           H  
ATOM    625  P    DT    15      -1.974  -8.689  59.540  1.00  0.00           P  
ATOM    626  OP1  DT    15      -2.965  -9.759  59.320  1.00  0.00           O  
ATOM    627  OP2  DT    15      -0.723  -8.790  58.750  1.00  0.00           O1-
ATOM    628  O5'  DT    15      -2.644  -7.264  59.290  1.00  0.00           O  
ATOM    629  C5'  DT    15      -3.639  -6.786  60.230  1.00  0.00           C  
ATOM    630  C4'  DT    15      -4.683  -5.973  59.500  1.00  0.00           C  
ATOM    631  O4'  DT    15      -4.162  -4.622  59.290  1.00  0.00           O  
ATOM    632  C3'  DT    15      -5.060  -6.453  58.100  1.00  0.00           C  
ATOM    633  O3'  DT    15      -6.358  -6.012  57.710  1.00  0.00           O  
ATOM    634  C2'  DT    15      -4.018  -5.781  57.220  1.00  0.00           C  
ATOM    635  C1'  DT    15      -3.814  -4.449  57.930  1.00  0.00           C  
ATOM    636  N1   DT    15      -2.412  -3.952  57.880  1.00  0.00           N  
ATOM    637  C2   DT    15      -2.230  -2.593  57.730  1.00  0.00           C  
ATOM    638  O2   DT    15      -3.159  -1.809  57.640  1.00  0.00           O  
ATOM    639  N3   DT    15      -0.915  -2.176  57.690  1.00  0.00           N  
ATOM    640  C4   DT    15       0.203  -2.973  57.780  1.00  0.00           C  
ATOM    641  O4   DT    15       1.337  -2.483  57.730  1.00  0.00           O  
ATOM    642  C5   DT    15      -0.084  -4.379  57.930  1.00  0.00           C  
ATOM    643  C5M  DT    15       1.104  -5.286  58.040  1.00  0.00           C  
ATOM    644  C6   DT    15      -1.356  -4.823  57.980  1.00  0.00           C  
ATOM    645 H5'1  DT    15      -4.151  -7.651  60.656  1.00  0.00           H  
ATOM    646 H5'2  DT    15      -3.215  -6.216  61.052  1.00  0.00           H  
ATOM    647  H4'  DT    15      -5.583  -5.925  60.112  1.00  0.00           H  
ATOM    648  H3'  DT    15      -4.988  -7.539  58.010  1.00  0.00           H  
ATOM    649 H2'1  DT    15      -4.150  -5.503  56.192  1.00  0.00           H  
ATOM    650 H2'2  DT    15      -3.157  -6.429  57.167  1.00  0.00           H  
ATOM    651  H1'  DT    15      -4.466  -3.715  57.467  1.00  0.00           H  
ATOM    652  H3   DT    15      -0.765  -1.189  57.628  1.00  0.00           H  
ATOM    653 H5M1  DT    15       1.796  -5.041  57.234  1.00  0.00           H  
ATOM    654 H5M2  DT    15       0.830  -6.329  57.889  1.00  0.00           H  
ATOM    655 H5M3  DT    15       1.650  -5.140  58.959  1.00  0.00           H  
ATOM    656  H6   DT    15      -1.487  -5.879  58.076  1.00  0.00           H  
ATOM    657  P    DA    16      -6.704  -5.869  56.160  1.00  0.00           P  
ATOM    658  OP1  DA    16      -8.135  -6.153  55.940  1.00  0.00           O  
ATOM    659  OP2  DA    16      -5.752  -6.687  55.370  1.00  0.00           O1-
ATOM    660  O5'  DA    16      -6.408  -4.323  55.910  1.00  0.00           O  
ATOM    661  C5'  DA    16      -6.932  -3.351  56.850  1.00  0.00           C  
ATOM    662  C4'  DA    16      -7.300  -2.079  56.120  1.00  0.00           C  
ATOM    663  O4'  DA    16      -6.084  -1.293  55.910  1.00  0.00           O  
ATOM    664  C3'  DA    16      -7.886  -2.246  54.720  1.00  0.00           C  
ATOM    665  O3'  DA    16      -8.677  -1.127  54.330  1.00  0.00           O  
ATOM    666  C2'  DA    16      -6.648  -2.315  53.840  1.00  0.00           C  
ATOM    667  C1'  DA    16      -5.700  -1.358  54.550  1.00  0.00           C  
ATOM    668  N9   DA    16      -4.274  -1.779  54.500  1.00  0.00           N  
ATOM    669  C8   DA    16      -3.761  -3.046  54.580  1.00  0.00           C  
ATOM    670  N7   DA    16      -2.464  -3.087  54.510  1.00  0.00           N  
ATOM    671  C5   DA    16      -2.099  -1.761  54.360  1.00  0.00           C  
ATOM    672  C6   DA    16      -0.845  -1.129  54.230  1.00  0.00           C  
ATOM    673  N6   DA    16       0.314  -1.783  54.220  1.00  0.00           N  
ATOM    674  N1   DA    16      -0.835   0.207  54.110  1.00  0.00           N  
ATOM    675  C2   DA    16      -1.992   0.862  54.120  1.00  0.00           C  
ATOM    676  N3   DA    16      -3.216   0.395  54.240  1.00  0.00           N  
ATOM    677  C4   DA    16      -3.193  -0.946  54.360  1.00  0.00           C  
ATOM    678 H5'1  DA    16      -7.856  -3.750  57.275  1.00  0.00           H  
ATOM    679 H5'2  DA    16      -6.257  -3.137  57.673  1.00  0.00           H  
ATOM    680  H4'  DA    16      -7.998  -1.512  56.732  1.00  0.00           H  
ATOM    681  H3'  DA    16      -8.466  -3.168  54.629  1.00  0.00           H  
ATOM    682 H2'1  DA    16      -6.593  -2.033  52.806  1.00  0.00           H  
ATOM    683 H2'2  DA    16      -6.279  -3.333  53.825  1.00  0.00           H  
ATOM    684  H1'  DA    16      -5.768  -0.377  54.088  1.00  0.00           H  
ATOM    685  H8   DA    16      -4.379  -3.928  54.689  1.00  0.00           H  
ATOM    686  H61  DA    16       1.148  -1.231  54.165  1.00  0.00           H  
ATOM    687  H62  DA    16       0.295  -2.778  54.352  1.00  0.00           H  
ATOM    688  H2   DA    16      -1.918   1.935  54.008  1.00  0.00           H  
ATOM    689  P    DA    17      -8.873  -0.808  52.780  1.00  0.00           P  
ATOM    690  OP1  DA    17     -10.198  -0.196  52.560  1.00  0.00           O  
ATOM    691  OP2  DA    17      -8.583  -2.029  51.990  1.00  0.00           O1-
ATOM    692  O5'  DA    17      -7.725   0.270  52.530  1.00  0.00           O  
ATOM    693  C5'  DA    17      -7.578   1.364  53.470  1.00  0.00           C  
ATOM    694  C4'  DA    17      -7.128   2.608  52.740  1.00  0.00           C  
ATOM    695  O4'  DA    17      -5.682   2.530  52.530  1.00  0.00           O  
ATOM    696  C3'  DA    17      -7.701   2.818  51.340  1.00  0.00           C  
ATOM    697  O3'  DA    17      -7.682   4.189  50.950  1.00  0.00           O  
ATOM    698  C2'  DA    17      -6.740   2.035  50.460  1.00  0.00           C  
ATOM    699  C1'  DA    17      -5.410   2.252  51.170  1.00  0.00           C  
ATOM    700  N9   DA    17      -4.504   1.073  51.120  1.00  0.00           N  
ATOM    701  C8   DA    17      -4.833  -0.253  51.200  1.00  0.00           C  
ATOM    702  N7   DA    17      -3.808  -1.049  51.130  1.00  0.00           N  
ATOM    703  C5   DA    17      -2.733  -0.191  50.980  1.00  0.00           C  
ATOM    704  C6   DA    17      -1.347  -0.417  50.850  1.00  0.00           C  
ATOM    705  N6   DA    17      -0.793  -1.627  50.840  1.00  0.00           N  
ATOM    706  N1   DA    17      -0.554   0.658  50.730  1.00  0.00           N  
ATOM    707  C2   DA    17      -1.105   1.868  50.740  1.00  0.00           C  
ATOM    708  N3   DA    17      -2.370   2.210  50.860  1.00  0.00           N  
ATOM    709  C4   DA    17      -3.139   1.112  50.980  1.00  0.00           C  
ATOM    710 H5'1  DA    17      -8.559   1.583  53.896  1.00  0.00           H  
ATOM    711 H5'2  DA    17      -6.904   1.136  54.291  1.00  0.00           H  
ATOM    712  H4'  DA    17      -7.360   3.478  53.352  1.00  0.00           H  
ATOM    713  H3'  DA    17      -8.711   2.413  51.250  1.00  0.00           H  
ATOM    714 H2'1  DA    17      -6.529   2.229  49.426  1.00  0.00           H  
ATOM    715 H2'2  DA    17      -7.037   0.994  50.446  1.00  0.00           H  
ATOM    716  H1'  DA    17      -4.890   3.086  50.708  1.00  0.00           H  
ATOM    717  H8   DA    17      -5.850  -0.607  51.313  1.00  0.00           H  
ATOM    718  H61  DA    17       0.196  -1.681  50.721  1.00  0.00           H  
ATOM    719  H62  DA    17      -1.417  -2.415  50.884  1.00  0.00           H  
ATOM    720  H2   DA    17      -0.414   2.693  50.632  1.00  0.00           H  
ATOM    721  P    DG    18      -7.653   4.562  49.400  1.00  0.00           P  
ATOM    722  OP1  DG    18      -8.366   5.836  49.180  1.00  0.00           O  
ATOM    723  OP2  DG    18      -8.137   3.404  48.610  1.00  0.00           O1-
ATOM    724  O5'  DG    18      -6.091   4.759  49.150  1.00  0.00           O  
ATOM    725  C5'  DG    18      -5.330   5.558  50.090  1.00  0.00           C  
ATOM    726  C4'  DG    18      -4.233   6.300  49.360  1.00  0.00           C  
ATOM    727  O4'  DG    18      -3.110   5.387  49.150  1.00  0.00           O  
ATOM    728  C3'  DG    18      -4.574   6.806  47.960  1.00  0.00           C  
ATOM    729  O3'  DG    18      -3.753   7.904  47.570  1.00  0.00           O  
ATOM    730  C2'  DG    18      -4.256   5.608  47.080  1.00  0.00           C  
ATOM    731  C1'  DG    18      -3.053   5.002  47.790  1.00  0.00           C  
ATOM    732  N9   DG    18      -3.013   3.515  47.740  1.00  0.00           N  
ATOM    733  C8   DG    18      -4.052   2.611  47.820  1.00  0.00           C  
ATOM    734  N7   DG    18      -3.677   1.360  47.740  1.00  0.00           N  
ATOM    735  C5   DG    18      -2.290   1.431  47.600  1.00  0.00           C  
ATOM    736  C6   DG    18      -1.331   0.399  47.470  1.00  0.00           C  
ATOM    737  O6   DG    18      -1.501  -0.819  47.450  1.00  0.00           O  
ATOM    738  N1   DG    18      -0.031   0.919  47.350  1.00  0.00           N  
ATOM    739  C2   DG    18       0.290   2.262  47.350  1.00  0.00           C  
ATOM    740  N2   DG    18       1.586   2.558  47.220  1.00  0.00           N  
ATOM    741  N3   DG    18      -0.611   3.233  47.480  1.00  0.00           N  
ATOM    742  C4   DG    18      -1.877   2.751  47.600  1.00  0.00           C  
ATOM    743 H5'1  DG    18      -5.994   6.312  50.517  1.00  0.00           H  
ATOM    744 H5'2  DG    18      -4.918   4.978  50.911  1.00  0.00           H  
ATOM    745  H4'  DG    18      -3.910   7.140  49.973  1.00  0.00           H  
ATOM    746  H3'  DG    18      -5.629   7.073  47.870  1.00  0.00           H  
ATOM    747 H2'1  DG    18      -3.971   5.643  46.046  1.00  0.00           H  
ATOM    748 H2'2  DG    18      -5.108   4.938  47.069  1.00  0.00           H  
ATOM    749  H1'  DG    18      -2.142   5.372  47.331  1.00  0.00           H  
ATOM    750  H8   DG    18      -5.084   2.913  47.941  1.00  0.00           H  
ATOM    751  H1   DG    18       0.696   0.243  47.287  1.00  0.00           H  
ATOM    752  H21  DG    18       1.771   3.539  47.082  1.00  0.00           H  
ATOM    753  H22  DG    18       2.241   1.864  46.920  1.00  0.00           H  
ATOM    754  P    DC    19      -3.510   8.189  46.020  1.00  0.00           P  
ATOM    755  OP1  DC    19      -3.338   9.638  45.800  1.00  0.00           O  
ATOM    756  OP2  DC    19      -4.582   7.536  45.230  1.00  0.00           O1-
ATOM    757  O5'  DC    19      -2.131   7.431  45.770  1.00  0.00           O  
ATOM    758  C5'  DC    19      -1.045   7.629  46.710  1.00  0.00           C  
ATOM    759  C4'  DC    19       0.278   7.585  45.980  1.00  0.00           C  
ATOM    760  O4'  DC    19       0.650   6.186  45.770  1.00  0.00           O  
ATOM    761  C3'  DC    19       0.300   8.194  44.580  1.00  0.00           C  
ATOM    762  O3'  DC    19       1.610   8.601  44.190  1.00  0.00           O  
ATOM    763  C2'  DC    19      -0.147   7.038  43.700  1.00  0.00           C  
ATOM    764  C1'  DC    19       0.470   5.841  44.410  1.00  0.00           C  
ATOM    765  N1   DC    19      -0.371   4.615  44.360  1.00  0.00           N  
ATOM    766  C2   DC    19       0.273   3.389  44.210  1.00  0.00           C  
ATOM    767  O2   DC    19       1.507   3.368  44.120  1.00  0.00           O  
ATOM    768  N3   DC    19      -0.672   2.210  44.160  1.00  0.00           N  
ATOM    769  C4   DC    19      -1.810   2.317  44.260  1.00  0.00           C  
ATOM    770  N4   DC    19      -2.493   1.184  44.210  1.00  0.00           N  
ATOM    771  C5   DC    19      -2.495   3.563  44.410  1.00  0.00           C  
ATOM    772  C6   DC    19      -1.723   4.683  44.460  1.00  0.00           C  
ATOM    773 H5'1  DC    19      -1.139   8.630  47.136  1.00  0.00           H  
ATOM    774 H5'2  DC    19      -1.053   6.919  47.532  1.00  0.00           H  
ATOM    775  H4'  DC    19       1.033   8.076  46.592  1.00  0.00           H  
ATOM    776  H3'  DC    19      -0.396   9.032  44.490  1.00  0.00           H  
ATOM    777 H2'1  DC    19       0.192   6.892  42.706  1.00  0.00           H  
ATOM    778 H2'2  DC    19      -1.225   7.055  43.620  1.00  0.00           H  
ATOM    779  H1'  DC    19       1.431   5.636  43.945  1.00  0.00           H  
ATOM    780  H41  DC    19      -1.943   0.355  44.110  1.00  0.00           H  
ATOM    781  H42  DC    19      -3.475   1.196  44.398  1.00  0.00           H  
ATOM    782  H5   DC    19      -3.567   3.640  44.482  1.00  0.00           H  
ATOM    783  H6   DC    19      -2.238   5.618  44.554  1.00  0.00           H  
ATOM    784  P    DT    20       1.974   8.689  42.640  1.00  0.00           P  
ATOM    785  OP1  DT    20       2.965   9.759  42.420  1.00  0.00           O  
ATOM    786  OP2  DT    20       0.723   8.790  41.850  1.00  0.00           O1-
ATOM    787  O5'  DT    20       2.644   7.264  42.390  1.00  0.00           O  
ATOM    788  C5'  DT    20       3.639   6.786  43.330  1.00  0.00           C  
ATOM    789  C4'  DT    20       4.683   5.973  42.600  1.00  0.00           C  
ATOM    790  O4'  DT    20       4.162   4.622  42.390  1.00  0.00           O  
ATOM    791  C3'  DT    20       5.060   6.453  41.200  1.00  0.00           C  
ATOM    792  O3'  DT    20       6.358   6.012  40.810  1.00  0.00           O  
ATOM    793  C2'  DT    20       4.018   5.781  40.320  1.00  0.00           C  
ATOM    794  C1'  DT    20       3.814   4.449  41.030  1.00  0.00           C  
ATOM    795  N1   DT    20       2.412   3.952  40.980  1.00  0.00           N  
ATOM    796  C2   DT    20       2.230   2.593  40.830  1.00  0.00           C  
ATOM    797  O2   DT    20       3.159   1.809  40.740  1.00  0.00           O  
ATOM    798  N3   DT    20       0.915   2.176  40.790  1.00  0.00           N  
ATOM    799  C4   DT    20      -0.203   2.973  40.880  1.00  0.00           C  
ATOM    800  O4   DT    20      -1.337   2.483  40.830  1.00  0.00           O  
ATOM    801  C5   DT    20       0.084   4.379  41.030  1.00  0.00           C  
ATOM    802  C5M  DT    20      -1.104   5.286  41.140  1.00  0.00           C  
ATOM    803  C6   DT    20       1.356   4.823  41.080  1.00  0.00           C  
ATOM    804 H5'1  DT    20       4.151   7.651  43.755  1.00  0.00           H  
ATOM    805 H5'2  DT    20       3.218   6.216  44.153  1.00  0.00           H  
ATOM    806  H4'  DT    20       5.583   5.925  43.212  1.00  0.00           H  
ATOM    807  H3'  DT    20       4.988   7.540  41.111  1.00  0.00           H  
ATOM    808 H2'1  DT    20       4.206   5.462  39.327  1.00  0.00           H  
ATOM    809 H2'2  DT    20       3.156   6.428  40.240  1.00  0.00           H  
ATOM    810  H1'  DT    20       4.467   3.712  40.573  1.00  0.00           H  
ATOM    811  H3   DT    20       0.759   1.191  40.737  1.00  0.00           H  
ATOM    812 H5M1  DT    20      -1.781   5.053  40.317  1.00  0.00           H  
ATOM    813 H5M2  DT    20      -0.831   6.332  41.009  1.00  0.00           H  
ATOM    814 H5M3  DT    20      -1.667   5.119  42.045  1.00  0.00           H  
ATOM    815  H6   DT    20       1.488   5.879  41.177  1.00  0.00           H  
ATOM    816  P    DT    21       6.704   5.869  39.260  1.00  0.00           P  
ATOM    817  OP1  DT    21       8.135   6.153  39.040  1.00  0.00           O  
ATOM    818  OP2  DT    21       5.752   6.687  38.470  1.00  0.00           O1-
ATOM    819  O5'  DT    21       6.408   4.323  39.010  1.00  0.00           O  
ATOM    820  C5'  DT    21       6.932   3.351  39.950  1.00  0.00           C  
ATOM    821  C4'  DT    21       7.300   2.079  39.220  1.00  0.00           C  
ATOM    822  O4'  DT    21       6.084   1.293  39.010  1.00  0.00           O  
ATOM    823  C3'  DT    21       7.886   2.246  37.820  1.00  0.00           C  
ATOM    824  O3'  DT    21       8.677   1.127  37.430  1.00  0.00           O  
ATOM    825  C2'  DT    21       6.648   2.315  36.940  1.00  0.00           C  
ATOM    826  C1'  DT    21       5.700   1.358  37.650  1.00  0.00           C  
ATOM    827  N1   DT    21       4.274   1.779  37.600  1.00  0.00           N  
ATOM    828  C2   DT    21       3.328   0.787  37.450  1.00  0.00           C  
ATOM    829  O2   DT    21       3.619  -0.393  37.360  1.00  0.00           O  
ATOM    830  N3   DT    21       2.019   1.223  37.410  1.00  0.00           N  
ATOM    831  C4   DT    21       1.584   2.524  37.500  1.00  0.00           C  
ATOM    832  O4   DT    21       0.378   2.795  37.450  1.00  0.00           O  
ATOM    833  C5   DT    21       2.642   3.493  37.650  1.00  0.00           C  
ATOM    834  C5M  DT    21       2.214   4.925  37.760  1.00  0.00           C  
ATOM    835  C6   DT    21       3.932   3.105  37.700  1.00  0.00           C  
ATOM    836 H5'1  DT    21       7.856   3.750  40.374  1.00  0.00           H  
ATOM    837 H5'2  DT    21       6.258   3.137  40.774  1.00  0.00           H  
ATOM    838  H4'  DT    21       7.999   1.512  39.832  1.00  0.00           H  
ATOM    839  H3'  DT    21       8.468   3.167  37.731  1.00  0.00           H  
ATOM    840 H2'1  DT    21       6.594   2.010  35.913  1.00  0.00           H  
ATOM    841 H2'2  DT    21       6.333   3.346  36.887  1.00  0.00           H  
ATOM    842  H1'  DT    21       5.797   0.378  37.190  1.00  0.00           H  
ATOM    843  H3   DT    21       1.326   0.515  37.264  1.00  0.00           H  
ATOM    844 H5M1  DT    21       1.523   5.137  36.944  1.00  0.00           H  
ATOM    845 H5M2  DT    21       3.050   5.611  37.627  1.00  0.00           H  
ATOM    846 H5M3  DT    21       1.669   5.123  38.670  1.00  0.00           H  
ATOM    847  H6   DT    21       4.659   3.881  37.803  1.00  0.00           H  
ATOM    848  P    DC    22       8.873   0.808  35.880  1.00  0.00           P  
ATOM    849  OP1  DC    22      10.198   0.196  35.660  1.00  0.00           O  
ATOM    850  OP2  DC    22       8.583   2.029  35.090  1.00  0.00           O1-
ATOM    851  O5'  DC    22       7.725  -0.270  35.630  1.00  0.00           O  
ATOM    852  C5'  DC    22       7.578  -1.364  36.570  1.00  0.00           C  
ATOM    853  C4'  DC    22       7.128  -2.608  35.840  1.00  0.00           C  
ATOM    854  O4'  DC    22       5.682  -2.530  35.630  1.00  0.00           O  
ATOM    855  C3'  DC    22       7.701  -2.818  34.440  1.00  0.00           C  
ATOM    856  O3'  DC    22       7.682  -4.189  34.050  1.00  0.00           O  
ATOM    857  C2'  DC    22       6.740  -2.035  33.560  1.00  0.00           C  
ATOM    858  C1'  DC    22       5.410  -2.252  34.270  1.00  0.00           C  
ATOM    859  N1   DC    22       4.504  -1.073  34.220  1.00  0.00           N  
ATOM    860  C2   DC    22       3.139  -1.307  34.070  1.00  0.00           C  
ATOM    861  O2   DC    22       2.738  -2.474  33.980  1.00  0.00           O  
ATOM    862  N3   DC    22       2.310  -0.044  34.020  1.00  0.00           N  
ATOM    863  C4   DC    22       2.763   1.006  34.120  1.00  0.00           C  
ATOM    864  N4   DC    22       1.896   2.005  34.070  1.00  0.00           N  
ATOM    865  C5   DC    22       4.160   1.272  34.270  1.00  0.00           C  
ATOM    866  C6   DC    22       4.986   0.192  34.320  1.00  0.00           C  
ATOM    867 H5'1  DC    22       8.560  -1.584  36.995  1.00  0.00           H  
ATOM    868 H5'2  DC    22       6.906  -1.141  37.393  1.00  0.00           H  
ATOM    869  H4'  DC    22       7.359  -3.479  36.452  1.00  0.00           H  
ATOM    870  H3'  DC    22       8.712  -2.414  34.350  1.00  0.00           H  
ATOM    871 H2'1  DC    22       6.518  -2.246  32.532  1.00  0.00           H  
ATOM    872 H2'2  DC    22       7.091  -1.015  33.506  1.00  0.00           H  
ATOM    873  H1'  DC    22       4.915  -3.102  33.807  1.00  0.00           H  
ATOM    874  H41  DC    22       0.941   1.720  33.969  1.00  0.00           H  
ATOM    875  H42  DC    22       2.210   2.944  34.196  1.00  0.00           H  
ATOM    876  H5   DC    22       4.569   2.266  34.342  1.00  0.00           H  
ATOM    877  H6   DC    22       6.034   0.389  34.411  1.00  0.00           H  
ATOM    878  P    DA    23       7.653  -4.562  32.500  1.00  0.00           P  
ATOM    879  OP1  DA    23       8.366  -5.836  32.280  1.00  0.00           O  
ATOM    880  OP2  DA    23       8.137  -3.404  31.710  1.00  0.00           O1-
ATOM    881  O5'  DA    23       6.091  -4.759  32.250  1.00  0.00           O  
ATOM    882  C5'  DA    23       5.330  -5.558  33.190  1.00  0.00           C  
ATOM    883  C4'  DA    23       4.233  -6.300  32.460  1.00  0.00           C  
ATOM    884  O4'  DA    23       3.110  -5.387  32.250  1.00  0.00           O  
ATOM    885  C3'  DA    23       4.574  -6.806  31.060  1.00  0.00           C  
ATOM    886  O3'  DA    23       3.753  -7.904  30.670  1.00  0.00           O  
ATOM    887  C2'  DA    23       4.256  -5.608  30.180  1.00  0.00           C  
ATOM    888  C1'  DA    23       3.053  -5.002  30.890  1.00  0.00           C  
ATOM    889  N9   DA    23       3.013  -3.515  30.840  1.00  0.00           N  
ATOM    890  C8   DA    23       4.059  -2.636  30.920  1.00  0.00           C  
ATOM    891  N7   DA    23       3.697  -1.390  30.850  1.00  0.00           N  
ATOM    892  C5   DA    23       2.324  -1.452  30.700  1.00  0.00           C  
ATOM    893  C6   DA    23       1.335  -0.454  30.570  1.00  0.00           C  
ATOM    894  N6   DA    23       1.598   0.850  30.560  1.00  0.00           N  
ATOM    895  N1   DA    23       0.061  -0.858  30.450  1.00  0.00           N  
ATOM    896  C2   DA    23      -0.204  -2.160  30.460  1.00  0.00           C  
ATOM    897  N3   DA    23       0.618  -3.180  30.580  1.00  0.00           N  
ATOM    898  C4   DA    23       1.886  -2.744  30.700  1.00  0.00           C  
ATOM    899 H5'1  DA    23       5.994  -6.312  33.616  1.00  0.00           H  
ATOM    900 H5'2  DA    23       4.916  -4.980  34.012  1.00  0.00           H  
ATOM    901  H4'  DA    23       3.909  -7.139  33.073  1.00  0.00           H  
ATOM    902  H3'  DA    23       5.629  -7.072  30.970  1.00  0.00           H  
ATOM    903 H2'1  DA    23       3.912  -5.682  29.180  1.00  0.00           H  
ATOM    904 H2'2  DA    23       5.111  -4.942  30.140  1.00  0.00           H  
ATOM    905  H1'  DA    23       2.139  -5.370  30.433  1.00  0.00           H  
ATOM    906  H8   DA    23       5.088  -2.949  31.038  1.00  0.00           H  
ATOM    907  H61  DA    23       0.827   1.477  30.462  1.00  0.00           H  
ATOM    908  H62  DA    23       2.563   1.119  30.649  1.00  0.00           H  
ATOM    909  H2   DA    23      -1.248  -2.422  30.353  1.00  0.00           H  
ATOM    910  P    DT    24       3.510  -8.189  29.120  1.00  0.00           P  
ATOM    911  OP1  DT    24       3.338  -9.638  28.900  1.00  0.00           O  
ATOM    912  OP2  DT    24       4.582  -7.536  28.330  1.00  0.00           O1-
ATOM    913  O5'  DT    24       2.131  -7.431  28.870  1.00  0.00           O  
ATOM    914  C5'  DT    24       1.045  -7.629  29.810  1.00  0.00           C  
ATOM    915  C4'  DT    24      -0.278  -7.585  29.080  1.00  0.00           C  
ATOM    916  O4'  DT    24      -0.650  -6.186  28.870  1.00  0.00           O  
ATOM    917  C3'  DT    24      -0.300  -8.194  27.680  1.00  0.00           C  
ATOM    918  O3'  DT    24      -1.610  -8.601  27.290  1.00  0.00           O  
ATOM    919  C2'  DT    24       0.147  -7.038  26.800  1.00  0.00           C  
ATOM    920  C1'  DT    24      -0.470  -5.841  27.510  1.00  0.00           C  
ATOM    921  N1   DT    24       0.371  -4.615  27.460  1.00  0.00           N  
ATOM    922  C2   DT    24      -0.280  -3.408  27.310  1.00  0.00           C  
ATOM    923  O2   DT    24      -1.492  -3.320  27.220  1.00  0.00           O  
ATOM    924  N3   DT    24       0.539  -2.298  27.270  1.00  0.00           N  
ATOM    925  C4   DT    24       1.912  -2.286  27.360  1.00  0.00           C  
ATOM    926  O4   DT    24       2.541  -1.223  27.310  1.00  0.00           O  
ATOM    927  C5   DT    24       2.506  -3.592  27.510  1.00  0.00           C  
ATOM    928  C5M  DT    24       4.000  -3.627  27.620  1.00  0.00           C  
ATOM    929  C6   DT    24       1.738  -4.699  27.560  1.00  0.00           C  
ATOM    930 H5'1  DT    24       1.139  -8.630  30.236  1.00  0.00           H  
ATOM    931 H5'2  DT    24       1.052  -6.918  30.632  1.00  0.00           H  
ATOM    932  H4'  DT    24      -1.034  -8.075  29.692  1.00  0.00           H  
ATOM    933  H3'  DT    24       0.396  -9.031  27.589  1.00  0.00           H  
ATOM    934 H2'1  DT    24      -0.123  -6.891  25.772  1.00  0.00           H  
ATOM    935 H2'2  DT    24       1.225  -7.056  26.745  1.00  0.00           H  
ATOM    936  H1'  DT    24      -1.427  -5.629  27.043  1.00  0.00           H  
ATOM    937  H3   DT    24       0.088  -1.413  27.175  1.00  0.00           H  
ATOM    938 H5M1  DT    24       4.411  -3.024  26.809  1.00  0.00           H  
ATOM    939 H5M2  DT    24       4.392  -4.632  27.469  1.00  0.00           H  
ATOM    940 H5M3  DT    24       4.358  -3.184  28.536  1.00  0.00           H  
ATOM    941  H6   DT    24       2.254  -5.629  27.649  1.00  0.00           H  
ATOM    942  P    DG    25      -1.974  -8.689  25.740  1.00  0.00           P  
ATOM    943  OP1  DG    25      -2.965  -9.759  25.520  1.00  0.00           O  
ATOM    944  OP2  DG    25      -0.723  -8.790  24.950  1.00  0.00           O1-
ATOM    945  O5'  DG    25      -2.644  -7.264  25.490  1.00  0.00           O  
ATOM    946  C5'  DG    25      -3.639  -6.786  26.430  1.00  0.00           C  
ATOM    947  C4'  DG    25      -4.683  -5.973  25.700  1.00  0.00           C  
ATOM    948  O4'  DG    25      -4.162  -4.622  25.490  1.00  0.00           O  
ATOM    949  C3'  DG    25      -5.060  -6.453  24.300  1.00  0.00           C  
ATOM    950  O3'  DG    25      -6.358  -6.012  23.910  1.00  0.00           O  
ATOM    951  C2'  DG    25      -4.018  -5.781  23.420  1.00  0.00           C  
ATOM    952  C1'  DG    25      -3.814  -4.449  24.130  1.00  0.00           C  
ATOM    953  N9   DG    25      -2.412  -3.952  24.080  1.00  0.00           N  
ATOM    954  C8   DG    25      -1.231  -4.660  24.160  1.00  0.00           C  
ATOM    955  N7   DG    25      -0.157  -3.917  24.080  1.00  0.00           N  
ATOM    956  C5   DG    25      -0.653  -2.620  23.940  1.00  0.00           C  
ATOM    957  C6   DG    25       0.032  -1.390  23.810  1.00  0.00           C  
ATOM    958  O6   DG    25       1.242  -1.175  23.790  1.00  0.00           O  
ATOM    959  N1   DG    25      -0.865  -0.313  23.690  1.00  0.00           N  
ATOM    960  C2   DG    25      -2.240  -0.423  23.690  1.00  0.00           C  
ATOM    961  N2   DG    25      -2.923   0.718  23.560  1.00  0.00           N  
ATOM    962  N3   DG    25      -2.886  -1.580  23.820  1.00  0.00           N  
ATOM    963  C4   DG    25      -2.036  -2.635  23.940  1.00  0.00           C  
ATOM    964 H5'1  DG    25      -4.151  -7.651  26.856  1.00  0.00           H  
ATOM    965 H5'2  DG    25      -3.217  -6.214  27.251  1.00  0.00           H  
ATOM    966  H4'  DG    25      -5.582  -5.925  26.312  1.00  0.00           H  
ATOM    967  H3'  DG    25      -4.986  -7.539  24.209  1.00  0.00           H  
ATOM    968 H2'1  DG    25      -4.137  -5.521  22.385  1.00  0.00           H  
ATOM    969 H2'2  DG    25      -3.117  -6.383  23.408  1.00  0.00           H  
ATOM    970  H1'  DG    25      -4.444  -3.697  23.668  1.00  0.00           H  
ATOM    971  H8   DG    25      -1.200  -5.737  24.263  1.00  0.00           H  
ATOM    972  H1   DG    25      -0.437   0.583  23.628  1.00  0.00           H  
ATOM    973  H21  DG    25      -3.915   0.583  23.435  1.00  0.00           H  
ATOM    974  H22  DG    25      -2.472   1.585  23.354  1.00  0.00           H  
ATOM    975  P    DG    26      -6.704  -5.869  22.360  1.00  0.00           P  
ATOM    976  OP1  DG    26      -8.135  -6.153  22.140  1.00  0.00           O  
ATOM    977  OP2  DG    26      -5.752  -6.687  21.570  1.00  0.00           O1-
ATOM    978  O5'  DG    26      -6.408  -4.323  22.110  1.00  0.00           O  
ATOM    979  C5'  DG    26      -6.932  -3.351  23.050  1.00  0.00           C  
ATOM    980  C4'  DG    26      -7.300  -2.079  22.320  1.00  0.00           C  
ATOM    981  O4'  DG    26      -6.084  -1.293  22.110  1.00  0.00           O  
ATOM    982  C3'  DG    26      -7.886  -2.246  20.920  1.00  0.00           C  
ATOM    983  O3'  DG    26      -8.677  -1.127  20.530  1.00  0.00           O  
ATOM    984  C2'  DG    26      -6.648  -2.315  20.040  1.00  0.00           C  
ATOM    985  C1'  DG    26      -5.700  -1.358  20.750  1.00  0.00           C  
ATOM    986  N9   DG    26      -4.274  -1.779  20.700  1.00  0.00           N  
ATOM    987  C8   DG    26      -3.735  -3.046  20.780  1.00  0.00           C  
ATOM    988  N7   DG    26      -2.430  -3.076  20.700  1.00  0.00           N  
ATOM    989  C5   DG    26      -2.068  -1.736  20.560  1.00  0.00           C  
ATOM    990  C6   DG    26      -0.791  -1.143  20.430  1.00  0.00           C  
ATOM    991  O6   DG    26       0.315  -1.681  20.410  1.00  0.00           O  
ATOM    992  N1   DG    26      -0.884   0.255  20.310  1.00  0.00           N  
ATOM    993  C2   DG    26      -2.061   0.974  20.310  1.00  0.00           C  
ATOM    994  N2   DG    26      -1.943   2.299  20.180  1.00  0.00           N  
ATOM    995  N3   DG    26      -3.263   0.418  20.440  1.00  0.00           N  
ATOM    996  C4   DG    26      -3.196  -0.935  20.560  1.00  0.00           C  
ATOM    997 H5'1  DG    26      -7.855  -3.750  23.475  1.00  0.00           H  
ATOM    998 H5'2  DG    26      -6.254  -3.141  23.872  1.00  0.00           H  
ATOM    999  H4'  DG    26      -8.001  -1.514  22.932  1.00  0.00           H  
ATOM   1000  H3'  DG    26      -8.465  -3.169  20.829  1.00  0.00           H  
ATOM   1001 H2'1  DG    26      -6.593  -2.037  19.005  1.00  0.00           H  
ATOM   1002 H2'2  DG    26      -6.274  -3.332  20.029  1.00  0.00           H  
ATOM   1003  H1'  DG    26      -5.774  -0.381  20.284  1.00  0.00           H  
ATOM   1004  H8   DG    26      -4.341  -3.937  20.893  1.00  0.00           H  
ATOM   1005  H1   DG    26      -0.014   0.716  20.148  1.00  0.00           H  
ATOM   1006  H21  DG    26      -2.817   2.768  19.993  1.00  0.00           H  
ATOM   1007  H22  DG    26      -1.070   2.713  19.919  1.00  0.00           H  
ATOM   1008  P    DA    27      -8.873  -0.808  18.980  1.00  0.00           P  
ATOM   1009  OP1  DA    27     -10.198  -0.196  18.760  1.00  0.00           O  
ATOM   1010  OP2  DA    27      -8.583  -2.029  18.190  1.00  0.00           O1-
ATOM   1011  O5'  DA    27      -7.725   0.270  18.730  1.00  0.00           O  
ATOM   1012  C5'  DA    27      -7.578   1.364  19.670  1.00  0.00           C  
ATOM   1013  C4'  DA    27      -7.128   2.608  18.940  1.00  0.00           C  
ATOM   1014  O4'  DA    27      -5.682   2.530  18.730  1.00  0.00           O  
ATOM   1015  C3'  DA    27      -7.701   2.818  17.540  1.00  0.00           C  
ATOM   1016  O3'  DA    27      -7.682   4.189  17.150  1.00  0.00           O  
ATOM   1017  C2'  DA    27      -6.740   2.035  16.660  1.00  0.00           C  
ATOM   1018  C1'  DA    27      -5.410   2.252  17.370  1.00  0.00           C  
ATOM   1019  N9   DA    27      -4.504   1.073  17.320  1.00  0.00           N  
ATOM   1020  C8   DA    27      -4.833  -0.253  17.400  1.00  0.00           C  
ATOM   1021  N7   DA    27      -3.808  -1.049  17.330  1.00  0.00           N  
ATOM   1022  C5   DA    27      -2.733  -0.191  17.180  1.00  0.00           C  
ATOM   1023  C6   DA    27      -1.347  -0.417  17.050  1.00  0.00           C  
ATOM   1024  N6   DA    27      -0.793  -1.627  17.040  1.00  0.00           N  
ATOM   1025  N1   DA    27      -0.554   0.658  16.930  1.00  0.00           N  
ATOM   1026  C2   DA    27      -1.105   1.868  16.940  1.00  0.00           C  
ATOM   1027  N3   DA    27      -2.370   2.210  17.060  1.00  0.00           N  
ATOM   1028  C4   DA    27      -3.139   1.112  17.180  1.00  0.00           C  
ATOM   1029 H5'1  DA    27      -8.560   1.583  20.094  1.00  0.00           H  
ATOM   1030 H5'2  DA    27      -6.907   1.135  20.492  1.00  0.00           H  
ATOM   1031  H4'  DA    27      -7.363   3.478  19.551  1.00  0.00           H  
ATOM   1032  H3'  DA    27      -8.712   2.413  17.450  1.00  0.00           H  
ATOM   1033 H2'1  DA    27      -6.507   2.296  15.660  1.00  0.00           H  
ATOM   1034 H2'2  DA    27      -7.041   0.994  16.620  1.00  0.00           H  
ATOM   1035  H1'  DA    27      -4.894   3.089  16.907  1.00  0.00           H  
ATOM   1036  H8   DA    27      -5.850  -0.609  17.516  1.00  0.00           H  
ATOM   1037  H61  DA    27       0.206  -1.690  17.023  1.00  0.00           H  
ATOM   1038  H62  DA    27      -1.401  -2.420  17.169  1.00  0.00           H  
ATOM   1039  H2   DA    27      -0.414   2.692  16.824  1.00  0.00           H  
ATOM   1040  P    DT    28      -7.653   4.562  15.600  1.00  0.00           P  
ATOM   1041  OP1  DT    28      -8.366   5.836  15.380  1.00  0.00           O  
ATOM   1042  OP2  DT    28      -8.137   3.404  14.810  1.00  0.00           O1-
ATOM   1043  O5'  DT    28      -6.091   4.759  15.350  1.00  0.00           O  
ATOM   1044  C5'  DT    28      -5.330   5.558  16.290  1.00  0.00           C  
ATOM   1045  C4'  DT    28      -4.233   6.300  15.560  1.00  0.00           C  
ATOM   1046  O4'  DT    28      -3.110   5.387  15.350  1.00  0.00           O  
ATOM   1047  C3'  DT    28      -4.574   6.806  14.160  1.00  0.00           C  
ATOM   1048  O3'  DT    28      -3.753   7.904  13.770  1.00  0.00           O  
ATOM   1049  C2'  DT    28      -4.256   5.608  13.280  1.00  0.00           C  
ATOM   1050  C1'  DT    28      -3.053   5.002  13.990  1.00  0.00           C  
ATOM   1051  N1   DT    28      -3.013   3.515  13.940  1.00  0.00           N  
ATOM   1052  C2   DT    28      -1.777   2.922  13.790  1.00  0.00           C  
ATOM   1053  O2   DT    28      -0.744   3.563  13.700  1.00  0.00           O  
ATOM   1054  N3   DT    28      -1.787   1.542  13.750  1.00  0.00           N  
ATOM   1055  C4   DT    28      -2.890   0.726  13.840  1.00  0.00           C  
ATOM   1056  O4   DT    28      -2.775  -0.504  13.790  1.00  0.00           O  
ATOM   1057  C5   DT    28      -4.139   1.433  13.990  1.00  0.00           C  
ATOM   1058  C5M  DT    28      -5.368   0.583  14.100  1.00  0.00           C  
ATOM   1059  C6   DT    28      -4.168   2.780  14.040  1.00  0.00           C  
ATOM   1060 H5'1  DT    28      -5.994   6.313  16.714  1.00  0.00           H  
ATOM   1061 H5'2  DT    28      -4.920   4.980  17.113  1.00  0.00           H  
ATOM   1062  H4'  DT    28      -3.910   7.141  16.171  1.00  0.00           H  
ATOM   1063  H3'  DT    28      -5.629   7.075  14.071  1.00  0.00           H  
ATOM   1064 H2'1  DT    28      -3.951   5.650  12.253  1.00  0.00           H  
ATOM   1065 H2'2  DT    28      -5.140   4.990  13.227  1.00  0.00           H  
ATOM   1066  H1'  DT    28      -2.152   5.397  13.529  1.00  0.00           H  
ATOM   1067  H3   DT    28      -0.896   1.097  13.643  1.00  0.00           H  
ATOM   1068 H5M1  DT    28      -5.349  -0.152  13.296  1.00  0.00           H  
ATOM   1069 H5M2  DT    28      -6.277   1.165  13.949  1.00  0.00           H  
ATOM   1070 H5M3  DT    28      -5.399   0.018  15.019  1.00  0.00           H  
ATOM   1071  H6   DT    28      -5.133   3.230  14.140  1.00  0.00           H  
ATOM   1072  P    DC    29      -3.510   8.189  12.220  1.00  0.00           P  
ATOM   1073  OP1  DC    29      -3.338   9.638  12.000  1.00  0.00           O  
ATOM   1074  OP2  DC    29      -4.582   7.536  11.430  1.00  0.00           O1-
ATOM   1075  O5'  DC    29      -2.131   7.431  11.970  1.00  0.00           O  
ATOM   1076  C5'  DC    29      -1.045   7.629  12.910  1.00  0.00           C  
ATOM   1077  C4'  DC    29       0.278   7.585  12.180  1.00  0.00           C  
ATOM   1078  O4'  DC    29       0.650   6.186  11.970  1.00  0.00           O  
ATOM   1079  C3'  DC    29       0.300   8.194  10.780  1.00  0.00           C  
ATOM   1080  O3'  DC    29       1.610   8.601  10.390  1.00  0.00           O  
ATOM   1081  C2'  DC    29      -0.147   7.038   9.900  1.00  0.00           C  
ATOM   1082  C1'  DC    29       0.470   5.841  10.610  1.00  0.00           C  
ATOM   1083  N1   DC    29      -0.371   4.615  10.560  1.00  0.00           N  
ATOM   1084  C2   DC    29       0.273   3.389  10.410  1.00  0.00           C  
ATOM   1085  O2   DC    29       1.507   3.368  10.320  1.00  0.00           O  
ATOM   1086  N3   DC    29      -0.672   2.210  10.360  1.00  0.00           N  
ATOM   1087  C4   DC    29      -1.810   2.317  10.460  1.00  0.00           C  
ATOM   1088  N4   DC    29      -2.493   1.184  10.410  1.00  0.00           N  
ATOM   1089  C5   DC    29      -2.495   3.563  10.610  1.00  0.00           C  
ATOM   1090  C6   DC    29      -1.723   4.683  10.660  1.00  0.00           C  
ATOM   1091 H5'1  DC    29      -1.138   8.630  13.335  1.00  0.00           H  
ATOM   1092 H5'2  DC    29      -1.049   6.920  13.733  1.00  0.00           H  
ATOM   1093  H4'  DC    29       1.035   8.073  12.792  1.00  0.00           H  
ATOM   1094  H3'  DC    29      -0.395   9.032  10.691  1.00  0.00           H  
ATOM   1095 H2'1  DC    29       0.126   6.893   8.873  1.00  0.00           H  
ATOM   1096 H2'2  DC    29      -1.225   7.058   9.847  1.00  0.00           H  
ATOM   1097  H1'  DC    29       1.433   5.633  10.150  1.00  0.00           H  
ATOM   1098  H41  DC    29      -1.921   0.363  10.339  1.00  0.00           H  
ATOM   1099  H42  DC    29      -3.478   1.185  10.571  1.00  0.00           H  
ATOM   1100  H5   DC    29      -3.566   3.643  10.693  1.00  0.00           H  
ATOM   1101  H6   DC    29      -2.234   5.618  10.760  1.00  0.00           H  
ATOM   1102  P    DC    30       1.974   8.689   8.840  1.00  0.00           P  
ATOM   1103  OP1  DC    30       2.965   9.759   8.620  1.00  0.00           O  
ATOM   1104  OP2  DC    30       0.723   8.790   8.050  1.00  0.00           O1-
ATOM   1105  O5'  DC    30       2.644   7.264   8.590  1.00  0.00           O  
ATOM   1106  C5'  DC    30       3.639   6.786   9.530  1.00  0.00           C  
ATOM   1107  C4'  DC    30       4.683   5.973   8.800  1.00  0.00           C  
ATOM   1108  O4'  DC    30       4.162   4.622   8.590  1.00  0.00           O  
ATOM   1109  C3'  DC    30       5.060   6.453   7.400  1.00  0.00           C  
ATOM   1110  O3'  DC    30       6.358   6.012   7.010  1.00  0.00           O  
ATOM   1111  C2'  DC    30       4.018   5.781   6.520  1.00  0.00           C  
ATOM   1112  C1'  DC    30       3.814   4.449   7.230  1.00  0.00           C  
ATOM   1113  N1   DC    30       2.412   3.952   7.180  1.00  0.00           N  
ATOM   1114  C2   DC    30       2.213   2.582   7.030  1.00  0.00           C  
ATOM   1115  O2   DC    30       3.199   1.839   6.940  1.00  0.00           O  
ATOM   1116  N3   DC    30       0.756   2.183   6.980  1.00  0.00           N  
ATOM   1117  C4   DC    30      -0.103   2.938   7.080  1.00  0.00           C  
ATOM   1118  N4   DC    30      -1.321   2.423   7.030  1.00  0.00           N  
ATOM   1119  C5   DC    30       0.076   4.349   7.230  1.00  0.00           C  
ATOM   1120  C6   DC    30       1.359   4.801   7.280  1.00  0.00           C  
ATOM   1121 H5'1  DC    30       4.151   7.651   9.956  1.00  0.00           H  
ATOM   1122 H5'2  DC    30       3.219   6.214  10.352  1.00  0.00           H  
ATOM   1123  H4'  DC    30       5.582   5.923   9.413  1.00  0.00           H  
ATOM   1124  H3'  DC    30       4.988   7.539   7.310  1.00  0.00           H  
ATOM   1125 H2'1  DC    30       4.150   5.505   5.492  1.00  0.00           H  
ATOM   1126 H2'2  DC    30       3.156   6.429   6.467  1.00  0.00           H  
ATOM   1127  H1'  DC    30       4.468   3.715   6.769  1.00  0.00           H  
ATOM   1128  H41  DC    30      -1.322   1.423   7.001  1.00  0.00           H  
ATOM   1129  H42  DC    30      -2.103   3.003   7.245  1.00  0.00           H  
ATOM   1130  H5   DC    30      -0.743   5.045   7.304  1.00  0.00           H  
ATOM   1131  H6   DC    30       1.494   5.858   7.376  1.00  0.00           H  
ATOM   1132  P    DA    31       6.704   5.869   5.460  1.00  0.00           P  
ATOM   1133  OP1  DA    31       8.135   6.153   5.240  1.00  0.00           O  
ATOM   1134  OP2  DA    31       5.752   6.687   4.670  1.00  0.00           O1-
ATOM   1135  O5'  DA    31       6.408   4.323   5.210  1.00  0.00           O  
ATOM   1136  C5'  DA    31       6.932   3.351   6.150  1.00  0.00           C  
ATOM   1137  C4'  DA    31       7.300   2.079   5.420  1.00  0.00           C  
ATOM   1138  O4'  DA    31       6.084   1.293   5.210  1.00  0.00           O  
ATOM   1139  C3'  DA    31       7.886   2.246   4.020  1.00  0.00           C  
ATOM   1140  O3'  DA    31       8.677   1.127   3.630  1.00  0.00           O  
ATOM   1141  C2'  DA    31       6.648   2.315   3.140  1.00  0.00           C  
ATOM   1142  C1'  DA    31       5.700   1.358   3.850  1.00  0.00           C  
ATOM   1143  N9   DA    31       4.274   1.779   3.800  1.00  0.00           N  
ATOM   1144  C8   DA    31       3.761   3.046   3.880  1.00  0.00           C  
ATOM   1145  N7   DA    31       2.464   3.087   3.810  1.00  0.00           N  
ATOM   1146  C5   DA    31       2.099   1.761   3.660  1.00  0.00           C  
ATOM   1147  C6   DA    31       0.845   1.129   3.530  1.00  0.00           C  
ATOM   1148  N6   DA    31      -0.314   1.783   3.520  1.00  0.00           N  
ATOM   1149  N1   DA    31       0.835  -0.207   3.410  1.00  0.00           N  
ATOM   1150  C2   DA    31       1.992  -0.862   3.420  1.00  0.00           C  
ATOM   1151  N3   DA    31       3.216  -0.395   3.540  1.00  0.00           N  
ATOM   1152  C4   DA    31       3.193   0.946   3.660  1.00  0.00           C  
ATOM   1153 H5'1  DA    31       7.855   3.750   6.577  1.00  0.00           H  
ATOM   1154 H5'2  DA    31       6.255   3.136   6.972  1.00  0.00           H  
ATOM   1155  H4'  DA    31       7.997   1.512   6.034  1.00  0.00           H  
ATOM   1156  H3'  DA    31       8.465   3.169   3.931  1.00  0.00           H  
ATOM   1157 H2'1  DA    31       6.613   1.967   2.140  1.00  0.00           H  
ATOM   1158 H2'2  DA    31       6.279   3.334   3.102  1.00  0.00           H  
ATOM   1159  H1'  DA    31       5.768   0.374   3.397  1.00  0.00           H  
ATOM   1160  H8   DA    31       4.376   3.928   4.003  1.00  0.00           H  
ATOM   1161  H61  DA    31      -1.152   1.242   3.458  1.00  0.00           H  
ATOM   1162  H62  DA    31      -0.274   2.779   3.645  1.00  0.00           H  
ATOM   1163  H2   DA    31       1.917  -1.936   3.317  1.00  0.00           H  
ATOM   1164  P    DT    32       8.873   0.808   2.080  1.00  0.00           P  
ATOM   1165  OP1  DT    32      10.198   0.196   1.860  1.00  0.00           O  
ATOM   1166  OP2  DT    32       8.583   2.029   1.290  1.00  0.00           O1-
ATOM   1167  O5'  DT    32       7.725  -0.270   1.830  1.00  0.00           O  
ATOM   1168  C5'  DT    32       7.578  -1.364   2.770  1.00  0.00           C  
ATOM   1169  C4'  DT    32       7.128  -2.608   2.040  1.00  0.00           C  
ATOM   1170  O4'  DT    32       5.682  -2.530   1.830  1.00  0.00           O  
ATOM   1171  C3'  DT    32       7.701  -2.818   0.640  1.00  0.00           C  
ATOM   1172  O3'  DT    32       7.682  -4.189   0.250  1.00  0.00           O  
ATOM   1173  C2'  DT    32       6.740  -2.035  -0.240  1.00  0.00           C  
ATOM   1174  C1'  DT    32       5.410  -2.252   0.470  1.00  0.00           C  
ATOM   1175  N1   DT    32       4.504  -1.073   0.420  1.00  0.00           N  
ATOM   1176  C2   DT    32       3.155  -1.320   0.270  1.00  0.00           C  
ATOM   1177  O2   DT    32       2.697  -2.445   0.180  1.00  0.00           O  
ATOM   1178  N3   DT    32       2.352  -0.197   0.230  1.00  0.00           N  
ATOM   1179  C4   DT    32       2.765   1.112   0.320  1.00  0.00           C  
ATOM   1180  O4   DT    32       1.948   2.039   0.270  1.00  0.00           O  
ATOM   1181  C5   DT    32       4.191   1.273   0.470  1.00  0.00           C  
ATOM   1182  C5M  DT    32       4.686   2.684   0.580  1.00  0.00           C  
ATOM   1183  C6   DT    32       5.006   0.201   0.520  1.00  0.00           C  
ATOM   1184 H5'1  DT    32       8.559  -1.581   3.199  1.00  0.00           H  
ATOM   1185 H5'2  DT    32       6.905  -1.136   3.592  1.00  0.00           H  
ATOM   1186  H4'  DT    32       7.363  -3.468   2.667  1.00  0.00           H  
ATOM   1187  H3'  DT    32       8.714  -2.411   0.568  1.00  0.00           H  
ATOM   1188  H3'  DT    32       6.829  -4.562   0.488  1.00  0.00           H  
ATOM   1189 H2'1  DT    32       6.703  -2.468  -1.240  1.00  0.00           H  
ATOM   1190 H2'2  DT    32       7.071  -1.010  -0.349  1.00  0.00           H  
ATOM   1191  H1'  DT    32       4.912  -3.119   0.031  1.00  0.00           H  
ATOM   1192  H3   DT    32       1.363  -0.352   0.214  1.00  0.00           H  
ATOM   1193 H5M1  DT    32       4.239   3.266  -0.226  1.00  0.00           H  
ATOM   1194 H5M2  DT    32       5.763   2.748   0.430  1.00  0.00           H  
ATOM   1195 H5M3  DT    32       4.377   3.159   1.498  1.00  0.00           H  
ATOM   1196  H6   DT    32       6.049   0.407   0.626  1.00  0.00           H  
TER    1197       DT    32 
CONECT    1    2   17
CONECT    2    1  120  121    3
CONECT    3    2  122    4    5
CONECT    4    3    8
CONECT    5    3  123    6    7
CONECT    6    5
CONECT    7    5  124  125    8
CONECT    8    4    7  126    9
CONECT    9    8   10   16
CONECT   10    9   11   11   12
CONECT   11   10   10
CONECT   12   10   13   13
CONECT   13   12   12   14   15
CONECT   14   13  127  128
CONECT   15   13  129   16   16
CONECT   16    9   15   15  130
CONECT   17    1   18   37   38
CONECT   18   17   19
CONECT   19   18   20  153  154
CONECT   20   19  131   21  152
CONECT   21   20   22
CONECT   22   21  132   23  151
CONECT   23   22  133  134   24
CONECT   24   23   25
CONECT   25   24   26  149  150
CONECT   26   25  135   27  148
CONECT   27   26   28
CONECT   28   27  136   29  147
CONECT   29   28  137  138   30
CONECT   30   29   31
CONECT   31   30  139  140   32
CONECT   32   31  141   33  146
CONECT   33   32   34
CONECT   34   33  142   35  145
CONECT   35   34  143  144   36
CONECT   36   35   39
CONECT   37   17
CONECT   38   17
CONECT   39   36   40   60   61
CONECT   40   39   41
CONECT   41   40   42  177  178
CONECT   42   41  155   43  176
CONECT   43   42   44
CONECT   44   43  156   45  175
CONECT   45   44  157  158   46
CONECT   46   45   47
CONECT   47   46  159  160   48
CONECT   48   47  161   49  174
CONECT   49   48   50
CONECT   50   49  162   51  173
CONECT   51   50  163  164   52
CONECT   52   51   53
CONECT   53   52  165  166   54
CONECT   54   53  167   55  172
CONECT   55   54   56
CONECT   56   55  168   57  171
CONECT   57   56  169  170   58
CONECT   58   57   59
CONECT   59   58   62
CONECT   60   39
CONECT   61   39
CONECT   62   59   63   82   83
CONECT   63   62   64
CONECT   64   63   65  201  202
CONECT   65   64  179   66  200
CONECT   66   65   67
CONECT   67   66  180   68  199
CONECT   68   67  181  182   69
CONECT   69   68   70
CONECT   70   69  183  184   71
CONECT   71   70  185   72  198
CONECT   72   71   73
CONECT   73   72  186   74  197
CONECT   74   73  187  188   75
CONECT   75   74   76
CONECT   76   75  189  190   77
CONECT   77   76  191   78  196
CONECT   78   77   79
CONECT   79   78  192   80  195
CONECT   80   79  193  194   81
CONECT   81   80   84
CONECT   82   62
CONECT   83   62
CONECT   84   81   85  118  119
CONECT   85   84   86
CONECT   86   85   87  212  213
CONECT   87   86  203   88  211
CONECT   88   87   89  115
CONECT   89   88   90  204  205
CONECT   90   89   91   92  114
CONECT   91   90
CONECT   92   90   93   94   95
CONECT   93   92
CONECT   94   92
CONECT   95   92   96   97  113
CONECT   96   95
CONECT   97   95   98   99  100
CONECT   98   97
CONECT   99   97
CONECT  100   97  101  102  112
CONECT  101  100
CONECT  102  100  103  104  105
CONECT  103  102
CONECT  104  102
CONECT  105  102  106  107  111
CONECT  106  105
CONECT  107  105  108  109  110
CONECT  108  107
CONECT  109  107
CONECT  110  107
CONECT  111  105
CONECT  112  100
CONECT  113   95
CONECT  114   90
CONECT  115   88  206  116  210
CONECT  116  115  207  208  117
CONECT  117  116  209
CONECT  118   84
CONECT  119   84
CONECT  120    2
CONECT  121    2
CONECT  122    3
CONECT  123    5
CONECT  124    7
CONECT  125    7
CONECT  126    8
CONECT  127   14
CONECT  128   14
CONECT  129   15
CONECT  130   16
CONECT  131   20
CONECT  132   22
CONECT  133   23
CONECT  134   23
CONECT  135   26
CONECT  136   28
CONECT  137   29
CONECT  138   29
CONECT  139   31
CONECT  140   31
CONECT  141   32
CONECT  142   34
CONECT  143   35
CONECT  144   35
CONECT  145   34
CONECT  146   32
CONECT  147   28
CONECT  148   26
CONECT  149   25
CONECT  150   25
CONECT  151   22
CONECT  152   20
CONECT  153   19
CONECT  154   19
CONECT  155   42
CONECT  156   44
CONECT  157   45
CONECT  158   45
CONECT  159   47
CONECT  160   47
CONECT  161   48
CONECT  162   50
CONECT  163   51
CONECT  164   51
CONECT  165   53
CONECT  166   53
CONECT  167   54
CONECT  168   56
CONECT  169   57
CONECT  170   57
CONECT  171   56
CONECT  172   54
CONECT  173   50
CONECT  174   48
CONECT  175   44
CONECT  176   42
CONECT  177   41
CONECT  178   41
CONECT  179   65
CONECT  180   67
CONECT  181   68
CONECT  182   68
CONECT  183   70
CONECT  184   70
CONECT  185   71
CONECT  186   73
CONECT  187   74
CONECT  188   74
CONECT  189   76
CONECT  190   76
CONECT  191   77
CONECT  192   79
CONECT  193   80
CONECT  194   80
CONECT  195   79
CONECT  196   77
CONECT  197   73
CONECT  198   71
CONECT  199   67
CONECT  200   65
CONECT  201   64
CONECT  202   64
CONECT  203   87
CONECT  204   89
CONECT  205   89
CONECT  206  115
CONECT  207  116
CONECT  208  116
CONECT  209  117
CONECT  210  115
CONECT  211   87
CONECT  212   86
CONECT  213   86
CONECT  214  215  216  217
CONECT  215  214
CONECT  216  214
CONECT  217  214  218
CONECT  218  217  235  236  219
CONECT  219  218  237  220  221
CONECT  220  219  224
CONECT  221  219  238  222  223
CONECT  222  221
CONECT  223  221  239  240  224
CONECT  224  220  223  241  225
CONECT  225  224  226  234
CONECT  226  225  242  227  227
CONECT  227  226  226  228
CONECT  228  227  229  234  234
CONECT  229  228  230  231  231
CONECT  230  229  243  244
CONECT  231  229  229  232
CONECT  232  231  245  233  233
CONECT  233  232  232  234
CONECT  234  225  228  228  233
CONECT  235  218
CONECT  236  218
CONECT  237  219
CONECT  238  221
CONECT  239  223
CONECT  240  223
CONECT  241  224
CONECT  242  226
CONECT  243  230
CONECT  244  230
CONECT  245  232
CONECT  246  247  248  249
CONECT  247  246
CONECT  248  246
CONECT  249  246  250
CONECT  250  249  266  267  251
CONECT  251  250  268  252  253
CONECT  252  251  256
CONECT  253  251  269  254  255
CONECT  254  253
CONECT  255  253  270  271  256
CONECT  256  252  255  272  257
CONECT  257  256  258  265
CONECT  258  257  259  259  260
CONECT  259  258  258
CONECT  260  258  273  261
CONECT  261  260  262  262  263
CONECT  262  261  261
CONECT  263  261  264  265  265
CONECT  264  263  274  275  276
CONECT  265  257  263  263  277
CONECT  266  250
CONECT  267  250
CONECT  268  251
CONECT  269  253
CONECT  270  255
CONECT  271  255
CONECT  272  256
CONECT  273  260
CONECT  274  264
CONECT  275  264
CONECT  276  264
CONECT  277  265
CONECT  278  279  280  281
CONECT  279  278
CONECT  280  278
CONECT  281  278  282
CONECT  282  281  297  298  283
CONECT  283  282  299  284  285
CONECT  284  283  288
CONECT  285  283  300  286  287
CONECT  286  285
CONECT  287  285  301  302  288
CONECT  288  284  287  303  289
CONECT  289  288  290  296
CONECT  290  289  291  291  292
CONECT  291  290  290
CONECT  292  290  293  293
CONECT  293  292  292  294  295
CONECT  294  293  304  305
CONECT  295  293  306  296  296
CONECT  296  289  295  295  307
CONECT  297  282
CONECT  298  282
CONECT  299  283
CONECT  300  285
CONECT  301  287
CONECT  302  287
CONECT  303  288
CONECT  304  294
CONECT  305  294
CONECT  306  295
CONECT  307  296
CONECT  308  309  310  311
CONECT  309  308
CONECT  310  308
CONECT  311  308  312
CONECT  312  311  329  330  313
CONECT  313  312  331  314  315
CONECT  314  313  318
CONECT  315  313  332  316  317
CONECT  316  315
CONECT  317  315  333  334  318
CONECT  318  314  317  335  319
CONECT  319  318  320  328
CONECT  320  319  336  321  321
CONECT  321  320  320  322
CONECT  322  321  323  328  328
CONECT  323  322  324  325  325
CONECT  324  323  337  338
CONECT  325  323  323  326
CONECT  326  325  339  327  327
CONECT  327  326  326  328
CONECT  328  319  322  322  327
CONECT  329  312
CONECT  330  312
CONECT  331  313
CONECT  332  315
CONECT  333  317
CONECT  334  317
CONECT  335  318
CONECT  336  320
CONECT  337  324
CONECT  338  324
CONECT  339  326
CONECT  340  341  342  343
CONECT  341  340
CONECT  342  340
CONECT  343  340  344
CONECT  344  343  360  361  345
CONECT  345  344  362  346  347
CONECT  346  345  350
CONECT  347  345  363  348  349
CONECT  348  347
CONECT  349  347  364  365  350
CONECT  350  346  349  366  351
CONECT  351  350  352  359
CONECT  352  351  353  353  354
CONECT  353  352  352
CONECT  354  352  367  355
CONECT  355  354  356  356  357
CONECT  356  355  355
CONECT  357  355  358  359  359
CONECT  358  357  368  369  370
CONECT  359  351  357  357  371
CONECT  360  344
CONECT  361  344
CONECT  362  345
CONECT  363  347
CONECT  364  349
CONECT  365  349
CONECT  366  350
CONECT  367  354
CONECT  368  358
CONECT  369  358
CONECT  370  358
CONECT  371  359
CONECT  372  373  374  375
CONECT  373  372
CONECT  374  372
CONECT  375  372  376
CONECT  376  375  394  395  377
CONECT  377  376  396  378  379
CONECT  378  377  382
CONECT  379  377  397  380  381
CONECT  380  379
CONECT  381  379  398  399  382
CONECT  382  378  381  400  383
CONECT  383  382  384  393
CONECT  384  383  401  385  385
CONECT  385  384  384  386
CONECT  386  385  387  393  393
CONECT  387  386  388  388  389
CONECT  388  387  387
CONECT  389  387  402  390
CONECT  390  389  391  392  392
CONECT  391  390  403  404
CONECT  392  390  390  393
CONECT  393  383  386  386  392
CONECT  394  376
CONECT  395  376
CONECT  396  377
CONECT  397  379
CONECT  398  381
CONECT  399  381
CONECT  400  382
CONECT  401  384
CONECT  402  389
CONECT  403  391
CONECT  404  391
CONECT  405  406  407  408
CONECT  406  405
CONECT  407  405
CONECT  408  405  409
CONECT  409  408  426  427  410
CONECT  410  409  428  411  412
CONECT  411  410  415
CONECT  412  410  429  413  414
CONECT  413  412
CONECT  414  412  430  431  415
CONECT  415  411  414  432  416
CONECT  416  415  417  425
CONECT  417  416  433  418  418
CONECT  418  417  417  419
CONECT  419  418  420  425  425
CONECT  420  419  421  422  422
CONECT  421  420  434  435
CONECT  422  420  420  423
CONECT  423  422  436  424  424
CONECT  424  423  423  425
CONECT  425  416  419  419  424
CONECT  426  409
CONECT  427  409
CONECT  428  410
CONECT  429  412
CONECT  430  414
CONECT  431  414
CONECT  432  415
CONECT  433  417
CONECT  434  421
CONECT  435  421
CONECT  436  423
CONECT  437  438  439  440
CONECT  438  437
CONECT  439  437
CONECT  440  437  441
CONECT  441  440  458  459  442
CONECT  442  441  460  443  444
CONECT  443  442  447
CONECT  444  442  461  445  446
CONECT  445  444
CONECT  446  444  462  463  447
CONECT  447  443  446  464  448
CONECT  448  447  449  457
CONECT  449  448  465  450  450
CONECT  450  449  449  451
CONECT  451  450  452  457  457
CONECT  452  451  453  454  454
CONECT  453  452  466  467
CONECT  454  452  452  455
CONECT  455  454  468  456  456
CONECT  456  455  455  457
CONECT  457  448  451  451  456
CONECT  458  441
CONECT  459  441
CONECT  460  442
CONECT  461  444
CONECT  462  446
CONECT  463  446
CONECT  464  447
CONECT  465  449
CONECT  466  453
CONECT  467  453
CONECT  468  455
CONECT  469  470  471  472
CONECT  470  469
CONECT  471  469
CONECT  472  469  473
CONECT  473  472  489  490  474
CONECT  474  473  491  475  476
CONECT  475  474  479
CONECT  476  474  492  477  478
CONECT  477  476
CONECT  478  476  493  494  479
CONECT  479  475  478  495  480
CONECT  480  479  481  488
CONECT  481  480  482  482  483
CONECT  482  481  481
CONECT  483  481  496  484
CONECT  484  483  485  485  486
CONECT  485  484  484
CONECT  486  484  487  488  488
CONECT  487  486  497  498  499
CONECT  488  480  486  486  500
CONECT  489  473
CONECT  490  473
CONECT  491  474
CONECT  492  476
CONECT  493  478
CONECT  494  478
CONECT  495  479
CONECT  496  483
CONECT  497  487
CONECT  498  487
CONECT  499  487
CONECT  500  488
CONECT  501  502  503  504
CONECT  502  501
CONECT  503  501
CONECT  504  501  505
CONECT  505  504  521  522  506
CONECT  506  505  523  507  508
CONECT  507  506  511
CONECT  508  506  524  509  510
CONECT  509  508
CONECT  510  508  525  526  511
CONECT  511  507  510  527  512
CONECT  512  511  513  520
CONECT  513  512  514  514  515
CONECT  514  513  513
CONECT  515  513  528  516
CONECT  516  515  517  517  518
CONECT  517  516  516
CONECT  518  516  519  520  520
CONECT  519  518  529  530  531
CONECT  520  512  518  518  532
CONECT  521  505
CONECT  522  505
CONECT  523  506
CONECT  524  508
CONECT  525  510
CONECT  526  510
CONECT  527  511
CONECT  528  515
CONECT  529  519
CONECT  530  519
CONECT  531  519
CONECT  532  520
CONECT  533  534  535  536
CONECT  534  533
CONECT  535  533
CONECT  536  533  537
CONECT  537  536  552  553  538
CONECT  538  537  554  539  540
CONECT  539  538  543
CONECT  540  538  555  541  542
CONECT  541  540
CONECT  542  540  556  557  543
CONECT  543  539  542  558  544
CONECT  544  543  545  551
CONECT  545  544  546  546  547
CONECT  546  545  545
CONECT  547  545  548  548
CONECT  548  547  547  549  550
CONECT  549  548  559  560
CONECT  550  548  561  551  551
CONECT  551  544  550  550  562
CONECT  552  537
CONECT  553  537
CONECT  554  538
CONECT  555  540
CONECT  556  542
CONECT  557  542
CONECT  558  543
CONECT  559  549
CONECT  560  549
CONECT  561  550
CONECT  562  551
CONECT  563  564  565  566
CONECT  564  563
CONECT  565  563
CONECT  566  563  567
CONECT  567  566  582  583  568
CONECT  568  567  584  569  570
CONECT  569  568  573
CONECT  570  568  585  571  572
CONECT  571  570
CONECT  572  570  586  587  573
CONECT  573  569  572  588  574
CONECT  574  573  575  581
CONECT  575  574  576  576  577
CONECT  576  575  575
CONECT  577  575  578  578
CONECT  578  577  577  579  580
CONECT  579  578  589  590
CONECT  580  578  591  581  581
CONECT  581  574  580  580  592
CONECT  582  567
CONECT  583  567
CONECT  584  568
CONECT  585  570
CONECT  586  572
CONECT  587  572
CONECT  588  573
CONECT  589  579
CONECT  590  579
CONECT  591  580
CONECT  592  581
CONECT  593  594  595  596
CONECT  594  593
CONECT  595  593
CONECT  596  593  597
CONECT  597  596  614  615  598
CONECT  598  597  616  599  600
CONECT  599  598  603
CONECT  600  598  617  601  602
CONECT  601  600
CONECT  602  600  618  619  603
CONECT  603  599  602  620  604
CONECT  604  603  605  613
CONECT  605  604  621  606  606
CONECT  606  605  605  607
CONECT  607  606  608  613  613
CONECT  608  607  609  610  610
CONECT  609  608  622  623
CONECT  610  608  608  611
CONECT  611  610  624  612  612
CONECT  612  611  611  613
CONECT  613  604  607  607  612
CONECT  614  597
CONECT  615  597
CONECT  616  598
CONECT  617  600
CONECT  618  602
CONECT  619  602
CONECT  620  603
CONECT  621  605
CONECT  622  609
CONECT  623  609
CONECT  624  611
CONECT  625  626  627  628
CONECT  626  625
CONECT  627  625
CONECT  628  625  629
CONECT  629  628  645  646  630
CONECT  630  629  647  631  632
CONECT  631  630  635
CONECT  632  630  648  633  634
CONECT  633  632
CONECT  634  632  649  650  635
CONECT  635  631  634  651  636
CONECT  636  635  637  644
CONECT  637  636  638  638  639
CONECT  638  637  637
CONECT  639  637  652  640
CONECT  640  639  641  641  642
CONECT  641  640  640
CONECT  642  640  643  644  644
CONECT  643  642  653  654  655
CONECT  644  636  642  642  656
CONECT  645  629
CONECT  646  629
CONECT  647  630
CONECT  648  632
CONECT  649  634
CONECT  650  634
CONECT  651  635
CONECT  652  639
CONECT  653  643
CONECT  654  643
CONECT  655  643
CONECT  656  644
CONECT  657  658  659  660
CONECT  658  657
CONECT  659  657
CONECT  660  657  661
CONECT  661  660  678  679  662
CONECT  662  661  680  663  664
CONECT  663  662  667
CONECT  664  662  681  665  666
CONECT  665  664
CONECT  666  664  682  683  667
CONECT  667  663  666  684  668
CONECT  668  667  669  677
CONECT  669  668  685  670  670
CONECT  670  669  669  671
CONECT  671  670  672  677  677
CONECT  672  671  673  674  674
CONECT  673  672  686  687
CONECT  674  672  672  675
CONECT  675  674  688  676  676
CONECT  676  675  675  677
CONECT  677  668  671  671  676
CONECT  678  661
CONECT  679  661
CONECT  680  662
CONECT  681  664
CONECT  682  666
CONECT  683  666
CONECT  684  667
CONECT  685  669
CONECT  686  673
CONECT  687  673
CONECT  688  675
CONECT  689  690  691  692
CONECT  690  689
CONECT  691  689
CONECT  692  689  693
CONECT  693  692  710  711  694
CONECT  694  693  712  695  696
CONECT  695  694  699
CONECT  696  694  713  697  698
CONECT  697  696
CONECT  698  696  714  715  699
CONECT  699  695  698  716  700
CONECT  700  699  701  709
CONECT  701  700  717  702  702
CONECT  702  701  701  703
CONECT  703  702  704  709  709
CONECT  704  703  705  706  706
CONECT  705  704  718  719
CONECT  706  704  704  707
CONECT  707  706  720  708  708
CONECT  708  707  707  709
CONECT  709  700  703  703  708
CONECT  710  693
CONECT  711  693
CONECT  712  694
CONECT  713  696
CONECT  714  698
CONECT  715  698
CONECT  716  699
CONECT  717  701
CONECT  718  705
CONECT  719  705
CONECT  720  707
CONECT  721  722  723  724
CONECT  722  721
CONECT  723  721
CONECT  724  721  725
CONECT  725  724  743  744  726
CONECT  726  725  745  727  728
CONECT  727  726  731
CONECT  728  726  746  729  730
CONECT  729  728
CONECT  730  728  747  748  731
CONECT  731  727  730  749  732
CONECT  732  731  733  742
CONECT  733  732  750  734  734
CONECT  734  733  733  735
CONECT  735  734  736  742  742
CONECT  736  735  737  737  738
CONECT  737  736  736
CONECT  738  736  751  739
CONECT  739  738  740  741  741
CONECT  740  739  752  753
CONECT  741  739  739  742
CONECT  742  732  735  735  741
CONECT  743  725
CONECT  744  725
CONECT  745  726
CONECT  746  728
CONECT  747  730
CONECT  748  730
CONECT  749  731
CONECT  750  733
CONECT  751  738
CONECT  752  740
CONECT  753  740
CONECT  754  755  756  757
CONECT  755  754
CONECT  756  754
CONECT  757  754  758
CONECT  758  757  773  774  759
CONECT  759  758  775  760  761
CONECT  760  759  764
CONECT  761  759  776  762  763
CONECT  762  761
CONECT  763  761  777  778  764
CONECT  764  760  763  779  765
CONECT  765  764  766  772
CONECT  766  765  767  767  768
CONECT  767  766  766
CONECT  768  766  769  769
CONECT  769  768  768  770  771
CONECT  770  769  780  781
CONECT  771  769  782  772  772
CONECT  772  765  771  771  783
CONECT  773  758
CONECT  774  758
CONECT  775  759
CONECT  776  761
CONECT  777  763
CONECT  778  763
CONECT  779  764
CONECT  780  770
CONECT  781  770
CONECT  782  771
CONECT  783  772
CONECT  784  785  786  787
CONECT  785  784
CONECT  786  784
CONECT  787  784  788
CONECT  788  787  804  805  789
CONECT  789  788  806  790  791
CONECT  790  789  794
CONECT  791  789  807  792  793
CONECT  792  791
CONECT  793  791  808  809  794
CONECT  794  790  793  810  795
CONECT  795  794  796  803
CONECT  796  795  797  797  798
CONECT  797  796  796
CONECT  798  796  811  799
CONECT  799  798  800  800  801
CONECT  800  799  799
CONECT  801  799  802  803  803
CONECT  802  801  812  813  814
CONECT  803  795  801  801  815
CONECT  804  788
CONECT  805  788
CONECT  806  789
CONECT  807  791
CONECT  808  793
CONECT  809  793
CONECT  810  794
CONECT  811  798
CONECT  812  802
CONECT  813  802
CONECT  814  802
CONECT  815  803
CONECT  816  817  818  819
CONECT  817  816
CONECT  818  816
CONECT  819  816  820
CONECT  820  819  836  837  821
CONECT  821  820  838  822  823
CONECT  822  821  826
CONECT  823  821  839  824  825
CONECT  824  823
CONECT  825  823  840  841  826
CONECT  826  822  825  842  827
CONECT  827  826  828  835
CONECT  828  827  829  829  830
CONECT  829  828  828
CONECT  830  828  843  831
CONECT  831  830  832  832  833
CONECT  832  831  831
CONECT  833  831  834  835  835
CONECT  834  833  844  845  846
CONECT  835  827  833  833  847
CONECT  836  820
CONECT  837  820
CONECT  838  821
CONECT  839  823
CONECT  840  825
CONECT  841  825
CONECT  842  826
CONECT  843  830
CONECT  844  834
CONECT  845  834
CONECT  846  834
CONECT  847  835
CONECT  848  849  850  851
CONECT  849  848
CONECT  850  848
CONECT  851  848  852
CONECT  852  851  867  868  853
CONECT  853  852  869  854  855
CONECT  854  853  858
CONECT  855  853  870  856  857
CONECT  856  855
CONECT  857  855  871  872  858
CONECT  858  854  857  873  859
CONECT  859  858  860  866
CONECT  860  859  861  861  862
CONECT  861  860  860
CONECT  862  860  863  863
CONECT  863  862  862  864  865
CONECT  864  863  874  875
CONECT  865  863  876  866  866
CONECT  866  859  865  865  877
CONECT  867  852
CONECT  868  852
CONECT  869  853
CONECT  870  855
CONECT  871  857
CONECT  872  857
CONECT  873  858
CONECT  874  864
CONECT  875  864
CONECT  876  865
CONECT  877  866
CONECT  878  879  880  881
CONECT  879  878
CONECT  880  878
CONECT  881  878  882
CONECT  882  881  899  900  883
CONECT  883  882  901  884  885
CONECT  884  883  888
CONECT  885  883  902  886  887
CONECT  886  885
CONECT  887  885  903  904  888
CONECT  888  884  887  905  889
CONECT  889  888  890  898
CONECT  890  889  906  891  891
CONECT  891  890  890  892
CONECT  892  891  893  898  898
CONECT  893  892  894  895  895
CONECT  894  893  907  908
CONECT  895  893  893  896
CONECT  896  895  909  897  897
CONECT  897  896  896  898
CONECT  898  889  892  892  897
CONECT  899  882
CONECT  900  882
CONECT  901  883
CONECT  902  885
CONECT  903  887
CONECT  904  887
CONECT  905  888
CONECT  906  890
CONECT  907  894
CONECT  908  894
CONECT  909  896
CONECT  910  911  912  913
CONECT  911  910
CONECT  912  910
CONECT  913  910  914
CONECT  914  913  930  931  915
CONECT  915  914  932  916  917
CONECT  916  915  920
CONECT  917  915  933  918  919
CONECT  918  917
CONECT  919  917  934  935  920
CONECT  920  916  919  936  921
CONECT  921  920  922  929
CONECT  922  921  923  923  924
CONECT  923  922  922
CONECT  924  922  937  925
CONECT  925  924  926  926  927
CONECT  926  925  925
CONECT  927  925  928  929  929
CONECT  928  927  938  939  940
CONECT  929  921  927  927  941
CONECT  930  914
CONECT  931  914
CONECT  932  915
CONECT  933  917
CONECT  934  919
CONECT  935  919
CONECT  936  920
CONECT  937  924
CONECT  938  928
CONECT  939  928
CONECT  940  928
CONECT  941  929
CONECT  942  943  944  945
CONECT  943  942
CONECT  944  942
CONECT  945  942  946
CONECT  946  945  964  965  947
CONECT  947  946  966  948  949
CONECT  948  947  952
CONECT  949  947  967  950  951
CONECT  950  949
CONECT  951  949  968  969  952
CONECT  952  948  951  970  953
CONECT  953  952  954  963
CONECT  954  953  971  955  955
CONECT  955  954  954  956
CONECT  956  955  957  963  963
CONECT  957  956  958  958  959
CONECT  958  957  957
CONECT  959  957  972  960
CONECT  960  959  961  962  962
CONECT  961  960  973  974
CONECT  962  960  960  963
CONECT  963  953  956  956  962
CONECT  964  946
CONECT  965  946
CONECT  966  947
CONECT  967  949
CONECT  968  951
CONECT  969  951
CONECT  970  952
CONECT  971  954
CONECT  972  959
CONECT  973  961
CONECT  974  961
CONECT  975  976  977  978
CONECT  976  975
CONECT  977  975
CONECT  978  975  979
CONECT  979  978  997  998  980
CONECT  980  979  999  981  982
CONECT  981  980  985
CONECT  982  980 1000  983  984
CONECT  983  982
CONECT  984  982 1001 1002  985
CONECT  985  981  984 1003  986
CONECT  986  985  987  996
CONECT  987  986 1004  988  988
CONECT  988  987  987  989
CONECT  989  988  990  996  996
CONECT  990  989  991  991  992
CONECT  991  990  990
CONECT  992  990 1005  993
CONECT  993  992  994  995  995
CONECT  994  993 1006 1007
CONECT  995  993  993  996
CONECT  996  986  989  989  995
CONECT  997  979
CONECT  998  979
CONECT  999  980
CONECT 1000  982
CONECT 1001  984
CONECT 1002  984
CONECT 1003  985
CONECT 1004  987
CONECT 1005  992
CONECT 1006  994
CONECT 1007  994
CONECT 1008 1009 1010 1011
CONECT 1009 1008
CONECT 1010 1008
CONECT 1011 1008 1012
CONECT 1012 1011 1029 1030 1013
CONECT 1013 1012 1031 1014 1015
CONECT 1014 1013 1018
CONECT 1015 1013 1032 1016 1017
CONECT 1016 1015
CONECT 1017 1015 1033 1034 1018
CONECT 1018 1014 1017 1035 1019
CONECT 1019 1018 1020 1028
CONECT 1020 1019 1036 1021 1021
CONECT 1021 1020 1020 1022
CONECT 1022 1021 1023 1028 1028
CONECT 1023 1022 1024 1025 1025
CONECT 1024 1023 1037 1038
CONECT 1025 1023 1023 1026
CONECT 1026 1025 1039 1027 1027
CONECT 1027 1026 1026 1028
CONECT 1028 1019 1022 1022 1027
CONECT 1029 1012
CONECT 1030 1012
CONECT 1031 1013
CONECT 1032 1015
CONECT 1033 1017
CONECT 1034 1017
CONECT 1035 1018
CONECT 1036 1020
CONECT 1037 1024
CONECT 1038 1024
CONECT 1039 1026
CONECT 1040 1041 1042 1043
CONECT 1041 1040
CONECT 1042 1040
CONECT 1043 1040 1044
CONECT 1044 1043 1060 1061 1045
CONECT 1045 1044 1062 1046 1047
CONECT 1046 1045 1050
CONECT 1047 1045 1063 1048 1049
CONECT 1048 1047
CONECT 1049 1047 1064 1065 1050
CONECT 1050 1046 1049 1066 1051
CONECT 1051 1050 1052 1059
CONECT 1052 1051 1053 1053 1054
CONECT 1053 1052 1052
CONECT 1054 1052 1067 1055
CONECT 1055 1054 1056 1056 1057
CONECT 1056 1055 1055
CONECT 1057 1055 1058 1059 1059
CONECT 1058 1057 1068 1069 1070
CONECT 1059 1051 1057 1057 1071
CONECT 1060 1044
CONECT 1061 1044
CONECT 1062 1045
CONECT 1063 1047
CONECT 1064 1049
CONECT 1065 1049
CONECT 1066 1050
CONECT 1067 1054
CONECT 1068 1058
CONECT 1069 1058
CONECT 1070 1058
CONECT 1071 1059
CONECT 1072 1073 1074 1075
CONECT 1073 1072
CONECT 1074 1072
CONECT 1075 1072 1076
CONECT 1076 1075 1091 1092 1077
CONECT 1077 1076 1093 1078 1079
CONECT 1078 1077 1082
CONECT 1079 1077 1094 1080 1081
CONECT 1080 1079
CONECT 1081 1079 1095 1096 1082
CONECT 1082 1078 1081 1097 1083
CONECT 1083 1082 1084 1090
CONECT 1084 1083 1085 1085 1086
CONECT 1085 1084 1084
CONECT 1086 1084 1087 1087
CONECT 1087 1086 1086 1088 1089
CONECT 1088 1087 1098 1099
CONECT 1089 1087 1100 1090 1090
CONECT 1090 1083 1089 1089 1101
CONECT 1091 1076
CONECT 1092 1076
CONECT 1093 1077
CONECT 1094 1079
CONECT 1095 1081
CONECT 1096 1081
CONECT 1097 1082
CONECT 1098 1088
CONECT 1099 1088
CONECT 1100 1089
CONECT 1101 1090
CONECT 1102 1103 1104 1105
CONECT 1103 1102
CONECT 1104 1102
CONECT 1105 1102 1106
CONECT 1106 1105 1121 1122 1107
CONECT 1107 1106 1123 1108 1109
CONECT 1108 1107 1112
CONECT 1109 1107 1124 1110 1111
CONECT 1110 1109
CONECT 1111 1109 1125 1126 1112
CONECT 1112 1108 1111 1127 1113
CONECT 1113 1112 1114 1120
CONECT 1114 1113 1115 1115 1116
CONECT 1115 1114 1114
CONECT 1116 1114 1117 1117
CONECT 1117 1116 1116 1118 1119
CONECT 1118 1117 1128 1129
CONECT 1119 1117 1130 1120 1120
CONECT 1120 1113 1119 1119 1131
CONECT 1121 1106
CONECT 1122 1106
CONECT 1123 1107
CONECT 1124 1109
CONECT 1125 1111
CONECT 1126 1111
CONECT 1127 1112
CONECT 1128 1118
CONECT 1129 1118
CONECT 1130 1119
CONECT 1131 1120
CONECT 1132 1133 1134 1135
CONECT 1133 1132
CONECT 1134 1132
CONECT 1135 1132 1136
CONECT 1136 1135 1153 1154 1137
CONECT 1137 1136 1155 1138 1139
CONECT 1138 1137 1142
CONECT 1139 1137 1156 1140 1141
CONECT 1140 1139
CONECT 1141 1139 1157 1158 1142
CONECT 1142 1138 1141 1159 1143
CONECT 1143 1142 1144 1152
CONECT 1144 1143 1160 1145 1145
CONECT 1145 1144 1144 1146
CONECT 1146 1145 1147 1152 1152
CONECT 1147 1146 1148 1149 1149
CONECT 1148 1147 1161 1162
CONECT 1149 1147 1147 1150
CONECT 1150 1149 1163 1151 1151
CONECT 1151 1150 1150 1152
CONECT 1152 1143 1146 1146 1151
CONECT 1153 1136
CONECT 1154 1136
CONECT 1155 1137
CONECT 1156 1139
CONECT 1157 1141
CONECT 1158 1141
CONECT 1159 1142
CONECT 1160 1144
CONECT 1161 1148
CONECT 1162 1148
CONECT 1163 1150
CONECT 1164 1165 1166 1167
CONECT 1165 1164
CONECT 1166 1164
CONECT 1167 1164 1168
CONECT 1168 1167 1184 1185 1169
CONECT 1169 1168 1186 1170 1171
CONECT 1170 1169 1174
CONECT 1171 1169 1187 1172 1173
CONECT 1172 1171 1188
CONECT 1173 1171 1189 1190 1174
CONECT 1174 1170 1173 1191 1175
CONECT 1175 1174 1176 1183
CONECT 1176 1175 1177 1177 1178
CONECT 1177 1176 1176
CONECT 1178 1176 1192 1179
CONECT 1179 1178 1180 1180 1181
CONECT 1180 1179 1179
CONECT 1181 1179 1182 1183 1183
CONECT 1182 1181 1193 1194 1195
CONECT 1183 1175 1181 1181 1196
CONECT 1184 1168
CONECT 1185 1168
CONECT 1186 1169
CONECT 1187 1171
CONECT 1188 1172
CONECT 1189 1173
CONECT 1190 1173
CONECT 1191 1174
CONECT 1192 1178
CONECT 1193 1182
CONECT 1194 1182
CONECT 1195 1182
CONECT 1196 1183
END
