# Supplementary material for: Synthesis and applications of theranostic oligonucleotides carrying multiple fluorine atoms
Source: Theranostics. 2020 Jan 1;10(3):1391–414. doi: 10.7150/thno.37936 (PMC6956824; doi:10.7150/thno.37936)
Supplement: Supplementary file 1 — Supplementary data. [file thnov10p1391s1.zip › 4.pdb]

REMARK  99                                                                      
REMARK  99 MOE v2018.01 (Chemical Computing Group ULC) Thu Oct 04 04:38:53 2018 
ATOM      1  O5'  DT     1      -0.963  -1.115   2.354  1.00  0.00           O  
ATOM      2 HO5'  DT     1      -2.317  -1.686   2.443  1.00  0.00           C  
ATOM      3  C5'  DT     1       0.238  -1.970   2.489  1.00  0.00           C  
ATOM      4  C4'  DT     1       1.428  -1.149   1.954  1.00  0.00           C  
ATOM      5  O4'  DT     1       1.359  -1.071   0.534  1.00  0.00           O  
ATOM      6  C1'  DT     1       1.452   0.297   0.183  1.00  0.00           C  
ATOM      7  N1   DT     1       0.752   0.472  -1.166  1.00  0.00           N  
ATOM      8  C6   DT     1      -0.600   0.661  -1.288  1.00  0.00           C  
ATOM      9  C5   DT     1      -1.167   0.863  -2.485  1.00  0.00           C  
ATOM     10  C7   DT     1      -2.645   1.072  -2.629  1.00  0.00           C  
ATOM     11  C4   DT     1      -0.370   0.889  -3.684  1.00  0.00           C  
ATOM     12  O4   DT     1      -0.802   1.068  -4.821  1.00  0.00           O  
ATOM     13  N3   DT     1       0.978   0.690  -3.467  1.00  0.00           N  
ATOM     14  C2   DT     1       1.591   0.480  -2.249  1.00  0.00           C  
ATOM     15  O2   DT     1       2.796   0.313  -2.158  1.00  0.00           O  
ATOM     16  C3'  DT     1       1.452   0.297   2.470  1.00  0.00           C  
ATOM     17  C2'  DT     1       0.787   1.065   1.327  1.00  0.00           C  
ATOM     18  O3'  DT     1       2.796   0.741   2.589  1.00  0.00           O  
ATOM     19  C    DT     1      -2.357  -5.387   0.145  1.00  0.00           C  
ATOM     20  C    DT     1      -2.403  -6.652  -0.687  1.00  0.00           C  
ATOM     21  C3   DT     1      -0.935  -7.013  -1.003  1.00  0.00           C  
ATOM     22  C32  DT     1      -0.897  -8.260  -1.929  1.00  0.00           C  
ATOM     23 F321  DT     1      -1.595  -7.966  -3.056  1.00  0.00           F  
ATOM     24 F322  DT     1      -1.537  -9.270  -1.281  1.00  0.00           F  
ATOM     25 C323  DT     1       0.587  -8.663  -2.273  1.00  0.00           C  
ATOM     26 F321  DT     1       1.250  -7.550  -2.737  1.00  0.00           F  
ATOM     27 C322  DT     1       0.628  -9.801  -3.355  1.00  0.00           C  
ATOM     28 F321  DT     1       0.215  -9.297  -4.555  1.00  0.00           F  
ATOM     29 F322  DT     1      -0.234 -10.806  -3.020  1.00  0.00           F  
ATOM     30 C323  DT     1       2.079 -10.394  -3.486  1.00  0.00           C  
ATOM     31 F321  DT     1       2.999  -9.388  -3.543  1.00  0.00           F  
ATOM     32 C322  DT     1       2.209 -11.282  -4.781  1.00  0.00           C  
ATOM     33 F321  DT     1       2.211 -10.473  -5.879  1.00  0.00           F  
ATOM     34 F322  DT     1       1.135 -12.114  -4.895  1.00  0.00           F  
ATOM     35 C323  DT     1       3.524 -12.147  -4.744  1.00  0.00           C  
ATOM     36 F321  DT     1       4.582 -11.382  -4.359  1.00  0.00           F  
ATOM     37 C322  DT     1       3.820 -12.767  -6.149  1.00  0.00           C  
ATOM     38 F321  DT     1       4.229 -11.780  -7.021  1.00  0.00           F  
ATOM     39 F322  DT     1       2.694 -13.343  -6.687  1.00  0.00           F  
ATOM     40 C323  DT     1       4.951 -13.850  -6.027  1.00  0.00           C  
ATOM     41 F321  DT     1       6.045 -13.375  -5.404  1.00  0.00           F  
ATOM     42 F322  DT     1       5.331 -14.258  -7.256  1.00  0.00           F  
ATOM     43 F323  DT     1       4.528 -14.944  -5.360  1.00  0.00           F  
ATOM     44 F323  DT     1       3.383 -13.133  -3.814  1.00  0.00           F  
ATOM     45 F323  DT     1       2.362 -11.135  -2.375  1.00  0.00           F  
ATOM     46 F323  DT     1       1.216  -9.050  -1.117  1.00  0.00           F  
ATOM     47  C    DT     1      -2.121  -4.159  -0.466  1.00  0.00           C  
ATOM     48  C    DT     1      -2.095  -2.993   0.288  1.00  0.00           C  
ATOM     49  C    DT     1      -2.328  -3.022   1.667  1.00  0.00           C  
ATOM     50  C    DT     1      -2.529  -4.265   2.280  1.00  0.00           C  
ATOM     51  C    DT     1      -2.548  -5.434   1.524  1.00  0.00           C  
ATOM     52  C    DT     1      -4.932   1.246   0.588  1.00  0.00           C  
ATOM     53  O    DT     1      -5.752   2.141  -0.060  1.00  0.00           O  
ATOM     54  C    DT     1      -5.517   3.567  -0.124  1.00  0.00           C  
ATOM     55  C    DT     1      -5.198  -0.106   0.410  1.00  0.00           C  
ATOM     56  C    DT     1      -4.375  -1.055   1.009  1.00  0.00           C  
ATOM     57  C    DT     1      -3.273  -0.664   1.786  1.00  0.00           C  
ATOM     58  C    DT     1      -3.053   0.705   1.988  1.00  0.00           C  
ATOM     59  C    DT     1      -3.868   1.660   1.388  1.00  0.00           C  
ATOM     60  C    DT     1      -3.636  -2.019   6.579  1.00  0.00           C  
ATOM     61  C    DT     1      -2.370  -1.521   6.298  1.00  0.00           C  
ATOM     62  C    DT     1      -1.938  -1.411   4.978  1.00  0.00           C  
ATOM     63  C    DT     1      -2.761  -1.812   3.915  1.00  0.00           C  
ATOM     64  C    DT     1      -4.042  -2.294   4.208  1.00  0.00           C  
ATOM     65  C    DT     1      -4.468  -2.396   5.533  1.00  0.00           C  
ATOM     66  O    DT     1      -5.719  -2.866   5.862  1.00  0.00           O  
ATOM     67  C    DT     1      -6.763  -3.177   4.910  1.00  0.00           C  
ATOM     68  H5'  DT     1       0.161  -2.882   1.896  1.00  0.00           H  
ATOM     69 H5''  DT     1       0.411  -2.228   3.534  1.00  0.00           H  
ATOM     70  H4'  DT     1       2.356  -1.643   2.245  1.00  0.00           H  
ATOM     71  H1'  DT     1       2.493   0.629   0.129  1.00  0.00           H  
ATOM     72  H6   DT     1      -1.237   0.637  -0.417  1.00  0.00           H  
ATOM     73  H71  DT     1      -3.143   1.052  -1.658  1.00  0.00           H  
ATOM     74  H72  DT     1      -2.832   2.035  -3.104  1.00  0.00           H  
ATOM     75  H73  DT     1      -3.063   0.289  -3.262  1.00  0.00           H  
ATOM     76  H3   DT     1       1.570   0.692  -4.274  1.00  0.00           H  
ATOM     77  H3'  DT     1       0.877   0.405   3.391  1.00  0.00           H  
ATOM     78  H2'  DT     1      -0.295   1.013   1.398  1.00  0.00           H  
ATOM     79 H2''  DT     1       1.076   2.116   1.348  1.00  0.00           H  
ATOM     80  H1   DT     1      -2.968  -6.456  -1.600  1.00  0.00           H  
ATOM     81  H2   DT     1      -2.892  -7.452  -0.129  1.00  0.00           H  
ATOM     82  H31  DT     1      -0.456  -6.172  -1.504  1.00  0.00           H  
ATOM     83  H33  DT     1      -0.407  -7.226  -0.073  1.00  0.00           H  
ATOM     84  H    DT     1      -1.958  -4.107  -1.512  1.00  0.00           H  
ATOM     85  H    DT     1      -1.895  -2.068  -0.194  1.00  0.00           H  
ATOM     86  H    DT     1      -2.667  -4.337   3.328  1.00  0.00           H  
ATOM     87  H    DT     1      -2.711  -6.364   2.006  1.00  0.00           H  
ATOM     88  H1   DT     1      -6.290   4.004  -0.756  1.00  0.00           H  
ATOM     89  H2   DT     1      -4.531   3.734  -0.559  1.00  0.00           H  
ATOM     90  H3   DT     1      -5.577   3.972   0.887  1.00  0.00           H  
ATOM     91  H    DT     1      -6.022  -0.404  -0.185  1.00  0.00           H  
ATOM     92  H    DT     1      -4.592  -2.083   0.862  1.00  0.00           H  
ATOM     93  H    DT     1      -2.254   1.024   2.609  1.00  0.00           H  
ATOM     94  H    DT     1      -3.675   2.688   1.547  1.00  0.00           H  
ATOM     95  H    DT     1      -3.975  -2.105   7.579  1.00  0.00           H  
ATOM     96  H    DT     1      -1.732  -1.217   7.088  1.00  0.00           H  
ATOM     97  H    DT     1      -0.977  -1.003   4.795  1.00  0.00           H  
ATOM     98  H    DT     1      -4.690  -2.580   3.422  1.00  0.00           H  
ATOM     99  H1   DT     1      -7.650  -3.467   5.473  1.00  0.00           H  
ATOM    100  H2   DT     1      -6.423  -4.001   4.283  1.00  0.00           H  
ATOM    101  H3   DT     1      -6.963  -2.283   4.317  1.00  0.00           H  
ATOM    102  P    DT     2       3.190   1.691   3.808  1.00  0.00           P1+
ATOM    103  OP1  DT     2       3.468   0.870   5.008  1.00  0.00           O1-
ATOM    104  OP2  DT     2       2.164   2.747   3.967  1.00  0.00           O1-
ATOM    105  O5'  DT     2       4.551   2.341   3.276  1.00  0.00           O  
ATOM    106  C5'  DT     2       5.383   1.581   2.379  1.00  0.00           C  
ATOM    107  C4'  DT     2       5.876   2.470   1.249  1.00  0.00           C  
ATOM    108  O4'  DT     2       4.948   2.501   0.121  1.00  0.00           O  
ATOM    109  C1'  DT     2       4.742   3.857  -0.252  1.00  0.00           C  
ATOM    110  N1   DT     2       3.378   3.959  -0.938  1.00  0.00           N  
ATOM    111  C6   DT     2       2.203   4.105  -0.248  1.00  0.00           C  
ATOM    112  C5   DT     2       1.035   4.244  -0.888  1.00  0.00           C  
ATOM    113  C7   DT     2      -0.257   4.405  -0.143  1.00  0.00           C  
ATOM    114  C4   DT     2       0.979   4.247  -2.327  1.00  0.00           C  
ATOM    115  O4   DT     2      -0.044   4.368  -2.999  1.00  0.00           O  
ATOM    116  N3   DT     2       2.207   4.095  -2.938  1.00  0.00           N  
ATOM    117  C2   DT     2       3.424   3.949  -2.307  1.00  0.00           C  
ATOM    118  O2   DT     2       4.461   3.821  -2.936  1.00  0.00           O  
ATOM    119  C3'  DT     2       6.078   3.945   1.601  1.00  0.00           C  
ATOM    120  C2'  DT     2       4.836   4.649   1.054  1.00  0.00           C  
ATOM    121  O3'  DT     2       7.216   4.432   0.905  1.00  0.00           O  
ATOM    122  H5'  DT     2       4.830   0.737   1.963  1.00  0.00           H  
ATOM    123 H5''  DT     2       6.247   1.209   2.933  1.00  0.00           H  
ATOM    124  H4'  DT     2       6.807   2.063   0.857  1.00  0.00           H  
ATOM    125  H1'  DT     2       5.538   4.216  -0.910  1.00  0.00           H  
ATOM    126  H6   DT     2       2.197   4.096   0.832  1.00  0.00           H  
ATOM    127  H71  DT     2      -0.091   4.408   0.936  1.00  0.00           H  
ATOM    128  H72  DT     2      -0.729   5.343  -0.433  1.00  0.00           H  
ATOM    129  H73  DT     2      -0.929   3.586  -0.400  1.00  0.00           H  
ATOM    130  H3   DT     2       2.214   4.082  -3.939  1.00  0.00           H  
ATOM    131  H3'  DT     2       6.146   4.072   2.683  1.00  0.00           H  
ATOM    132  H2'  DT     2       4.004   4.569   1.746  1.00  0.00           H  
ATOM    133 H2''  DT     2       5.035   5.708   0.886  1.00  0.00           H  
ATOM    134  P    DT     3       8.205   5.439   1.649  1.00  0.00           P1+
ATOM    135  OP1  DT     3       9.168   4.674   2.470  1.00  0.00           O1-
ATOM    136  OP2  DT     3       7.418   6.471   2.363  1.00  0.00           O1-
ATOM    137  O5'  DT     3       8.966   6.107   0.410  1.00  0.00           O  
ATOM    138  C5'  DT     3       9.151   5.337  -0.793  1.00  0.00           C  
ATOM    139  C4'  DT     3       8.849   6.195  -2.010  1.00  0.00           C  
ATOM    140  O4'  DT     3       7.437   6.156  -2.381  1.00  0.00           O  
ATOM    141  C1'  DT     3       6.990   7.490  -2.583  1.00  0.00           C  
ATOM    142  N1   DT     3       5.479   7.526  -2.342  1.00  0.00           N  
ATOM    143  C6   DT     3       4.924   7.665  -1.097  1.00  0.00           C  
ATOM    144  C5   DT     3       3.596   7.746  -0.934  1.00  0.00           C  
ATOM    145  C7   DT     3       2.979   7.898   0.425  1.00  0.00           C  
ATOM    146  C4   DT     3       2.710   7.691  -2.067  1.00  0.00           C  
ATOM    147  O4   DT     3       1.483   7.758  -2.014  1.00  0.00           O  
ATOM    148  N3   DT     3       3.355   7.551  -3.279  1.00  0.00           N  
ATOM    149  C2   DT     3       4.717   7.465  -3.478  1.00  0.00           C  
ATOM    150  O2   DT     3       5.195   7.342  -4.594  1.00  0.00           O  
ATOM    151  C3'  DT     3       9.151   7.688  -1.865  1.00  0.00           C  
ATOM    152  C2'  DT     3       7.792   8.335  -1.591  1.00  0.00           C  
ATOM    153  O3'  DT     3       9.644   8.180  -3.102  1.00  0.00           O  
ATOM    154  H5'  DT     3       8.498   4.462  -0.793  1.00  0.00           H  
ATOM    155 H5''  DT     3      10.192   5.011  -0.844  1.00  0.00           H  
ATOM    156  H4'  DT     3       9.393   5.800  -2.867  1.00  0.00           H  
ATOM    157  H1'  DT     3       7.233   7.846  -3.587  1.00  0.00           H  
ATOM    158  H6   DT     3       5.550   7.698  -0.218  1.00  0.00           H  
ATOM    159  H71  DT     3       3.743   7.948   1.202  1.00  0.00           H  
ATOM    160  H72  DT     3       2.383   8.810   0.452  1.00  0.00           H  
ATOM    161  H73  DT     3       2.321   7.052   0.622  1.00  0.00           H  
ATOM    162  H3   DT     3       2.777   7.500  -4.094  1.00  0.00           H  
ATOM    163  H3'  DT     3       9.832   7.859  -1.029  1.00  0.00           H  
ATOM    164  H2'  DT     3       7.527   8.258  -0.542  1.00  0.00           H  
ATOM    165 H2''  DT     3       7.807   9.391  -1.859  1.00  0.00           H  
ATOM    166  P    DC     4      10.833   9.243  -3.093  1.00  0.00           P1+
ATOM    167  OP1  DC     4      12.129   8.538  -2.980  1.00  0.00           O1-
ATOM    168  OP2  DC     4      10.566  10.279  -2.069  1.00  0.00           O1-
ATOM    169  O5'  DC     4      10.696   9.883  -4.552  1.00  0.00           O  
ATOM    170  C5'  DC     4      10.177   9.073  -5.624  1.00  0.00           C  
ATOM    171  C4'  DC     4       9.182   9.874  -6.447  1.00  0.00           C  
ATOM    172  O4'  DC     4       7.823   9.781  -5.920  1.00  0.00           O  
ATOM    173  C1'  DC     4       7.282  11.092  -5.841  1.00  0.00           C  
ATOM    174  N1   DC     4       6.225  11.095  -4.791  1.00  0.00           N  
ATOM    175  C6   DC     4       6.545  11.216  -3.474  1.00  0.00           C  
ATOM    176  C5   DC     4       5.578  11.219  -2.516  1.00  0.00           C  
ATOM    177  C4   DC     4       4.226  11.088  -2.962  1.00  0.00           C  
ATOM    178  N4   DC     4       3.238  11.083  -2.086  1.00  0.00           N  
ATOM    179  N3   DC     4       3.923  10.970  -4.252  1.00  0.00           N  
ATOM    180  C2   DC     4       4.904  10.970  -5.194  1.00  0.00           C  
ATOM    181  O2   DC     4       4.661  10.862  -6.405  1.00  0.00           O  
ATOM    182  C3'  DC     4       9.443  11.380  -6.528  1.00  0.00           C  
ATOM    183  C2'  DC     4       8.473  11.998  -5.520  1.00  0.00           C  
ATOM    184  O3'  DC     4       9.097  11.838  -7.827  1.00  0.00           O  
ATOM    185  H5'  DC     4       9.688   8.182  -5.230  1.00  0.00           H  
ATOM    186 H5''  DC     4      11.005   8.775  -6.272  1.00  0.00           H  
ATOM    187  H4'  DC     4       9.139   9.463  -7.455  1.00  0.00           H  
ATOM    188  H1'  DC     4       6.875  11.399  -6.811  1.00  0.00           H  
ATOM    189  H6   DC     4       7.568  11.301  -3.151  1.00  0.00           H  
ATOM    190  H5   DC     4       5.855  11.312  -1.478  1.00  0.00           H  
ATOM    191  H41  DC     4       2.319  10.986  -2.475  1.00  0.00           H  
ATOM    192  H42  DC     4       3.438  11.169  -1.111  1.00  0.00           H  
ATOM    193  H3'  DC     4      10.476  11.602  -6.252  1.00  0.00           H  
ATOM    194  H2'  DC     4       8.890  11.978  -4.521  1.00  0.00           H  
ATOM    195 H2''  DC     4       8.276  13.041  -5.771  1.00  0.00           H  
ATOM    196  P    DT     5      10.016  12.934  -8.531  1.00  0.00           P1+
ATOM    197  OP1  DT     5      11.165  12.271  -9.188  1.00  0.00           O1-
ATOM    198  OP2  DT     5      10.351  14.001  -7.560  1.00  0.00           O1-
ATOM    199  O5'  DT     5       9.023  13.513  -9.643  1.00  0.00           O  
ATOM    200  C5'  DT     5       8.014  12.648 -10.196  1.00  0.00           C  
ATOM    201  C4'  DT     5       6.690  13.387 -10.291  1.00  0.00           C  
ATOM    202  O4'  DT     5       5.901  13.276  -9.068  1.00  0.00           O  
ATOM    203  C1'  DT     5       5.449  14.573  -8.706  1.00  0.00           C  
ATOM    204  N1   DT     5       5.200  14.587  -7.196  1.00  0.00           N  
ATOM    205  C6   DT     5       6.191  14.817  -6.278  1.00  0.00           C  
ATOM    206  C5   DT     5       5.923  14.873  -4.966  1.00  0.00           C  
ATOM    207  C7   DT     5       7.000  15.124  -3.953  1.00  0.00           C  
ATOM    208  C4   DT     5       4.579  14.694  -4.481  1.00  0.00           C  
ATOM    209  O4   DT     5       4.239  14.729  -3.300  1.00  0.00           O  
ATOM    210  N3   DT     5       3.648  14.468  -5.474  1.00  0.00           N  
ATOM    211  C2   DT     5       3.893  14.404  -6.829  1.00  0.00           C  
ATOM    212  O2   DT     5       2.999  14.199  -7.634  1.00  0.00           O  
ATOM    213  C3'  DT     5       6.785  14.896 -10.533  1.00  0.00           C  
ATOM    214  C2'  DT     5       6.560  15.524  -9.156  1.00  0.00           C  
ATOM    215  O3'  DT     5       5.724  15.293 -11.389  1.00  0.00           O  
ATOM    216  H5'  DT     5       7.889  11.758  -9.577  1.00  0.00           H  
ATOM    217 H5''  DT     5       8.320  12.349 -11.201  1.00  0.00           H  
ATOM    218  H4'  DT     5       6.086  12.936 -11.078  1.00  0.00           H  
ATOM    219  H1'  DT     5       4.542  14.848  -9.253  1.00  0.00           H  
ATOM    220  H6   DT     5       7.215  14.944  -6.596  1.00  0.00           H  
ATOM    221  H71  DT     5       7.969  15.263  -4.435  1.00  0.00           H  
ATOM    222  H72  DT     5       6.756  16.018  -3.379  1.00  0.00           H  
ATOM    223  H73  DT     5       7.058  14.279  -3.267  1.00  0.00           H  
ATOM    224  H3   DT     5       2.701  14.330  -5.181  1.00  0.00           H  
ATOM    225  H3'  DT     5       7.773  15.158 -10.917  1.00  0.00           H  
ATOM    226  H2'  DT     5       7.475  15.531  -8.575  1.00  0.00           H  
ATOM    227 H2''  DT     5       6.214  16.554  -9.254  1.00  0.00           H  
ATOM    228  P    DC     6       6.007  16.387 -12.514  1.00  0.00           P1+
ATOM    229  OP1  DC     6       6.584  15.732 -13.710  1.00  0.00           O1-
ATOM    230  OP2  DC     6       6.797  17.499 -11.939  1.00  0.00           O1-
ATOM    231  O5'  DC     6       4.526  16.894 -12.842  1.00  0.00           O  
ATOM    232  C5'  DC     6       3.425  15.979 -12.687  1.00  0.00           C  
ATOM    233  C4'  DC     6       2.263  16.676 -12.000  1.00  0.00           C  
ATOM    234  O4'  DC     6       2.344  16.590 -10.544  1.00  0.00           O  
ATOM    235  C1'  DC     6       2.129  17.887 -10.006  1.00  0.00           C  
ATOM    236  N1   DC     6       2.792  17.950  -8.673  1.00  0.00           N  
ATOM    237  C6   DC     6       4.126  18.194  -8.562  1.00  0.00           C  
ATOM    238  C5   DC     6       4.729  18.252  -7.344  1.00  0.00           C  
ATOM    239  C4   DC     6       3.896  18.043  -6.200  1.00  0.00           C  
ATOM    240  N4   DC     6       4.415  18.085  -4.987  1.00  0.00           N  
ATOM    241  N3   DC     6       2.593  17.805  -6.318  1.00  0.00           N  
ATOM    242  C2   DC     6       2.009  17.752  -7.545  1.00  0.00           C  
ATOM    243  O2   DC     6       0.798  17.532  -7.695  1.00  0.00           O  
ATOM    244  C3'  DC     6       2.130  18.177 -12.273  1.00  0.00           C  
ATOM    245  C2'  DC     6       2.723  18.851 -11.035  1.00  0.00           C  
ATOM    246  O3'  DC     6       0.752  18.510 -12.352  1.00  0.00           O  
ATOM    247  H5'  DC     6       3.726  15.111 -12.099  1.00  0.00           H  
ATOM    248 H5''  DC     6       3.099  15.650 -13.676  1.00  0.00           H  
ATOM    249  H4'  DC     6       1.334  16.178 -12.276  1.00  0.00           H  
ATOM    250  H1'  DC     6       1.058  18.097  -9.924  1.00  0.00           H  
ATOM    251  H6   DC     6       4.743  18.336  -9.432  1.00  0.00           H  
ATOM    252  H5   DC     6       5.788  18.442  -7.280  1.00  0.00           H  
ATOM    253  H41  DC     6       3.769  17.929  -4.237  1.00  0.00           H  
ATOM    254  H42  DC     6       5.392  18.262  -4.870  1.00  0.00           H  
ATOM    255  H3'  DC     6       2.694  18.452 -13.167  1.00  0.00           H  
ATOM    256  H2'  DC     6       3.799  18.930 -11.118  1.00  0.00           H  
ATOM    257 H2''  DC     6       2.328  19.862 -10.927  1.00  0.00           H  
ATOM    258  P    DT     7       0.273  19.567 -13.446  1.00  0.00           P1+
ATOM    259  OP1  DT     7       0.072  18.883 -14.743  1.00  0.00           O1-
ATOM    260  OP2  DT     7       1.198  20.723 -13.458  1.00  0.00           O1-
ATOM    261  O5'  DT     7      -1.142  20.018 -12.852  1.00  0.00           O  
ATOM    262  C5'  DT     7      -1.901  19.079 -12.068  1.00  0.00           C  
ATOM    263  C4'  DT     7      -2.473  19.769 -10.840  1.00  0.00           C  
ATOM    264  O4'  DT     7      -1.553  19.741  -9.707  1.00  0.00           O  
ATOM    265  C1'  DT     7      -1.471  21.051  -9.164  1.00  0.00           C  
ATOM    266  N1   DT     7      -0.122  21.188  -8.453  1.00  0.00           N  
ATOM    267  C6   DT     7       1.035  21.526  -9.106  1.00  0.00           C  
ATOM    268  C5   DT     7       2.186  21.688  -8.439  1.00  0.00           C  
ATOM    269  C7   DT     7       3.457  22.057  -9.143  1.00  0.00           C  
ATOM    270  C4   DT     7       2.241  21.513  -7.011  1.00  0.00           C  
ATOM    271  O4   DT     7       3.248  21.640  -6.317  1.00  0.00           O  
ATOM    272  N3   DT     7       1.032  21.175  -6.439  1.00  0.00           N  
ATOM    273  C2   DT     7      -0.168  21.001  -7.098  1.00  0.00           C  
ATOM    274  O2   DT     7      -1.189  20.700  -6.502  1.00  0.00           O  
ATOM    275  C3'  DT     7      -2.809  21.253 -11.006  1.00  0.00           C  
ATOM    276  C2'  DT     7      -1.636  21.991 -10.360  1.00  0.00           C  
ATOM    277  O3'  DT     7      -3.987  21.543 -10.268  1.00  0.00           O  
ATOM    278  H5'  DT     7      -1.274  18.243 -11.755  1.00  0.00           H  
ATOM    279 H5''  DT     7      -2.728  18.704 -12.674  1.00  0.00           H  
ATOM    280  H4'  DT     7      -3.364  19.234 -10.514  1.00  0.00           H  
ATOM    281  H1'  DT     7      -2.296  21.251  -8.475  1.00  0.00           H  
ATOM    282  H6   DT     7       1.042  21.655 -10.178  1.00  0.00           H  
ATOM    283  H71  DT     7       3.292  22.182 -10.215  1.00  0.00           H  
ATOM    284  H72  DT     7       3.842  22.990  -8.732  1.00  0.00           H  
ATOM    285  H73  DT     7       4.202  21.277  -8.983  1.00  0.00           H  
ATOM    286  H3   DT     7       1.025  21.035  -5.448  1.00  0.00           H  
ATOM    287  H3'  DT     7      -2.887  21.509 -12.064  1.00  0.00           H  
ATOM    288  H2'  DT     7      -0.801  22.075 -11.046  1.00  0.00           H  
ATOM    289 H2''  DT     7      -1.931  22.998 -10.062  1.00  0.00           H  
ATOM    290  P    DA     8      -5.063  22.543 -10.890  1.00  0.00           P1+
ATOM    291  OP1  DA     8      -5.952  21.804 -11.813  1.00  0.00           O1-
ATOM    292  OP2  DA     8      -4.373  23.724 -11.458  1.00  0.00           O1-
ATOM    293  O5'  DA     8      -5.882  22.976  -9.586  1.00  0.00           O  
ATOM    294  C5'  DA     8      -5.996  22.047  -8.492  1.00  0.00           C  
ATOM    295  C4'  DA     8      -5.774  22.767  -7.173  1.00  0.00           C  
ATOM    296  O4'  DA     8      -4.365  22.809  -6.793  1.00  0.00           O  
ATOM    297  C1'  DA     8      -4.041  24.141  -6.420  1.00  0.00           C  
ATOM    298  N9   DA     8      -2.550  24.343  -6.634  1.00  0.00           N  
ATOM    299  C8   DA     8      -1.839  24.700  -7.750  1.00  0.00           C  
ATOM    300  N7   DA     8      -0.563  24.837  -7.540  1.00  0.00           N  
ATOM    301  C5   DA     8      -0.411  24.550  -6.188  1.00  0.00           C  
ATOM    302  C6   DA     8       0.709  24.521  -5.349  1.00  0.00           C  
ATOM    303  N6   DA     8       1.952  24.795  -5.765  1.00  0.00           N  
ATOM    304  N1   DA     8       0.508  24.198  -4.064  1.00  0.00           N  
ATOM    305  C2   DA     8      -0.728  23.927  -3.656  1.00  0.00           C  
ATOM    306  N3   DA     8      -1.852  23.923  -4.348  1.00  0.00           N  
ATOM    307  C4   DA     8      -1.622  24.250  -5.638  1.00  0.00           C  
ATOM    308  C3'  DA     8      -6.211  24.233  -7.132  1.00  0.00           C  
ATOM    309  C2'  DA     8      -4.917  25.029  -7.306  1.00  0.00           C  
ATOM    310  O3'  DA     8      -6.747  24.518  -5.849  1.00  0.00           O  
ATOM    311  H5'  DA     8      -5.267  21.242  -8.595  1.00  0.00           H  
ATOM    312 H5''  DA     8      -7.002  21.625  -8.495  1.00  0.00           H  
ATOM    313  H4'  DA     8      -6.280  22.220  -6.379  1.00  0.00           H  
ATOM    314  H1'  DA     8      -4.285  24.344  -5.374  1.00  0.00           H  
ATOM    315  H8   DA     8      -2.301  24.856  -8.720  1.00  0.00           H  
ATOM    316  H61  DA     8       2.688  24.743  -5.088  1.00  0.00           H  
ATOM    317  H62  DA     8       2.082  25.033  -6.734  1.00  0.00           H  
ATOM    318  H2   DA     8      -0.827  23.674  -2.609  1.00  0.00           H  
ATOM    319  H3'  DA     8      -6.903  24.446  -7.949  1.00  0.00           H  
ATOM    320  H2'  DA     8      -4.614  25.083  -8.349  1.00  0.00           H  
ATOM    321 H2''  DA     8      -5.025  26.043  -6.919  1.00  0.00           H  
ATOM    322  P    DG     9      -8.028  25.462  -5.737  1.00  0.00           P1+
ATOM    323  OP1  DG     9      -9.254  24.663  -5.953  1.00  0.00           O1-
ATOM    324  OP2  DG     9      -7.856  26.639  -6.619  1.00  0.00           O1-
ATOM    325  O5'  DG     9      -7.950  25.922  -4.207  1.00  0.00           O  
ATOM    326  C5'  DG     9      -7.360  25.032  -3.240  1.00  0.00           C  
ATOM    327  C4'  DG     9      -6.442  25.809  -2.312  1.00  0.00           C  
ATOM    328  O4'  DG     9      -5.080  25.907  -2.829  1.00  0.00           O  
ATOM    329  C1'  DG     9      -4.661  27.261  -2.736  1.00  0.00           C  
ATOM    330  N9   DG     9      -3.608  27.492  -3.765  1.00  0.00           N  
ATOM    331  C8   DG     9      -3.749  27.765  -5.111  1.00  0.00           C  
ATOM    332  N7   DG     9      -2.614  27.916  -5.746  1.00  0.00           N  
ATOM    333  C5   DG     9      -1.652  27.729  -4.760  1.00  0.00           C  
ATOM    334  C6   DG     9      -0.235  27.768  -4.836  1.00  0.00           C  
ATOM    335  O6   DG     9       0.478  27.982  -5.815  1.00  0.00           O  
ATOM    336  N1   DG     9       0.351  27.522  -3.588  1.00  0.00           N  
ATOM    337  C2   DG     9      -0.339  27.272  -2.420  1.00  0.00           C  
ATOM    338  N2   DG     9       0.409  27.060  -1.329  1.00  0.00           N  
ATOM    339  N3   DG     9      -1.667  27.238  -2.349  1.00  0.00           N  
ATOM    340  C4   DG     9      -2.252  27.476  -3.555  1.00  0.00           C  
ATOM    341  C3'  DG     9      -6.840  27.263  -2.044  1.00  0.00           C  
ATOM    342  C2'  DG     9      -5.929  28.088  -2.954  1.00  0.00           C  
ATOM    343  O3'  DG     9      -6.536  27.582  -0.694  1.00  0.00           O  
ATOM    344  H5'  DG     9      -6.792  24.246  -3.740  1.00  0.00           H  
ATOM    345 H5''  DG     9      -8.157  24.581  -2.647  1.00  0.00           H  
ATOM    346  H4'  DG     9      -6.363  25.279  -1.363  1.00  0.00           H  
ATOM    347  H1'  DG     9      -4.262  27.481  -1.744  1.00  0.00           H  
ATOM    348  H8   DG     9      -4.712  27.844  -5.604  1.00  0.00           H  
ATOM    349  H1   DG     9       1.348  27.533  -3.584  1.00  0.00           H  
ATOM    350  H21  DG     9       1.408  27.077  -1.364  1.00  0.00           H  
ATOM    351  H22  DG     9      -0.103  26.869  -0.485  1.00  0.00           H  
ATOM    352  H3'  DG     9      -7.887  27.425  -2.304  1.00  0.00           H  
ATOM    353  H2'  DG     9      -6.301  28.115  -3.975  1.00  0.00           H  
ATOM    354 H2''  DG     9      -5.836  29.112  -2.591  1.00  0.00           H  
ATOM    355  P    DA    10      -7.552  28.492   0.133  1.00  0.00           P1+
ATOM    356  OP1  DA    10      -8.635  27.650   0.687  1.00  0.00           O1-
ATOM    357  OP2  DA    10      -7.982  29.639  -0.700  1.00  0.00           O1-
ATOM    358  O5'  DA    10      -6.616  29.013   1.320  1.00  0.00           O  
ATOM    359  C5'  DA    10      -5.532  28.179   1.772  1.00  0.00           C  
ATOM    360  C4'  DA    10      -4.281  29.017   1.975  1.00  0.00           C  
ATOM    361  O4'  DA    10      -3.485  29.133   0.757  1.00  0.00           O  
ATOM    362  C1'  DA    10      -3.153  30.501   0.567  1.00  0.00           C  
ATOM    363  N9   DA    10      -2.907  30.727  -0.916  1.00  0.00           N  
ATOM    364  C8   DA    10      -3.772  31.007  -1.941  1.00  0.00           C  
ATOM    365  N7   DA    10      -3.188  31.198  -3.087  1.00  0.00           N  
ATOM    366  C5   DA    10      -1.836  31.034  -2.806  1.00  0.00           C  
ATOM    367  C6   DA    10      -0.690  31.110  -3.605  1.00  0.00           C  
ATOM    368  N6   DA    10      -0.719  31.383  -4.917  1.00  0.00           N  
ATOM    369  N1   DA    10       0.492  30.895  -3.012  1.00  0.00           N  
ATOM    370  C2   DA    10       0.515  30.624  -1.710  1.00  0.00           C  
ATOM    371  N3   DA    10      -0.490  30.527  -0.861  1.00  0.00           N  
ATOM    372  C4   DA    10      -1.667  30.748  -1.484  1.00  0.00           C  
ATOM    373  C3'  DA    10      -4.514  30.468   2.404  1.00  0.00           C  
ATOM    374  C2'  DA    10      -4.346  31.283   1.121  1.00  0.00           C  
ATOM    375  O3'  DA    10      -3.494  30.847   3.316  1.00  0.00           O  
ATOM    376  H5'  DA    10      -5.327  27.390   1.047  1.00  0.00           H  
ATOM    377 H5''  DA    10      -5.810  27.729   2.726  1.00  0.00           H  
ATOM    378  H4'  DA    10      -3.639  28.526   2.706  1.00  0.00           H  
ATOM    379  H1'  DA    10      -2.259  30.786   1.128  1.00  0.00           H  
ATOM    380  H8   DA    10      -4.848  31.064  -1.807  1.00  0.00           H  
ATOM    381  H61  DA    10       0.156  31.412  -5.403  1.00  0.00           H  
ATOM    382  H62  DA    10      -1.616  31.540  -5.344  1.00  0.00           H  
ATOM    383  H2   DA    10       1.498  30.460  -1.287  1.00  0.00           H  
ATOM    384  H3'  DA    10      -5.522  30.589   2.804  1.00  0.00           H  
ATOM    385  H2'  DA    10      -5.242  31.255   0.506  1.00  0.00           H  
ATOM    386 H2''  DA    10      -4.107  32.323   1.345  1.00  0.00           H  
ATOM    387  P    DC    11      -3.875  31.760   4.567  1.00  0.00           P1+
ATOM    388  OP1  DC    11      -4.390  30.909   5.663  1.00  0.00           O1-
ATOM    389  OP2  DC    11      -4.763  32.860   4.127  1.00  0.00           O1-
ATOM    390  O5'  DC    11      -2.446  32.353   4.974  1.00  0.00           O  
ATOM    391  C5'  DC    11      -1.266  31.568   4.717  1.00  0.00           C  
ATOM    392  C4'  DC    11      -0.172  32.449   4.137  1.00  0.00           C  
ATOM    393  O4'  DC    11      -0.245  32.540   2.682  1.00  0.00           O  
ATOM    394  C1'  DC    11      -0.149  33.909   2.314  1.00  0.00           C  
ATOM    395  N1   DC    11      -0.814  34.081   0.992  1.00  0.00           N  
ATOM    396  C6   DC    11      -2.165  34.215   0.897  1.00  0.00           C  
ATOM    397  C5   DC    11      -2.770  34.373  -0.311  1.00  0.00           C  
ATOM    398  C4   DC    11      -1.922  34.387  -1.463  1.00  0.00           C  
ATOM    399  N4   DC    11      -2.442  34.536  -2.666  1.00  0.00           N  
ATOM    400  N3   DC    11      -0.602  34.255  -1.360  1.00  0.00           N  
ATOM    401  C2   DC    11      -0.017  34.099  -0.143  1.00  0.00           C  
ATOM    402  O2   DC    11       1.209  33.972  -0.007  1.00  0.00           O  
ATOM    403  C3'  DC    11      -0.177  33.908   4.600  1.00  0.00           C  
ATOM    404  C2'  DC    11      -0.828  34.677   3.449  1.00  0.00           C  
ATOM    405  O3'  DC    11       1.165  34.351   4.736  1.00  0.00           O  
ATOM    406  H5'  DC    11      -1.487  30.758   4.021  1.00  0.00           H  
ATOM    407 H5''  DC    11      -0.912  31.147   5.661  1.00  0.00           H  
ATOM    408  H4'  DC    11       0.798  32.005   4.360  1.00  0.00           H  
ATOM    409  H1'  DC    11       0.899  34.224   2.272  1.00  0.00           H  
ATOM    410  H6   DC    11      -2.793  34.190   1.770  1.00  0.00           H  
ATOM    411  H5   DC    11      -3.843  34.474  -0.363  1.00  0.00           H  
ATOM    412  H41  DC    11      -1.784  34.534  -3.423  1.00  0.00           H  
ATOM    413  H42  DC    11      -3.431  34.636  -2.771  1.00  0.00           H  
ATOM    414  H3'  DC    11      -0.763  34.016   5.514  1.00  0.00           H  
ATOM    415  H2'  DC    11      -1.908  34.648   3.529  1.00  0.00           H  
ATOM    416 H2''  DC    11      -0.527  35.725   3.474  1.00  0.00           H  
ATOM    417  P    DA    12       1.545  35.300   5.960  1.00  0.00           P1+
ATOM    418  OP1  DA    12       1.808  34.479   7.163  1.00  0.00           O1-
ATOM    419  OP2  DA    12       0.519  36.357   6.108  1.00  0.00           O1-
ATOM    420  O5'  DA    12       2.913  35.949   5.445  1.00  0.00           O  
ATOM    421  C5'  DA    12       3.756  35.189   4.557  1.00  0.00           C  
ATOM    422  C4'  DA    12       4.263  36.078   3.434  1.00  0.00           C  
ATOM    423  O4'  DA    12       3.349  36.111   2.295  1.00  0.00           O  
ATOM    424  C1'  DA    12       3.149  37.467   1.921  1.00  0.00           C  
ATOM    425  N9   DA    12       1.803  37.570   1.222  1.00  0.00           N  
ATOM    426  C8   DA    12       0.537  37.734   1.722  1.00  0.00           C  
ATOM    427  N7   DA    12      -0.381  37.842   0.807  1.00  0.00           N  
ATOM    428  C5   DA    12       0.323  37.743  -0.388  1.00  0.00           C  
ATOM    429  C6   DA    12      -0.082  37.782  -1.728  1.00  0.00           C  
ATOM    430  N6   DA    12      -1.356  37.940  -2.111  1.00  0.00           N  
ATOM    431  N1   DA    12       0.869  37.654  -2.663  1.00  0.00           N  
ATOM    432  C2   DA    12       2.131  37.498  -2.277  1.00  0.00           C  
ATOM    433  N3   DA    12       2.629  37.446  -1.056  1.00  0.00           N  
ATOM    434  C4   DA    12       1.652  37.577  -0.133  1.00  0.00           C  
ATOM    435  C3'  DA    12       4.462  37.553   3.790  1.00  0.00           C  
ATOM    436  C2'  DA    12       3.227  38.259   3.228  1.00  0.00           C  
ATOM    437  O3'  DA    12       5.609  38.040   3.108  1.00  0.00           O  
ATOM    438  H5'  DA    12       3.207  34.347   4.135  1.00  0.00           H  
ATOM    439 H5''  DA    12       4.612  34.816   5.121  1.00  0.00           H  
ATOM    440  H4'  DA    12       5.199  35.671   3.053  1.00  0.00           H  
ATOM    441  H1'  DA    12       3.932  37.825   1.248  1.00  0.00           H  
ATOM    442  H8   DA    12       0.322  37.771   2.785  1.00  0.00           H  
ATOM    443  H61  DA    12      -1.544  37.952  -3.095  1.00  0.00           H  
ATOM    444  H62  DA    12      -2.054  38.033  -1.394  1.00  0.00           H  
ATOM    445  H2   DA    12       2.854  37.400  -3.076  1.00  0.00           H  
ATOM    446  H3'  DA    12       4.514  37.679   4.873  1.00  0.00           H  
ATOM    447  H2'  DA    12       2.368  38.151   3.885  1.00  0.00           H  
ATOM    448 H2''  DA    12       3.419  39.321   3.072  1.00  0.00           H  
ATOM    449  P    DA    13       6.589  39.046   3.864  1.00  0.00           P1+
ATOM    450  OP1  DA    13       7.542  38.279   4.696  1.00  0.00           O1-
ATOM    451  OP2  DA    13       5.795  40.078   4.569  1.00  0.00           O1-
ATOM    452  O5'  DA    13       7.366  39.713   2.635  1.00  0.00           O  
ATOM    453  C5'  DA    13       7.565  38.944   1.434  1.00  0.00           C  
ATOM    454  C4'  DA    13       7.278  39.802   0.214  1.00  0.00           C  
ATOM    455  O4'  DA    13       5.871  39.765  -0.175  1.00  0.00           O  
ATOM    456  C1'  DA    13       5.427  41.099  -0.381  1.00  0.00           C  
ATOM    457  N9   DA    13       3.924  41.137  -0.160  1.00  0.00           N  
ATOM    458  C8   DA    13       3.183  41.284   0.983  1.00  0.00           C  
ATOM    459  N7   DA    13       1.900  41.330   0.777  1.00  0.00           N  
ATOM    460  C5   DA    13       1.776  41.205  -0.602  1.00  0.00           C  
ATOM    461  C6   DA    13       0.663  41.181  -1.451  1.00  0.00           C  
ATOM    462  N6   DA    13      -0.600  41.287  -1.018  1.00  0.00           N  
ATOM    463  N1   DA    13       0.893  41.044  -2.764  1.00  0.00           N  
ATOM    464  C2   DA    13       2.148  40.939  -3.188  1.00  0.00           C  
ATOM    465  N3   DA    13       3.268  40.949  -2.489  1.00  0.00           N  
ATOM    466  C4   DA    13       3.009  41.087  -1.171  1.00  0.00           C  
ATOM    467  C3'  DA    13       7.580  41.295   0.364  1.00  0.00           C  
ATOM    468  C2'  DA    13       6.218  41.943   0.621  1.00  0.00           C  
ATOM    469  O3'  DA    13       8.088  41.788  -0.868  1.00  0.00           O  
ATOM    470  H5'  DA    13       6.911  38.070   1.425  1.00  0.00           H  
ATOM    471 H5''  DA    13       8.605  38.617   1.395  1.00  0.00           H  
ATOM    472  H4'  DA    13       7.833  39.408  -0.637  1.00  0.00           H  
ATOM    473  H1'  DA    13       5.653  41.454  -1.390  1.00  0.00           H  
ATOM    474  H8   DA    13       3.629  41.356   1.970  1.00  0.00           H  
ATOM    475  H61  DA    13      -1.328  41.255  -1.706  1.00  0.00           H  
ATOM    476  H62  DA    13      -0.751  41.388  -0.029  1.00  0.00           H  
ATOM    477  H2   DA    13       2.271  40.831  -4.257  1.00  0.00           H  
ATOM    478  H3'  DA    13       8.249  41.465   1.209  1.00  0.00           H  
ATOM    479  H2'  DA    13       5.912  41.836   1.658  1.00  0.00           H  
ATOM    480 H2''  DA    13       6.234  43.003   0.367  1.00  0.00           H  
ATOM    481  P    DT    14       9.278  42.850  -0.844  1.00  0.00           P1+
ATOM    482  OP1  DT    14      10.572  42.144  -0.716  1.00  0.00           O1-
ATOM    483  OP2  DT    14       8.999  43.885   0.177  1.00  0.00           O1-
ATOM    484  O5'  DT    14       9.158  43.491  -2.304  1.00  0.00           O  
ATOM    485  C5'  DT    14       8.653  42.682  -3.383  1.00  0.00           C  
ATOM    486  C4'  DT    14       7.668  43.484  -4.217  1.00  0.00           C  
ATOM    487  O4'  DT    14       6.302  43.392  -3.707  1.00  0.00           O  
ATOM    488  C1'  DT    14       5.762  44.704  -3.634  1.00  0.00           C  
ATOM    489  N1   DT    14       4.663  44.707  -2.568  1.00  0.00           N  
ATOM    490  C6   DT    14       4.919  44.876  -1.232  1.00  0.00           C  
ATOM    491  C5   DT    14       3.924  44.926  -0.336  1.00  0.00           C  
ATOM    492  C7   DT    14       4.193  45.112   1.128  1.00  0.00           C  
ATOM    493  C4   DT    14       2.551  44.803  -0.751  1.00  0.00           C  
ATOM    494  O4   DT    14       1.576  44.837  -0.003  1.00  0.00           O  
ATOM    495  N3   DT    14       2.388  44.636  -2.111  1.00  0.00           N  
ATOM    496  C2   DT    14       3.390  44.580  -3.057  1.00  0.00           C  
ATOM    497  O2   DT    14       3.146  44.429  -4.243  1.00  0.00           O  
ATOM    498  C3'  DT    14       7.931  44.990  -4.294  1.00  0.00           C  
ATOM    499  C2'  DT    14       6.949  45.608  -3.298  1.00  0.00           C  
ATOM    500  O3'  DT    14       7.601  45.449  -5.596  1.00  0.00           O  
ATOM    501  H5'  DT    14       8.158  41.790  -2.995  1.00  0.00           H  
ATOM    502 H5''  DT    14       9.488  42.384  -4.019  1.00  0.00           H  
ATOM    503  H4'  DT    14       7.638  43.073  -5.225  1.00  0.00           H  
ATOM    504  H1'  DT    14       5.367  45.028  -4.600  1.00  0.00           H  
ATOM    505  H6   DT    14       5.935  44.961  -0.874  1.00  0.00           H  
ATOM    506  H71  DT    14       5.262  45.212   1.322  1.00  0.00           H  
ATOM    507  H72  DT    14       3.682  46.007   1.480  1.00  0.00           H  
ATOM    508  H73  DT    14       3.807  44.255   1.680  1.00  0.00           H  
ATOM    509  H3   DT    14       1.449  44.537  -2.444  1.00  0.00           H  
ATOM    510  H3'  DT    14       8.961  45.211  -4.005  1.00  0.00           H  
ATOM    511  H2'  DT    14       7.338  45.563  -2.286  1.00  0.00           H  
ATOM    512 H2''  DT    14       6.760  46.654  -3.541  1.00  0.00           H  
ATOM    513  P    DT    15       8.530  46.545  -6.289  1.00  0.00           P1+
ATOM    514  OP1  DT    15       9.685  45.881  -6.933  1.00  0.00           O1-
ATOM    515  OP2  DT    15       8.853  47.610  -5.313  1.00  0.00           O1-
ATOM    516  O5'  DT    15       7.550  47.125  -7.412  1.00  0.00           O  
ATOM    517  C5'  DT    15       6.547  46.261  -7.979  1.00  0.00           C  
ATOM    518  C4'  DT    15       5.225  47.002  -8.089  1.00  0.00           C  
ATOM    519  O4'  DT    15       4.421  46.890  -6.876  1.00  0.00           O  
ATOM    520  C1'  DT    15       3.966  48.187  -6.519  1.00  0.00           C  
ATOM    521  N1   DT    15       3.699  48.200  -5.012  1.00  0.00           N  
ATOM    522  C6   DT    15       4.679  48.429  -4.081  1.00  0.00           C  
ATOM    523  C5   DT    15       4.395  48.485  -2.773  1.00  0.00           C  
ATOM    524  C7   DT    15       5.460  48.735  -1.747  1.00  0.00           C  
ATOM    525  C4   DT    15       3.045  48.307  -2.304  1.00  0.00           C  
ATOM    526  O4   DT    15       2.691  48.341  -1.127  1.00  0.00           O  
ATOM    527  N3   DT    15       2.126  48.082  -3.308  1.00  0.00           N  
ATOM    528  C2   DT    15       2.388  48.019  -4.661  1.00  0.00           C  
ATOM    529  O2   DT    15       1.504  47.815  -5.476  1.00  0.00           O  
ATOM    530  C3'  DT    15       5.325  48.510  -8.329  1.00  0.00           C  
ATOM    531  C2'  DT    15       5.083  49.138  -6.955  1.00  0.00           C  
ATOM    532  O3'  DT    15       4.275  48.908  -9.197  1.00  0.00           O  
ATOM    533  H5'  DT    15       6.415  45.370  -7.362  1.00  0.00           H  
ATOM    534 H5''  DT    15       6.866  45.963  -8.980  1.00  0.00           H  
ATOM    535  H4'  DT    15       4.630  46.551  -8.883  1.00  0.00           H  
ATOM    536  H1'  DT    15       3.066  48.463  -7.076  1.00  0.00           H  
ATOM    537  H6   DT    15       5.707  48.556  -4.387  1.00  0.00           H  
ATOM    538  H71  DT    15       6.435  48.873  -2.217  1.00  0.00           H  
ATOM    539  H72  DT    15       5.210  49.628  -1.175  1.00  0.00           H  
ATOM    540  H73  DT    15       5.509  47.889  -1.060  1.00  0.00           H  
ATOM    541  H3   DT    15       1.175  47.944  -3.027  1.00  0.00           H  
ATOM    542  H3'  DT    15       6.317  48.772  -8.700  1.00  0.00           H  
ATOM    543  H2'  DT    15       5.991  49.143  -6.362  1.00  0.00           H  
ATOM    544 H2''  DT    15       4.740  50.167  -7.056  1.00  0.00           H  
ATOM    545  P    DG    16       4.572  50.003 -10.319  1.00  0.00           P1+
ATOM    546  OP1  DG    16       5.163  49.348 -11.507  1.00  0.00           O1-
ATOM    547  OP2  DG    16       5.356  51.114  -9.733  1.00  0.00           O1-
ATOM    548  O5'  DG    16       3.095  50.511 -10.664  1.00  0.00           O  
ATOM    549  C5'  DG    16       1.992  49.597 -10.523  1.00  0.00           C  
ATOM    550  C4'  DG    16       0.822  50.295  -9.850  1.00  0.00           C  
ATOM    551  O4'  DG    16       0.885  50.207  -8.393  1.00  0.00           O  
ATOM    552  C1'  DG    16       0.665  51.504  -7.857  1.00  0.00           C  
ATOM    553  N9   DG    16       1.312  51.566  -6.515  1.00  0.00           N  
ATOM    554  C8   DG    16       2.634  51.800  -6.194  1.00  0.00           C  
ATOM    555  N7   DG    16       2.879  51.787  -4.908  1.00  0.00           N  
ATOM    556  C5   DG    16       1.641  51.527  -4.333  1.00  0.00           C  
ATOM    557  C6   DG    16       1.268  51.393  -2.970  1.00  0.00           C  
ATOM    558  O6   DG    16       1.973  51.480  -1.966  1.00  0.00           O  
ATOM    559  N1   DG    16      -0.101  51.128  -2.838  1.00  0.00           N  
ATOM    560  C2   DG    16      -0.993  51.011  -3.884  1.00  0.00           C  
ATOM    561  N2   DG    16      -2.264  50.754  -3.547  1.00  0.00           N  
ATOM    562  N3   DG    16      -0.643  51.138  -5.161  1.00  0.00           N  
ATOM    563  C4   DG    16       0.685  51.396  -5.306  1.00  0.00           C  
ATOM    564  C3'  DG    16       0.694  51.795 -10.124  1.00  0.00           C  
ATOM    565  C2'  DG    16       1.272  52.468  -8.878  1.00  0.00           C  
ATOM    566  O3'  DG    16      -0.683  52.129 -10.219  1.00  0.00           O  
ATOM    567  H5'  DG    16       2.287  48.729  -9.932  1.00  0.00           H  
ATOM    568 H5''  DG    16       1.679  49.269 -11.516  1.00  0.00           H  
ATOM    569  H4'  DG    16      -0.103  49.797 -10.138  1.00  0.00           H  
ATOM    570  H1'  DG    16      -0.402  51.714  -7.763  1.00  0.00           H  
ATOM    571  H8   DG    16       3.405  51.973  -6.936  1.00  0.00           H  
ATOM    572  H1   DG    16      -0.418  51.020  -1.899  1.00  0.00           H  
ATOM    573  H21  DG    16      -2.545  50.649  -2.593  1.00  0.00           H  
ATOM    574  H22  DG    16      -2.904  50.660  -4.316  1.00  0.00           H  
ATOM    575  H3'  DG    16       1.270  52.072 -11.009  1.00  0.00           H  
ATOM    576  H2'  DG    16       2.358  52.498  -8.906  1.00  0.00           H  
ATOM    577 H2''  DG    16       0.898  53.487  -8.775  1.00  0.00           H  
ATOM    578  P    DT    17      -1.148  53.188 -11.318  1.00  0.00           P1+
ATOM    579  OP1  DT    17      -1.334  52.505 -12.618  1.00  0.00           O1-
ATOM    580  OP2  DT    17      -0.222  54.343 -11.319  1.00  0.00           O1-
ATOM    581  O5'  DT    17      -2.569  53.640 -10.741  1.00  0.00           O  
ATOM    582  C5'  DT    17      -3.339  52.701  -9.967  1.00  0.00           C  
ATOM    583  C4'  DT    17      -3.925  53.390  -8.746  1.00  0.00           C  
ATOM    584  O4'  DT    17      -3.019  53.361  -7.601  1.00  0.00           O  
ATOM    585  C1'  DT    17      -2.943  54.671  -7.057  1.00  0.00           C  
ATOM    586  N1   DT    17      -1.603  54.807  -6.330  1.00  0.00           N  
ATOM    587  C6   DT    17      -0.437  55.143  -6.968  1.00  0.00           C  
ATOM    588  C5   DT    17       0.705  55.304  -6.287  1.00  0.00           C  
ATOM    589  C7   DT    17       1.986  55.673  -6.976  1.00  0.00           C  
ATOM    590  C4   DT    17       0.743  55.128  -4.859  1.00  0.00           C  
ATOM    591  O4   DT    17       1.742  55.255  -4.153  1.00  0.00           O  
ATOM    592  N3   DT    17      -0.473  54.791  -4.301  1.00  0.00           N  
ATOM    593  C2   DT    17      -1.665  54.618  -4.975  1.00  0.00           C  
ATOM    594  O2   DT    17      -2.693  54.318  -4.392  1.00  0.00           O  
ATOM    595  C3'  DT    17      -4.258  54.875  -8.915  1.00  0.00           C  
ATOM    596  C2'  DT    17      -3.093  55.612  -8.254  1.00  0.00           C  
ATOM    597  O3'  DT    17      -5.445  55.165  -8.191  1.00  0.00           O  
ATOM    598  H5'  DT    17      -2.716  51.864  -9.647  1.00  0.00           H  
ATOM    599 H5''  DT    17      -4.159  52.326 -10.583  1.00  0.00           H  
ATOM    600  H4'  DT    17      -4.821  52.856  -8.431  1.00  0.00           H  
ATOM    601  H1'  DT    17      -3.776  54.871  -6.377  1.00  0.00           H  
ATOM    602  H6   DT    17      -0.417  55.273  -8.040  1.00  0.00           H  
ATOM    603  H71  DT    17       1.834  55.799  -8.049  1.00  0.00           H  
ATOM    604  H72  DT    17       2.366  56.605  -6.559  1.00  0.00           H  
ATOM    605  H73  DT    17       2.727  54.892  -6.807  1.00  0.00           H  
ATOM    606  H3   DT    17      -0.492  54.650  -3.311  1.00  0.00           H  
ATOM    607  H3'  DT    17      -4.323  55.132  -9.974  1.00  0.00           H  
ATOM    608  H2'  DT    17      -2.249  55.695  -8.930  1.00  0.00           H  
ATOM    609 H2''  DT    17      -3.390  56.618  -7.959  1.00  0.00           H  
ATOM    610  P    DG    18      -6.512  56.167  -8.825  1.00  0.00           P1+
ATOM    611  OP1  DG    18      -7.391  55.429  -9.759  1.00  0.00           O1-
ATOM    612  OP2  DG    18      -5.815  57.347  -9.385  1.00  0.00           O1-
ATOM    613  O5'  DG    18      -7.347  56.600  -7.532  1.00  0.00           O  
ATOM    614  C5'  DG    18      -7.475  55.670  -6.440  1.00  0.00           C  
ATOM    615  C4'  DG    18      -7.268  56.389  -5.117  1.00  0.00           C  
ATOM    616  O4'  DG    18      -5.863  56.430  -4.720  1.00  0.00           O  
ATOM    617  C1'  DG    18      -5.543  57.762  -4.342  1.00  0.00           C  
ATOM    618  N9   DG    18      -4.079  57.958  -4.534  1.00  0.00           N  
ATOM    619  C8   DG    18      -3.383  58.258  -5.689  1.00  0.00           C  
ATOM    620  N7   DG    18      -2.089  58.364  -5.518  1.00  0.00           N  
ATOM    621  C5   DG    18      -1.909  58.118  -4.162  1.00  0.00           C  
ATOM    622  C6   DG    18      -0.725  58.092  -3.379  1.00  0.00           C  
ATOM    623  O6   DG    18       0.437  58.286  -3.734  1.00  0.00           O  
ATOM    624  N1   DG    18      -1.004  57.801  -2.039  1.00  0.00           N  
ATOM    625  C2   DG    18      -2.262  57.566  -1.520  1.00  0.00           C  
ATOM    626  N2   DG    18      -2.316  57.303  -0.207  1.00  0.00           N  
ATOM    627  N3   DG    18      -3.370  57.593  -2.254  1.00  0.00           N  
ATOM    628  C4   DG    18      -3.116  57.875  -3.560  1.00  0.00           C  
ATOM    629  C3'  DG    18      -7.705  57.856  -5.081  1.00  0.00           C  
ATOM    630  C2'  DG    18      -6.408  58.651  -5.238  1.00  0.00           C  
ATOM    631  O3'  DG    18      -8.256  58.140  -3.804  1.00  0.00           O  
ATOM    632  H5'  DG    18      -6.744  54.865  -6.535  1.00  0.00           H  
ATOM    633 H5''  DG    18      -8.481  55.247  -6.455  1.00  0.00           H  
ATOM    634  H4'  DG    18      -7.785  55.842  -4.330  1.00  0.00           H  
ATOM    635  H1'  DG    18      -5.808  57.948  -3.299  1.00  0.00           H  
ATOM    636  H8   DG    18      -3.860  58.388  -6.654  1.00  0.00           H  
ATOM    637  H1   DG    18      -0.206  57.765  -1.443  1.00  0.00           H  
ATOM    638  H21  DG    18      -1.493  57.274   0.359  1.00  0.00           H  
ATOM    639  H22  DG    18      -3.235  57.124   0.159  1.00  0.00           H  
ATOM    640  H3'  DG    18      -8.386  58.071  -5.906  1.00  0.00           H  
ATOM    641  H2'  DG    18      -6.097  58.710  -6.278  1.00  0.00           H  
ATOM    642 H2''  DG    18      -6.520  59.663  -4.851  1.00  0.00           H  
ATOM    643  P    DC    19      -9.537  59.085  -3.707  1.00  0.00           P1+
ATOM    644  OP1  DC    19     -10.761  58.287  -3.939  1.00  0.00           O1-
ATOM    645  OP2  DC    19      -9.354  60.262  -4.586  1.00  0.00           O1-
ATOM    646  O5'  DC    19      -9.477  59.544  -2.176  1.00  0.00           O  
ATOM    647  C5'  DC    19      -8.900  58.653  -1.203  1.00  0.00           C  
ATOM    648  C4'  DC    19      -7.993  59.429  -0.263  1.00  0.00           C  
ATOM    649  O4'  DC    19      -6.624  59.526  -0.764  1.00  0.00           O  
ATOM    650  C1'  DC    19      -6.205  60.879  -0.664  1.00  0.00           C  
ATOM    651  N1   DC    19      -5.140  61.111  -1.681  1.00  0.00           N  
ATOM    652  C6   DC    19      -5.453  61.369  -2.979  1.00  0.00           C  
ATOM    653  C5   DC    19      -4.479  61.580  -3.905  1.00  0.00           C  
ATOM    654  C4   DC    19      -3.126  61.515  -3.447  1.00  0.00           C  
ATOM    655  N4   DC    19      -2.131  61.710  -4.293  1.00  0.00           N  
ATOM    656  N3   DC    19      -2.830  61.262  -2.175  1.00  0.00           N  
ATOM    657  C2   DC    19      -3.819  61.054  -1.265  1.00  0.00           C  
ATOM    658  O2   DC    19      -3.582  60.815  -0.072  1.00  0.00           O  
ATOM    659  C3'  DC    19      -8.392  60.883   0.001  1.00  0.00           C  
ATOM    660  C2'  DC    19      -7.470  61.708  -0.898  1.00  0.00           C  
ATOM    661  O3'  DC    19      -8.105  61.201   1.355  1.00  0.00           O  
ATOM    662  H5'  DC    19      -8.326  57.867  -1.694  1.00  0.00           H  
ATOM    663 H5''  DC    19      -9.705  58.202  -0.618  1.00  0.00           H  
ATOM    664  H4'  DC    19      -7.925  58.898   0.687  1.00  0.00           H  
ATOM    665  H1'  DC    19      -5.841  61.096   0.345  1.00  0.00           H  
ATOM    666  H6   DC    19      -6.475  61.403  -3.313  1.00  0.00           H  
ATOM    667  H5   DC    19      -4.750  61.780  -4.930  1.00  0.00           H  
ATOM    668  H41  DC    19      -1.212  61.647  -3.897  1.00  0.00           H  
ATOM    669  H42  DC    19      -2.326  61.901  -5.254  1.00  0.00           H  
ATOM    670  H3'  DC    19      -9.437  61.045  -0.270  1.00  0.00           H  
ATOM    671  H2'  DC    19      -7.872  61.779  -1.901  1.00  0.00           H  
ATOM    672 H2''  DC    19      -7.373  62.724  -0.513  1.00  0.00           H  
ATOM    673  P    DA    20      -9.131  62.112   2.169  1.00  0.00           P1+
ATOM    674  OP1  DA    20     -10.221  61.270   2.710  1.00  0.00           O1-
ATOM    675  OP2  DA    20      -9.549  63.259   1.332  1.00  0.00           O1-
ATOM    676  O5'  DA    20      -8.208  62.631   3.369  1.00  0.00           O  
ATOM    677  C5'  DA    20      -7.131  61.796   3.833  1.00  0.00           C  
ATOM    678  C4'  DA    20      -5.882  62.633   4.052  1.00  0.00           C  
ATOM    679  O4'  DA    20      -5.070  62.749   2.843  1.00  0.00           O  
ATOM    680  C1'  DA    20      -4.735  64.117   2.659  1.00  0.00           C  
ATOM    681  N9   DA    20      -4.472  64.343   1.179  1.00  0.00           N  
ATOM    682  C8   DA    20      -5.324  64.624   0.143  1.00  0.00           C  
ATOM    683  N7   DA    20      -4.725  64.815  -0.995  1.00  0.00           N  
ATOM    684  C5   DA    20      -3.377  64.651  -0.698  1.00  0.00           C  
ATOM    685  C6   DA    20      -2.221  64.726  -1.484  1.00  0.00           C  
ATOM    686  N6   DA    20      -2.235  65.000  -2.795  1.00  0.00           N  
ATOM    687  N1   DA    20      -1.047  64.510  -0.876  1.00  0.00           N  
ATOM    688  C2   DA    20      -1.040  64.239   0.426  1.00  0.00           C  
ATOM    689  N3   DA    20      -2.055  64.142   1.263  1.00  0.00           N  
ATOM    690  C4   DA    20      -3.225  64.363   0.626  1.00  0.00           C  
ATOM    691  C3'  DA    20      -6.118  64.084   4.478  1.00  0.00           C  
ATOM    692  C2'  DA    20      -5.934  64.900   3.198  1.00  0.00           C  
ATOM    693  O3'  DA    20      -5.109  64.462   5.403  1.00  0.00           O  
ATOM    694  H5'  DA    20      -6.917  61.007   3.110  1.00  0.00           H  
ATOM    695 H5''  DA    20      -7.421  61.346   4.783  1.00  0.00           H  
ATOM    696  H4'  DA    20      -5.249  62.141   4.790  1.00  0.00           H  
ATOM    697  H1'  DA    20      -3.848  64.401   3.230  1.00  0.00           H  
ATOM    698  H8   DA    20      -6.401  64.682   0.264  1.00  0.00           H  
ATOM    699  H61  DA    20      -1.353  65.028  -3.270  1.00  0.00           H  
ATOM    700  H62  DA    20      -3.126  65.158  -3.233  1.00  0.00           H  
ATOM    701  H2   DA    20      -0.063  64.073   0.861  1.00  0.00           H  
ATOM    702  H3'  DA    20      -7.131  64.205   4.866  1.00  0.00           H  
ATOM    703  H2'  DA    20      -6.823  64.872   2.572  1.00  0.00           H  
ATOM    704 H2''  DA    20      -5.697  65.939   3.426  1.00  0.00           H  
ATOM    705  P    DA    21      -5.505  65.374   6.650  1.00  0.00           P1+
ATOM    706  OP1  DA    21      -6.034  64.523   7.739  1.00  0.00           O1-
ATOM    707  OP2  DA    21      -6.386  66.475   6.200  1.00  0.00           O1-
ATOM    708  O5'  DA    21      -4.081  65.965   7.074  1.00  0.00           O  
ATOM    709  C5'  DA    21      -2.899  65.180   6.832  1.00  0.00           C  
ATOM    710  C4'  DA    21      -1.797  66.060   6.266  1.00  0.00           C  
ATOM    711  O4'  DA    21      -1.851  66.153   4.810  1.00  0.00           O  
ATOM    712  C1'  DA    21      -1.750  67.522   4.443  1.00  0.00           C  
ATOM    713  N9   DA    21      -2.412  67.698   3.086  1.00  0.00           N  
ATOM    714  C8   DA    21      -3.721  67.914   2.742  1.00  0.00           C  
ATOM    715  N7   DA    21      -3.910  68.078   1.466  1.00  0.00           N  
ATOM    716  C5   DA    21      -2.637  67.964   0.920  1.00  0.00           C  
ATOM    717  C6   DA    21      -2.163  68.042  -0.395  1.00  0.00           C  
ATOM    718  N6   DA    21      -2.953  68.264  -1.454  1.00  0.00           N  
ATOM    719  N1   DA    21      -0.846  67.883  -0.586  1.00  0.00           N  
ATOM    720  C2   DA    21      -0.067  67.662   0.468  1.00  0.00           C  
ATOM    721  N3   DA    21      -0.396  67.569   1.743  1.00  0.00           N  
ATOM    722  C4   DA    21      -1.726  67.732   1.908  1.00  0.00           C  
ATOM    723  C3'  DA    21      -1.806  67.519   6.729  1.00  0.00           C  
ATOM    724  C2'  DA    21      -2.442  68.290   5.571  1.00  0.00           C  
ATOM    725  O3'  DA    21      -0.465  67.961   6.882  1.00  0.00           O  
ATOM    726  H5'  DA    21      -3.112  64.371   6.133  1.00  0.00           H  
ATOM    727 H5''  DA    21      -2.557  64.759   7.779  1.00  0.00           H  
ATOM    728  H4'  DA    21      -0.830  65.616   6.500  1.00  0.00           H  
ATOM    729  H1'  DA    21      -0.710  67.853   4.383  1.00  0.00           H  
ATOM    730  H8   DA    21      -4.526  67.946   3.470  1.00  0.00           H  
ATOM    731  H61  DA    21      -2.518  68.299  -2.356  1.00  0.00           H  
ATOM    732  H62  DA    21      -3.938  68.379  -1.289  1.00  0.00           H  
ATOM    733  H2   DA    21       0.986  67.542   0.251  1.00  0.00           H  
ATOM    734  H3'  DA    21      -2.405  67.627   7.635  1.00  0.00           H  
ATOM    735  H2'  DA    21      -3.527  68.213   5.585  1.00  0.00           H  
ATOM    736 H2''  DA    21      -2.165  69.344   5.602  1.00  0.00           H  
ATOM    737  P    DT    22      -0.099  68.909   8.111  1.00  0.00           P1+
ATOM    738  OP1  DT    22       0.148  68.087   9.316  1.00  0.00           O1-
ATOM    739  OP2  DT    22      -1.126  69.967   8.246  1.00  0.00           O1-
ATOM    740  O5'  DT    22       1.276  69.557   7.612  1.00  0.00           O  
ATOM    741  C5'  DT    22       2.128  68.797   6.735  1.00  0.00           C  
ATOM    742  C4'  DT    22       2.649  69.686   5.618  1.00  0.00           C  
ATOM    743  O4'  DT    22       1.750  69.721   4.468  1.00  0.00           O  
ATOM    744  C1'  DT    22       1.555  71.077   4.092  1.00  0.00           C  
ATOM    745  N1   DT    22       0.208  71.182   3.373  1.00  0.00           N  
ATOM    746  C6   DT    22      -0.983  71.329   4.034  1.00  0.00           C  
ATOM    747  C5   DT    22      -2.136  71.471   3.366  1.00  0.00           C  
ATOM    748  C7   DT    22      -3.445  71.632   4.080  1.00  0.00           C  
ATOM    749  C4   DT    22      -2.157  71.475   1.926  1.00  0.00           C  
ATOM    750  O4   DT    22      -3.163  71.599   1.230  1.00  0.00           O  
ATOM    751  N3   DT    22      -0.915  71.322   1.345  1.00  0.00           N  
ATOM    752  C2   DT    22       0.287  71.173   2.006  1.00  0.00           C  
ATOM    753  O2   DT    22       1.339  71.044   1.401  1.00  0.00           O  
ATOM    754  C3'  DT    22       2.846  71.161   5.977  1.00  0.00           C  
ATOM    755  C2'  DT    22       1.618  71.868   5.400  1.00  0.00           C  
ATOM    756  O3'  DT    22       4.001  71.647   5.310  1.00  0.00           O  
ATOM    757  H5'  DT    22       1.584  67.955   6.305  1.00  0.00           H  
ATOM    758 H5''  DT    22       2.978  68.423   7.309  1.00  0.00           H  
ATOM    759  H4'  DT    22       3.590  69.279   5.249  1.00  0.00           H  
ATOM    760  H1'  DT    22       2.366  71.435   3.454  1.00  0.00           H  
ATOM    761  H6   DT    22      -1.016  71.319   5.114  1.00  0.00           H  
ATOM    762  H71  DT    22      -3.305  71.634   5.163  1.00  0.00           H  
ATOM    763  H72  DT    22      -3.908  72.572   3.780  1.00  0.00           H  
ATOM    764  H73  DT    22      -4.112  70.816   3.806  1.00  0.00           H  
ATOM    765  H3   DT    22      -0.882  71.310   0.345  1.00  0.00           H  
ATOM    766  H3'  DT    22       2.887  71.287   7.061  1.00  0.00           H  
ATOM    767  H2'  DT    22       0.770  71.789   6.072  1.00  0.00           H  
ATOM    768 H2''  DT    22       1.823  72.927   5.239  1.00  0.00           H  
ATOM    769  P    DA    23       4.972  72.652   6.078  1.00  0.00           P1+
ATOM    770  OP1  DA    23       5.915  71.884   6.922  1.00  0.00           O1-
ATOM    771  OP2  DA    23       4.171  73.684   6.774  1.00  0.00           O1-
ATOM    772  O5'  DA    23       5.765  73.319   4.859  1.00  0.00           O  
ATOM    773  C5'  DA    23       5.977  72.551   3.660  1.00  0.00           C  
ATOM    774  C4'  DA    23       5.706  73.410   2.437  1.00  0.00           C  
ATOM    775  O4'  DA    23       4.304  73.374   2.031  1.00  0.00           O  
ATOM    776  C1'  DA    23       3.864  74.709   1.821  1.00  0.00           C  
ATOM    777  N9   DA    23       2.358  74.747   2.023  1.00  0.00           N  
ATOM    778  C8   DA    23       1.603  74.895   3.157  1.00  0.00           C  
ATOM    779  N7   DA    23       0.323  74.942   2.936  1.00  0.00           N  
ATOM    780  C5   DA    23       0.215  74.817   1.556  1.00  0.00           C  
ATOM    781  C6   DA    23      -0.887  74.795   0.693  1.00  0.00           C  
ATOM    782  N6   DA    23      -2.155  74.902   1.110  1.00  0.00           N  
ATOM    783  N1   DA    23      -0.642  74.658  -0.618  1.00  0.00           N  
ATOM    784  C2   DA    23       0.619  74.553  -1.026  1.00  0.00           C  
ATOM    785  N3   DA    23       1.730  74.561  -0.314  1.00  0.00           N  
ATOM    786  C4   DA    23       1.455  74.699   1.001  1.00  0.00           C  
ATOM    787  C3'  DA    23       6.007  74.903   2.591  1.00  0.00           C  
ATOM    788  C2'  DA    23       4.643  75.551   2.832  1.00  0.00           C  
ATOM    789  O3'  DA    23       6.531  75.396   1.367  1.00  0.00           O  
ATOM    790  H5'  DA    23       5.324  71.678   3.643  1.00  0.00           H  
ATOM    791 H5''  DA    23       7.018  72.223   3.634  1.00  0.00           H  
ATOM    792  H4'  DA    23       6.271  73.016   1.592  1.00  0.00           H  
ATOM    793  H1'  DA    23       4.102  75.064   0.814  1.00  0.00           H  
ATOM    794  H8   DA    23       2.037  74.966   4.150  1.00  0.00           H  
ATOM    795  H61  DA    23      -2.875  74.871   0.414  1.00  0.00           H  
ATOM    796  H62  DA    23      -2.318  75.002   2.098  1.00  0.00           H  
ATOM    797  H2   DA    23       0.754  74.445  -2.094  1.00  0.00           H  
ATOM    798  H3'  DA    23       6.666  75.071   3.445  1.00  0.00           H  
ATOM    799  H2'  DA    23       4.324  75.444   3.866  1.00  0.00           H  
ATOM    800 H2''  DA    23       4.663  76.612   2.579  1.00  0.00           H  
ATOM    801  P    DC    24       7.721  76.457   1.405  1.00  0.00           P1+
ATOM    802  OP1  DC    24       9.013  75.750   1.549  1.00  0.00           O1-
ATOM    803  OP2  DC    24       7.431  77.492   2.424  1.00  0.00           O1-
ATOM    804  O5'  DC    24       7.620  77.099  -0.056  1.00  0.00           O  
ATOM    805  C5'  DC    24       7.127  76.291  -1.141  1.00  0.00           C  
ATOM    806  C4'  DC    24       6.152  77.094  -1.986  1.00  0.00           C  
ATOM    807  O4'  DC    24       4.781  77.003  -1.493  1.00  0.00           O  
ATOM    808  C1'  DC    24       4.240  78.315  -1.426  1.00  0.00           C  
ATOM    809  N1   DC    24       3.159  78.318  -0.401  1.00  0.00           N  
ATOM    810  C6   DC    24       3.446  78.437   0.923  1.00  0.00           C  
ATOM    811  C5   DC    24       2.457  78.440   1.857  1.00  0.00           C  
ATOM    812  C4   DC    24       1.115  78.312   1.378  1.00  0.00           C  
ATOM    813  N4   DC    24       0.106  78.307   2.230  1.00  0.00           N  
ATOM    814  N3   DC    24       0.844  78.196   0.081  1.00  0.00           N  
ATOM    815  C2   DC    24       1.848  78.195  -0.836  1.00  0.00           C  
ATOM    816  O2   DC    24       1.634  78.089  -2.053  1.00  0.00           O  
ATOM    817  C3'  DC    24       6.418  78.600  -2.060  1.00  0.00           C  
ATOM    818  C2'  DC    24       5.424  79.218  -1.075  1.00  0.00           C  
ATOM    819  O3'  DC    24       6.104  79.060  -3.366  1.00  0.00           O  
ATOM    820  H5'  DC    24       6.626  75.400  -0.760  1.00  0.00           H  
ATOM    821 H5''  DC    24       7.969  75.992  -1.769  1.00  0.00           H  
ATOM    822  H4'  DC    24       6.134  76.684  -2.996  1.00  0.00           H  
ATOM    823  H1'  DC    24       3.858  78.623  -2.405  1.00  0.00           H  
ATOM    824  H6   DC    24       4.461  78.520   1.271  1.00  0.00           H  
ATOM    825  H5   DC    24       2.708  78.532   2.902  1.00  0.00           H  
ATOM    826  H41  DC    24      -0.803  78.212   1.819  1.00  0.00           H  
ATOM    827  H42  DC    24       0.283  78.392   3.210  1.00  0.00           H  
ATOM    828  H3'  DC    24       7.444  78.820  -1.758  1.00  0.00           H  
ATOM    829  H2'  DC    24       5.818  79.196  -0.066  1.00  0.00           H  
ATOM    830 H2''  DC    24       5.235  80.261  -1.330  1.00  0.00           H  
ATOM    831  P    DG    25       7.042  80.155  -4.047  1.00  0.00           P1+
ATOM    832  OP1  DG    25       8.205  79.491  -4.677  1.00  0.00           O1-
ATOM    833  OP2  DG    25       7.355  81.220  -3.066  1.00  0.00           O1-
ATOM    834  O5'  DG    25       6.077  80.737  -5.181  1.00  0.00           O  
ATOM    835  C5'  DG    25       5.080  79.874  -5.760  1.00  0.00           C  
ATOM    836  C4'  DG    25       3.760  80.616  -5.887  1.00  0.00           C  
ATOM    837  O4'  DG    25       2.941  80.504  -4.683  1.00  0.00           O  
ATOM    838  C1'  DG    25       2.482  81.802  -4.331  1.00  0.00           C  
ATOM    839  N9   DG    25       2.205  81.814  -2.867  1.00  0.00           N  
ATOM    840  C8   DG    25       3.082  81.981  -1.813  1.00  0.00           C  
ATOM    841  N7   DG    25       2.513  81.938  -0.635  1.00  0.00           N  
ATOM    842  C5   DG    25       1.169  81.727  -0.919  1.00  0.00           C  
ATOM    843  C6   DG    25       0.054  81.591  -0.051  1.00  0.00           C  
ATOM    844  O6   DG    25       0.026  81.630   1.177  1.00  0.00           O  
ATOM    845  N1   DG    25      -1.131  81.389  -0.769  1.00  0.00           N  
ATOM    846  C2   DG    25      -1.228  81.328  -2.145  1.00  0.00           C  
ATOM    847  N2   DG    25      -2.457  81.126  -2.639  1.00  0.00           N  
ATOM    848  N3   DG    25      -0.183  81.458  -2.957  1.00  0.00           N  
ATOM    849  C4   DG    25       0.977  81.655  -2.274  1.00  0.00           C  
ATOM    850  C3'  DG    25       3.864  82.124  -6.124  1.00  0.00           C  
ATOM    851  C2'  DG    25       3.606  82.751  -4.753  1.00  0.00           C  
ATOM    852  O3'  DG    25       2.824  82.524  -7.005  1.00  0.00           O  
ATOM    853  H5'  DG    25       4.940  78.984  -5.144  1.00  0.00           H  
ATOM    854 H5''  DG    25       5.410  79.575  -6.757  1.00  0.00           H  
ATOM    855  H4'  DG    25       3.174  80.166  -6.688  1.00  0.00           H  
ATOM    856  H1'  DG    25       1.576  82.060  -4.881  1.00  0.00           H  
ATOM    857  H8   DG    25       4.148  82.128  -1.945  1.00  0.00           H  
ATOM    858  H1   DG    25      -1.948  81.281  -0.208  1.00  0.00           H  
ATOM    859  H21  DG    25      -3.254  81.021  -2.044  1.00  0.00           H  
ATOM    860  H22  DG    25      -2.516  81.074  -3.641  1.00  0.00           H  
ATOM    861  H3'  DG    25       4.861  82.386  -6.481  1.00  0.00           H  
ATOM    862  H2'  DG    25       4.495  82.731  -4.129  1.00  0.00           H  
ATOM    863 H2''  DG    25       3.274  83.785  -4.851  1.00  0.00           H  
ATOM    864  P    DT    26       3.136  83.619  -8.122  1.00  0.00           P1+
ATOM    865  OP1  DT    26       3.741  82.964  -9.304  1.00  0.00           O1-
ATOM    866  OP2  DT    26       3.913  84.729  -7.526  1.00  0.00           O1-
ATOM    867  O5'  DT    26       1.664  84.128  -8.485  1.00  0.00           O  
ATOM    868  C5'  DT    26       0.558  83.215  -8.358  1.00  0.00           C  
ATOM    869  C4'  DT    26      -0.619  83.913  -7.698  1.00  0.00           C  
ATOM    870  O4'  DT    26      -0.574  83.825  -6.241  1.00  0.00           O  
ATOM    871  C1'  DT    26      -0.799  85.122  -5.707  1.00  0.00           C  
ATOM    872  N1   DT    26      -0.152  85.184  -4.321  1.00  0.00           N  
ATOM    873  C6   DT    26       1.173  85.475  -4.128  1.00  0.00           C  
ATOM    874  C5   DT    26       1.690  85.572  -2.896  1.00  0.00           C  
ATOM    875  C7   DT    26       3.139  85.891  -2.673  1.00  0.00           C  
ATOM    876  C4   DT    26       0.865  85.374  -1.733  1.00  0.00           C  
ATOM    877  O4   DT    26       1.250  85.443  -0.567  1.00  0.00           O  
ATOM    878  N3   DT    26      -0.453  85.086  -2.021  1.00  0.00           N  
ATOM    879  C2   DT    26      -1.014  84.979  -3.277  1.00  0.00           C  
ATOM    880  O2   DT    26      -2.196  84.719  -3.431  1.00  0.00           O  
ATOM    881  C3'  DT    26      -0.743  85.414  -7.973  1.00  0.00           C  
ATOM    882  C2'  DT    26      -0.180  86.086  -6.720  1.00  0.00           C  
ATOM    883  O3'  DT    26      -2.118  85.749  -8.085  1.00  0.00           O  
ATOM    884  H5'  DT    26       0.844  82.345  -7.764  1.00  0.00           H  
ATOM    885 H5''  DT    26       0.256  82.888  -9.355  1.00  0.00           H  
ATOM    886  H4'  DT    26      -1.541  83.417  -7.998  1.00  0.00           H  
ATOM    887  H1'  DT    26      -1.867  85.350  -5.648  1.00  0.00           H  
ATOM    888  H6   DT    26       1.832  85.619  -4.972  1.00  0.00           H  
ATOM    889  H71  DT    26       3.659  86.039  -3.621  1.00  0.00           H  
ATOM    890  H72  DT    26       3.223  86.798  -2.075  1.00  0.00           H  
ATOM    891  H73  DT    26       3.612  85.074  -2.128  1.00  0.00           H  
ATOM    892  H3   DT    26      -1.063  84.932  -1.242  1.00  0.00           H  
ATOM    893  H3'  DT    26      -0.158  85.689  -8.852  1.00  0.00           H  
ATOM    894  H2'  DT    26       0.903  86.140  -6.759  1.00  0.00           H  
ATOM    895 H2''  DT    26      -0.565  87.101  -6.620  1.00  0.00           H  
ATOM    896  P    DC    27      -2.569  86.808  -9.189  1.00  0.00           P1+
ATOM    897  OP1  DC    27      -2.740  86.126 -10.491  1.00  0.00           O1-
ATOM    898  OP2  DC    27      -1.642  87.963  -9.177  1.00  0.00           O1-
ATOM    899  O5'  DC    27      -3.997  87.261  -8.629  1.00  0.00           O  
ATOM    900  C5'  DC    27      -4.777  86.322  -7.864  1.00  0.00           C  
ATOM    901  C4'  DC    27      -5.377  87.012  -6.651  1.00  0.00           C  
ATOM    902  O4'  DC    27      -4.485  86.981  -5.495  1.00  0.00           O  
ATOM    903  C1'  DC    27      -4.414  88.291  -4.949  1.00  0.00           C  
ATOM    904  N1   DC    27      -3.118  88.421  -4.225  1.00  0.00           N  
ATOM    905  C6   DC    27      -1.967  88.706  -4.892  1.00  0.00           C  
ATOM    906  C5   DC    27      -0.785  88.826  -4.230  1.00  0.00           C  
ATOM    907  C4   DC    27      -0.816  88.637  -2.812  1.00  0.00           C  
ATOM    908  N4   DC    27       0.295  88.738  -2.107  1.00  0.00           N  
ATOM    909  N3   DC    27      -1.946  88.358  -2.169  1.00  0.00           N  
ATOM    910  C2   DC    27      -3.118  88.243  -2.850  1.00  0.00           C  
ATOM    911  O2   DC    27      -4.191  87.985  -2.285  1.00  0.00           O  
ATOM    912  C3'  DC    27      -5.707  88.496  -6.823  1.00  0.00           C  
ATOM    913  C2'  DC    27      -4.549  89.232  -6.147  1.00  0.00           C  
ATOM    914  O3'  DC    27      -6.902  88.788  -6.113  1.00  0.00           O  
ATOM    915  H5'  DC    27      -4.158  85.485  -7.537  1.00  0.00           H  
ATOM    916 H5''  DC    27      -5.589  85.948  -8.491  1.00  0.00           H  
ATOM    917  H4'  DC    27      -6.277  86.478  -6.346  1.00  0.00           H  
ATOM    918  H1'  DC    27      -5.260  88.473  -4.278  1.00  0.00           H  
ATOM    919  H6   DC    27      -1.955  88.834  -5.961  1.00  0.00           H  
ATOM    920  H5   DC    27       0.116  89.049  -4.779  1.00  0.00           H  
ATOM    921  H41  DC    27       0.193  88.591  -1.121  1.00  0.00           H  
ATOM    922  H42  DC    27       1.158  88.946  -2.566  1.00  0.00           H  
ATOM    923  H3'  DC    27      -5.759  88.754  -7.882  1.00  0.00           H  
ATOM    924  H2'  DC    27      -3.712  89.338  -6.826  1.00  0.00           H  
ATOM    925 H2''  DC    27      -4.857  90.235  -5.849  1.00  0.00           H  
ATOM    926  P    DT    28      -7.960  89.790  -6.760  1.00  0.00           P1+
ATOM    927  OP1  DT    28      -8.829  89.053  -7.705  1.00  0.00           O1-
ATOM    928  OP2  DT    28      -7.256  90.970  -7.310  1.00  0.00           O1-
ATOM    929  O5'  DT    28      -8.811  90.223  -5.476  1.00  0.00           O  
ATOM    930  C5'  DT    28      -8.953  89.293  -4.386  1.00  0.00           C  
ATOM    931  C4'  DT    28      -8.761  90.011  -3.061  1.00  0.00           C  
ATOM    932  O4'  DT    28      -7.362  90.051  -2.646  1.00  0.00           O  
ATOM    933  C1'  DT    28      -7.045  91.382  -2.264  1.00  0.00           C  
ATOM    934  N1   DT    28      -5.539  91.583  -2.443  1.00  0.00           N  
ATOM    935  C6   DT    28      -4.968  91.928  -3.641  1.00  0.00           C  
ATOM    936  C5   DT    28      -3.650  92.147  -3.745  1.00  0.00           C  
ATOM    937  C7   DT    28      -3.016  92.526  -5.050  1.00  0.00           C  
ATOM    938  C4   DT    28      -2.791  92.026  -2.596  1.00  0.00           C  
ATOM    939  O4   DT    28      -1.574  92.208  -2.595  1.00  0.00           O  
ATOM    940  N3   DT    28      -3.449  91.676  -1.435  1.00  0.00           N  
ATOM    941  C2   DT    28      -4.802  91.444  -1.297  1.00  0.00           C  
ATOM    942  O2   DT    28      -5.294  91.138  -0.224  1.00  0.00           O  
ATOM    943  C3'  DT    28      -9.197  91.478  -3.029  1.00  0.00           C  
ATOM    944  C2'  DT    28      -7.898  92.272  -3.170  1.00  0.00           C  
ATOM    945  O3'  DT    28      -9.764  91.762  -1.758  1.00  0.00           O  
ATOM    946  H5'  DT    28      -8.222  88.486  -4.472  1.00  0.00           H  
ATOM    947 H5''  DT    28      -9.960  88.872  -4.413  1.00  0.00           H  
ATOM    948  H4'  DT    28      -9.288  89.464  -2.280  1.00  0.00           H  
ATOM    949  H1'  DT    28      -7.345  91.583  -1.232  1.00  0.00           H  
ATOM    950  H6   DT    28      -5.573  92.018  -4.531  1.00  0.00           H  
ATOM    951  H71  DT    28      -3.763  92.606  -5.841  1.00  0.00           H  
ATOM    952  H72  DT    28      -2.507  93.483  -4.942  1.00  0.00           H  
ATOM    953  H73  DT    28      -2.278  91.773  -5.327  1.00  0.00           H  
ATOM    954  H3   DT    28      -2.889  91.572  -0.612  1.00  0.00           H  
ATOM    955  H3'  DT    28      -9.870  91.693  -3.861  1.00  0.00           H  
ATOM    956  H2'  DT    28      -7.600  92.354  -4.210  1.00  0.00           H  
ATOM    957 H2''  DT    28      -8.017  93.280  -2.773  1.00  0.00           H  
ATOM    958  P    DT    29     -11.045  92.708  -1.677  1.00  0.00           P1+
ATOM    959  OP1  DT    29     -12.267  91.911  -1.924  1.00  0.00           O1-
ATOM    960  OP2  DT    29     -10.850  93.886  -2.553  1.00  0.00           O1-
ATOM    961  O5'  DT    29     -11.004  93.166  -0.145  1.00  0.00           O  
ATOM    962  C5'  DT    29     -10.439  92.275   0.835  1.00  0.00           C  
ATOM    963  C4'  DT    29      -9.542  93.049   1.786  1.00  0.00           C  
ATOM    964  O4'  DT    29      -8.168  93.145   1.302  1.00  0.00           O  
ATOM    965  C1'  DT    29      -7.749  94.498   1.407  1.00  0.00           C  
ATOM    966  N1   DT    29      -6.643  94.735   0.377  1.00  0.00           N  
ATOM    967  C6   DT    29      -6.896  95.050  -0.933  1.00  0.00           C  
ATOM    968  C5   DT    29      -5.899  95.302  -1.792  1.00  0.00           C  
ATOM    969  C7   DT    29      -6.166  95.648  -3.227  1.00  0.00           C  
ATOM    970  C4   DT    29      -4.526  95.251  -1.362  1.00  0.00           C  
ATOM    971  O4   DT    29      -3.549  95.467  -2.077  1.00  0.00           O  
ATOM    972  N3   DT    29      -4.365  94.927  -0.031  1.00  0.00           N  
ATOM    973  C2   DT    29      -5.370  94.662   0.877  1.00  0.00           C  
ATOM    974  O2   DT    29      -5.127  94.383   2.039  1.00  0.00           O  
ATOM    975  C3'  DT    29      -9.944  94.503   2.046  1.00  0.00           C  
ATOM    976  C2'  DT    29      -9.010  95.328   1.159  1.00  0.00           C  
ATOM    977  O3'  DT    29      -9.673  94.820   3.403  1.00  0.00           O  
ATOM    978  H5'  DT    29      -9.860  91.487   0.350  1.00  0.00           H  
ATOM    979 H5''  DT    29     -11.252  91.825   1.409  1.00  0.00           H  
ATOM    980  H4'  DT    29      -9.487  92.517   2.736  1.00  0.00           H  
ATOM    981  H1'  DT    29      -7.398  94.731   2.416  1.00  0.00           H  
ATOM    982  H6   DT    29      -7.911  95.088  -1.301  1.00  0.00           H  
ATOM    983  H71  DT    29      -7.237  95.677  -3.432  1.00  0.00           H  
ATOM    984  H72  DT    29      -5.734  96.623  -3.451  1.00  0.00           H  
ATOM    985  H73  DT    29      -5.696  94.907  -3.873  1.00  0.00           H  
ATOM    986  H3   DT    29      -3.426  94.871   0.310  1.00  0.00           H  
ATOM    987  H3'  DT    29     -10.986  94.666   1.763  1.00  0.00           H  
ATOM    988  H2'  DT    29      -9.381  95.378   0.141  1.00  0.00           H  
ATOM    989 H2''  DT    29      -8.921  96.347   1.536  1.00  0.00           H  
ATOM    990  P    DT    30     -10.708  95.731   4.206  1.00  0.00           P1+
ATOM    991  OP1  DT    30     -11.805  94.890   4.733  1.00  0.00           O1-
ATOM    992  OP2  DT    30     -11.116  96.879   3.364  1.00  0.00           O1-
ATOM    993  O5'  DT    30      -9.800  96.249   5.416  1.00  0.00           O  
ATOM    994  C5'  DT    30      -8.729  95.413   5.893  1.00  0.00           C  
ATOM    995  C4'  DT    30      -7.481  96.249   6.128  1.00  0.00           C  
ATOM    996  O4'  DT    30      -6.656  96.365   4.929  1.00  0.00           O  
ATOM    997  C1'  DT    30      -6.317  97.733   4.749  1.00  0.00           C  
ATOM    998  N1   DT    30      -6.033  97.961   3.263  1.00  0.00           N  
ATOM    999  C6   DT    30      -7.019  98.218   2.345  1.00  0.00           C  
ATOM   1000  C5   DT    30      -6.725  98.465   1.062  1.00  0.00           C  
ATOM   1001  C7   DT    30      -7.795  98.747   0.050  1.00  0.00           C  
ATOM   1002  C4   DT    30      -5.359  98.470   0.606  1.00  0.00           C  
ATOM   1003  O4   DT    30      -4.994  98.686  -0.548  1.00  0.00           O  
ATOM   1004  N3   DT    30      -4.435  98.202   1.596  1.00  0.00           N  
ATOM   1005  C2   DT    30      -4.707  97.944   2.924  1.00  0.00           C  
ATOM   1006  O2   DT    30      -3.818  97.718   3.728  1.00  0.00           O  
ATOM   1007  C3'  DT    30      -7.722  97.700   6.552  1.00  0.00           C  
ATOM   1008  C2'  DT    30      -7.522  98.516   5.275  1.00  0.00           C  
ATOM   1009  O3'  DT    30      -6.724  98.076   7.489  1.00  0.00           O  
ATOM   1010  H5'  DT    30      -8.507  94.624   5.173  1.00  0.00           H  
ATOM   1011 H5''  DT    30      -9.031  94.962   6.841  1.00  0.00           H  
ATOM   1012  H4'  DT    30      -6.858  95.756   6.873  1.00  0.00           H  
ATOM   1013  H1'  DT    30      -5.453  98.014   5.358  1.00  0.00           H  
ATOM   1014  H6   DT    30      -8.058  98.212   2.640  1.00  0.00           H  
ATOM   1015  H71  DT    30      -8.784  98.737   0.510  1.00  0.00           H  
ATOM   1016  H72  DT    30      -7.621  99.725  -0.399  1.00  0.00           H  
ATOM   1017  H73  DT    30      -7.758  97.995  -0.739  1.00  0.00           H  
ATOM   1018  H3   DT    30      -3.472  98.187   1.323  1.00  0.00           H  
ATOM   1019  H3'  DT    30      -8.739  97.822   6.930  1.00  0.00           H  
ATOM   1020  H2'  DT    30      -8.419  98.516   4.666  1.00  0.00           H  
ATOM   1021 H2''  DT    30      -7.276  99.551   5.513  1.00  0.00           H  
ATOM   1022  H3'  DT    30      -6.993  98.892   7.921  1.00  0.00           H  
TER    1023       DT    30 
CONECT    1    2    3
CONECT    2    1   49   57   63
CONECT    3    1   68   69    4
CONECT    4    3   70    5   16
CONECT    5    4    6
CONECT    6    5   71    7   17
CONECT    7    6    8   14
CONECT    8    7   72    9    9
CONECT    9    8    8   10   11
CONECT   10    9   73   74   75
CONECT   11    9   12   12   13
CONECT   12   11   11
CONECT   13   11   76   14
CONECT   14    7   13   15   15
CONECT   15   14   14
CONECT   16    4   77   17   18
CONECT   17    6   16   78   79
CONECT   18   16
CONECT   19   20   47   51   51
CONECT   20   19   80   81   21
CONECT   21   20   82   22   83
CONECT   22   21   23   24   25
CONECT   23   22
CONECT   24   22
CONECT   25   22   26   27   46
CONECT   26   25
CONECT   27   25   28   29   30
CONECT   28   27
CONECT   29   27
CONECT   30   27   31   32   45
CONECT   31   30
CONECT   32   30   33   34   35
CONECT   33   32
CONECT   34   32
CONECT   35   32   36   37   44
CONECT   36   35
CONECT   37   35   38   39   40
CONECT   38   37
CONECT   39   37
CONECT   40   37   41   42   43
CONECT   41   40
CONECT   42   40
CONECT   43   40
CONECT   44   35
CONECT   45   30
CONECT   46   25
CONECT   47   19   84   48   48
CONECT   48   47   47   85   49
CONECT   49    2   48   50   50
CONECT   50   49   49   86   51
CONECT   51   19   19   50   87
CONECT   52   53   55   59   59
CONECT   53   52   54
CONECT   54   53   88   89   90
CONECT   55   52   91   56   56
CONECT   56   55   55   92   57
CONECT   57    2   56   58   58
CONECT   58   57   57   93   59
CONECT   59   52   52   58   94
CONECT   60   95   61   65   65
CONECT   61   60   96   62   62
CONECT   62   61   61   97   63
CONECT   63    2   62   64   64
CONECT   64   63   63   98   65
CONECT   65   60   60   64   66
CONECT   66   65   67
CONECT   67   66   99  100  101
CONECT   68    3
CONECT   69    3
CONECT   70    4
CONECT   71    6
CONECT   72    8
CONECT   73   10
CONECT   74   10
CONECT   75   10
CONECT   76   13
CONECT   77   16
CONECT   78   17
CONECT   79   17
CONECT   80   20
CONECT   81   20
CONECT   82   21
CONECT   83   21
CONECT   84   47
CONECT   85   48
CONECT   86   50
CONECT   87   51
CONECT   88   54
CONECT   89   54
CONECT   90   54
CONECT   91   55
CONECT   92   56
CONECT   93   58
CONECT   94   59
CONECT   95   60
CONECT   96   61
CONECT   97   62
CONECT   98   64
CONECT   99   67
CONECT  100   67
CONECT  101   67
CONECT  102  103  104  105
CONECT  103  102
CONECT  104  102
CONECT  105  102  106
CONECT  106  105  122  123  107
CONECT  107  106  124  108  119
CONECT  108  107  109
CONECT  109  108  125  110  120
CONECT  110  109  111  117
CONECT  111  110  126  112  112
CONECT  112  111  111  113  114
CONECT  113  112  127  128  129
CONECT  114  112  115  115  116
CONECT  115  114  114
CONECT  116  114  130  117
CONECT  117  110  116  118  118
CONECT  118  117  117
CONECT  119  107  131  120  121
CONECT  120  109  119  132  133
CONECT  121  119
CONECT  122  106
CONECT  123  106
CONECT  124  107
CONECT  125  109
CONECT  126  111
CONECT  127  113
CONECT  128  113
CONECT  129  113
CONECT  130  116
CONECT  131  119
CONECT  132  120
CONECT  133  120
CONECT  134  135  136  137
CONECT  135  134
CONECT  136  134
CONECT  137  134  138
CONECT  138  137  154  155  139
CONECT  139  138  156  140  151
CONECT  140  139  141
CONECT  141  140  157  142  152
CONECT  142  141  143  149
CONECT  143  142  158  144  144
CONECT  144  143  143  145  146
CONECT  145  144  159  160  161
CONECT  146  144  147  147  148
CONECT  147  146  146
CONECT  148  146  162  149
CONECT  149  142  148  150  150
CONECT  150  149  149
CONECT  151  139  163  152  153
CONECT  152  141  151  164  165
CONECT  153  151
CONECT  154  138
CONECT  155  138
CONECT  156  139
CONECT  157  141
CONECT  158  143
CONECT  159  145
CONECT  160  145
CONECT  161  145
CONECT  162  148
CONECT  163  151
CONECT  164  152
CONECT  165  152
CONECT  166  167  168  169
CONECT  167  166
CONECT  168  166
CONECT  169  166  170
CONECT  170  169  185  186  171
CONECT  171  170  187  172  182
CONECT  172  171  173
CONECT  173  172  188  174  183
CONECT  174  173  175  180
CONECT  175  174  189  176  176
CONECT  176  175  175  190  177
CONECT  177  176  178  179  179
CONECT  178  177  191  192
CONECT  179  177  177  180
CONECT  180  174  179  181  181
CONECT  181  180  180
CONECT  182  171  193  183  184
CONECT  183  173  182  194  195
CONECT  184  182
CONECT  185  170
CONECT  186  170
CONECT  187  171
CONECT  188  173
CONECT  189  175
CONECT  190  176
CONECT  191  178
CONECT  192  178
CONECT  193  182
CONECT  194  183
CONECT  195  183
CONECT  196  197  198  199
CONECT  197  196
CONECT  198  196
CONECT  199  196  200
CONECT  200  199  216  217  201
CONECT  201  200  218  202  213
CONECT  202  201  203
CONECT  203  202  219  204  214
CONECT  204  203  205  211
CONECT  205  204  220  206  206
CONECT  206  205  205  207  208
CONECT  207  206  221  222  223
CONECT  208  206  209  209  210
CONECT  209  208  208
CONECT  210  208  224  211
CONECT  211  204  210  212  212
CONECT  212  211  211
CONECT  213  201  225  214  215
CONECT  214  203  213  226  227
CONECT  215  213
CONECT  216  200
CONECT  217  200
CONECT  218  201
CONECT  219  203
CONECT  220  205
CONECT  221  207
CONECT  222  207
CONECT  223  207
CONECT  224  210
CONECT  225  213
CONECT  226  214
CONECT  227  214
CONECT  228  229  230  231
CONECT  229  228
CONECT  230  228
CONECT  231  228  232
CONECT  232  231  247  248  233
CONECT  233  232  249  234  244
CONECT  234  233  235
CONECT  235  234  250  236  245
CONECT  236  235  237  242
CONECT  237  236  251  238  238
CONECT  238  237  237  252  239
CONECT  239  238  240  241  241
CONECT  240  239  253  254
CONECT  241  239  239  242
CONECT  242  236  241  243  243
CONECT  243  242  242
CONECT  244  233  255  245  246
CONECT  245  235  244  256  257
CONECT  246  244
CONECT  247  232
CONECT  248  232
CONECT  249  233
CONECT  250  235
CONECT  251  237
CONECT  252  238
CONECT  253  240
CONECT  254  240
CONECT  255  244
CONECT  256  245
CONECT  257  245
CONECT  258  259  260  261
CONECT  259  258
CONECT  260  258
CONECT  261  258  262
CONECT  262  261  278  279  263
CONECT  263  262  280  264  275
CONECT  264  263  265
CONECT  265  264  281  266  276
CONECT  266  265  267  273
CONECT  267  266  282  268  268
CONECT  268  267  267  269  270
CONECT  269  268  283  284  285
CONECT  270  268  271  271  272
CONECT  271  270  270
CONECT  272  270  286  273
CONECT  273  266  272  274  274
CONECT  274  273  273
CONECT  275  263  287  276  277
CONECT  276  265  275  288  289
CONECT  277  275
CONECT  278  262
CONECT  279  262
CONECT  280  263
CONECT  281  265
CONECT  282  267
CONECT  283  269
CONECT  284  269
CONECT  285  269
CONECT  286  272
CONECT  287  275
CONECT  288  276
CONECT  289  276
CONECT  290  291  292  293
CONECT  291  290
CONECT  292  290
CONECT  293  290  294
CONECT  294  293  311  312  295
CONECT  295  294  313  296  308
CONECT  296  295  297
CONECT  297  296  314  298  309
CONECT  298  297  299  307
CONECT  299  298  315  300  300
CONECT  300  299  299  301
CONECT  301  300  302  307  307
CONECT  302  301  303  304  304
CONECT  303  302  316  317
CONECT  304  302  302  305
CONECT  305  304  318  306  306
CONECT  306  305  305  307
CONECT  307  298  301  301  306
CONECT  308  295  319  309  310
CONECT  309  297  308  320  321
CONECT  310  308
CONECT  311  294
CONECT  312  294
CONECT  313  295
CONECT  314  297
CONECT  315  299
CONECT  316  303
CONECT  317  303
CONECT  318  305
CONECT  319  308
CONECT  320  309
CONECT  321  309
CONECT  322  323  324  325
CONECT  323  322
CONECT  324  322
CONECT  325  322  326
CONECT  326  325  344  345  327
CONECT  327  326  346  328  341
CONECT  328  327  329
CONECT  329  328  347  330  342
CONECT  330  329  331  340
CONECT  331  330  348  332  332
CONECT  332  331  331  333
CONECT  333  332  334  340  340
CONECT  334  333  335  335  336
CONECT  335  334  334
CONECT  336  334  349  337
CONECT  337  336  338  339  339
CONECT  338  337  350  351
CONECT  339  337  337  340
CONECT  340  330  333  333  339
CONECT  341  327  352  342  343
CONECT  342  329  341  353  354
CONECT  343  341
CONECT  344  326
CONECT  345  326
CONECT  346  327
CONECT  347  329
CONECT  348  331
CONECT  349  336
CONECT  350  338
CONECT  351  338
CONECT  352  341
CONECT  353  342
CONECT  354  342
CONECT  355  356  357  358
CONECT  356  355
CONECT  357  355
CONECT  358  355  359
CONECT  359  358  376  377  360
CONECT  360  359  378  361  373
CONECT  361  360  362
CONECT  362  361  379  363  374
CONECT  363  362  364  372
CONECT  364  363  380  365  365
CONECT  365  364  364  366
CONECT  366  365  367  372  372
CONECT  367  366  368  369  369
CONECT  368  367  381  382
CONECT  369  367  367  370
CONECT  370  369  383  371  371
CONECT  371  370  370  372
CONECT  372  363  366  366  371
CONECT  373  360  384  374  375
CONECT  374  362  373  385  386
CONECT  375  373
CONECT  376  359
CONECT  377  359
CONECT  378  360
CONECT  379  362
CONECT  380  364
CONECT  381  368
CONECT  382  368
CONECT  383  370
CONECT  384  373
CONECT  385  374
CONECT  386  374
CONECT  387  388  389  390
CONECT  388  387
CONECT  389  387
CONECT  390  387  391
CONECT  391  390  406  407  392
CONECT  392  391  408  393  403
CONECT  393  392  394
CONECT  394  393  409  395  404
CONECT  395  394  396  401
CONECT  396  395  410  397  397
CONECT  397  396  396  411  398
CONECT  398  397  399  400  400
CONECT  399  398  412  413
CONECT  400  398  398  401
CONECT  401  395  400  402  402
CONECT  402  401  401
CONECT  403  392  414  404  405
CONECT  404  394  403  415  416
CONECT  405  403
CONECT  406  391
CONECT  407  391
CONECT  408  392
CONECT  409  394
CONECT  410  396
CONECT  411  397
CONECT  412  399
CONECT  413  399
CONECT  414  403
CONECT  415  404
CONECT  416  404
CONECT  417  418  419  420
CONECT  418  417
CONECT  419  417
CONECT  420  417  421
CONECT  421  420  438  439  422
CONECT  422  421  440  423  435
CONECT  423  422  424
CONECT  424  423  441  425  436
CONECT  425  424  426  434
CONECT  426  425  442  427  427
CONECT  427  426  426  428
CONECT  428  427  429  434  434
CONECT  429  428  430  431  431
CONECT  430  429  443  444
CONECT  431  429  429  432
CONECT  432  431  445  433  433
CONECT  433  432  432  434
CONECT  434  425  428  428  433
CONECT  435  422  446  436  437
CONECT  436  424  435  447  448
CONECT  437  435
CONECT  438  421
CONECT  439  421
CONECT  440  422
CONECT  441  424
CONECT  442  426
CONECT  443  430
CONECT  444  430
CONECT  445  432
CONECT  446  435
CONECT  447  436
CONECT  448  436
CONECT  449  450  451  452
CONECT  450  449
CONECT  451  449
CONECT  452  449  453
CONECT  453  452  470  471  454
CONECT  454  453  472  455  467
CONECT  455  454  456
CONECT  456  455  473  457  468
CONECT  457  456  458  466
CONECT  458  457  474  459  459
CONECT  459  458  458  460
CONECT  460  459  461  466  466
CONECT  461  460  462  463  463
CONECT  462  461  475  476
CONECT  463  461  461  464
CONECT  464  463  477  465  465
CONECT  465  464  464  466
CONECT  466  457  460  460  465
CONECT  467  454  478  468  469
CONECT  468  456  467  479  480
CONECT  469  467
CONECT  470  453
CONECT  471  453
CONECT  472  454
CONECT  473  456
CONECT  474  458
CONECT  475  462
CONECT  476  462
CONECT  477  464
CONECT  478  467
CONECT  479  468
CONECT  480  468
CONECT  481  482  483  484
CONECT  482  481
CONECT  483  481
CONECT  484  481  485
CONECT  485  484  501  502  486
CONECT  486  485  503  487  498
CONECT  487  486  488
CONECT  488  487  504  489  499
CONECT  489  488  490  496
CONECT  490  489  505  491  491
CONECT  491  490  490  492  493
CONECT  492  491  506  507  508
CONECT  493  491  494  494  495
CONECT  494  493  493
CONECT  495  493  509  496
CONECT  496  489  495  497  497
CONECT  497  496  496
CONECT  498  486  510  499  500
CONECT  499  488  498  511  512
CONECT  500  498
CONECT  501  485
CONECT  502  485
CONECT  503  486
CONECT  504  488
CONECT  505  490
CONECT  506  492
CONECT  507  492
CONECT  508  492
CONECT  509  495
CONECT  510  498
CONECT  511  499
CONECT  512  499
CONECT  513  514  515  516
CONECT  514  513
CONECT  515  513
CONECT  516  513  517
CONECT  517  516  533  534  518
CONECT  518  517  535  519  530
CONECT  519  518  520
CONECT  520  519  536  521  531
CONECT  521  520  522  528
CONECT  522  521  537  523  523
CONECT  523  522  522  524  525
CONECT  524  523  538  539  540
CONECT  525  523  526  526  527
CONECT  526  525  525
CONECT  527  525  541  528
CONECT  528  521  527  529  529
CONECT  529  528  528
CONECT  530  518  542  531  532
CONECT  531  520  530  543  544
CONECT  532  530
CONECT  533  517
CONECT  534  517
CONECT  535  518
CONECT  536  520
CONECT  537  522
CONECT  538  524
CONECT  539  524
CONECT  540  524
CONECT  541  527
CONECT  542  530
CONECT  543  531
CONECT  544  531
CONECT  545  546  547  548
CONECT  546  545
CONECT  547  545
CONECT  548  545  549
CONECT  549  548  567  568  550
CONECT  550  549  569  551  564
CONECT  551  550  552
CONECT  552  551  570  553  565
CONECT  553  552  554  563
CONECT  554  553  571  555  555
CONECT  555  554  554  556
CONECT  556  555  557  563  563
CONECT  557  556  558  558  559
CONECT  558  557  557
CONECT  559  557  572  560
CONECT  560  559  561  562  562
CONECT  561  560  573  574
CONECT  562  560  560  563
CONECT  563  553  556  556  562
CONECT  564  550  575  565  566
CONECT  565  552  564  576  577
CONECT  566  564
CONECT  567  549
CONECT  568  549
CONECT  569  550
CONECT  570  552
CONECT  571  554
CONECT  572  559
CONECT  573  561
CONECT  574  561
CONECT  575  564
CONECT  576  565
CONECT  577  565
CONECT  578  579  580  581
CONECT  579  578
CONECT  580  578
CONECT  581  578  582
CONECT  582  581  598  599  583
CONECT  583  582  600  584  595
CONECT  584  583  585
CONECT  585  584  601  586  596
CONECT  586  585  587  593
CONECT  587  586  602  588  588
CONECT  588  587  587  589  590
CONECT  589  588  603  604  605
CONECT  590  588  591  591  592
CONECT  591  590  590
CONECT  592  590  606  593
CONECT  593  586  592  594  594
CONECT  594  593  593
CONECT  595  583  607  596  597
CONECT  596  585  595  608  609
CONECT  597  595
CONECT  598  582
CONECT  599  582
CONECT  600  583
CONECT  601  585
CONECT  602  587
CONECT  603  589
CONECT  604  589
CONECT  605  589
CONECT  606  592
CONECT  607  595
CONECT  608  596
CONECT  609  596
CONECT  610  611  612  613
CONECT  611  610
CONECT  612  610
CONECT  613  610  614
CONECT  614  613  632  633  615
CONECT  615  614  634  616  629
CONECT  616  615  617
CONECT  617  616  635  618  630
CONECT  618  617  619  628
CONECT  619  618  636  620  620
CONECT  620  619  619  621
CONECT  621  620  622  628  628
CONECT  622  621  623  623  624
CONECT  623  622  622
CONECT  624  622  637  625
CONECT  625  624  626  627  627
CONECT  626  625  638  639
CONECT  627  625  625  628
CONECT  628  618  621  621  627
CONECT  629  615  640  630  631
CONECT  630  617  629  641  642
CONECT  631  629
CONECT  632  614
CONECT  633  614
CONECT  634  615
CONECT  635  617
CONECT  636  619
CONECT  637  624
CONECT  638  626
CONECT  639  626
CONECT  640  629
CONECT  641  630
CONECT  642  630
CONECT  643  644  645  646
CONECT  644  643
CONECT  645  643
CONECT  646  643  647
CONECT  647  646  662  663  648
CONECT  648  647  664  649  659
CONECT  649  648  650
CONECT  650  649  665  651  660
CONECT  651  650  652  657
CONECT  652  651  666  653  653
CONECT  653  652  652  667  654
CONECT  654  653  655  656  656
CONECT  655  654  668  669
CONECT  656  654  654  657
CONECT  657  651  656  658  658
CONECT  658  657  657
CONECT  659  648  670  660  661
CONECT  660  650  659  671  672
CONECT  661  659
CONECT  662  647
CONECT  663  647
CONECT  664  648
CONECT  665  650
CONECT  666  652
CONECT  667  653
CONECT  668  655
CONECT  669  655
CONECT  670  659
CONECT  671  660
CONECT  672  660
CONECT  673  674  675  676
CONECT  674  673
CONECT  675  673
CONECT  676  673  677
CONECT  677  676  694  695  678
CONECT  678  677  696  679  691
CONECT  679  678  680
CONECT  680  679  697  681  692
CONECT  681  680  682  690
CONECT  682  681  698  683  683
CONECT  683  682  682  684
CONECT  684  683  685  690  690
CONECT  685  684  686  687  687
CONECT  686  685  699  700
CONECT  687  685  685  688
CONECT  688  687  701  689  689
CONECT  689  688  688  690
CONECT  690  681  684  684  689
CONECT  691  678  702  692  693
CONECT  692  680  691  703  704
CONECT  693  691
CONECT  694  677
CONECT  695  677
CONECT  696  678
CONECT  697  680
CONECT  698  682
CONECT  699  686
CONECT  700  686
CONECT  701  688
CONECT  702  691
CONECT  703  692
CONECT  704  692
CONECT  705  706  707  708
CONECT  706  705
CONECT  707  705
CONECT  708  705  709
CONECT  709  708  726  727  710
CONECT  710  709  728  711  723
CONECT  711  710  712
CONECT  712  711  729  713  724
CONECT  713  712  714  722
CONECT  714  713  730  715  715
CONECT  715  714  714  716
CONECT  716  715  717  722  722
CONECT  717  716  718  719  719
CONECT  718  717  731  732
CONECT  719  717  717  720
CONECT  720  719  733  721  721
CONECT  721  720  720  722
CONECT  722  713  716  716  721
CONECT  723  710  734  724  725
CONECT  724  712  723  735  736
CONECT  725  723
CONECT  726  709
CONECT  727  709
CONECT  728  710
CONECT  729  712
CONECT  730  714
CONECT  731  718
CONECT  732  718
CONECT  733  720
CONECT  734  723
CONECT  735  724
CONECT  736  724
CONECT  737  738  739  740
CONECT  738  737
CONECT  739  737
CONECT  740  737  741
CONECT  741  740  757  758  742
CONECT  742  741  759  743  754
CONECT  743  742  744
CONECT  744  743  760  745  755
CONECT  745  744  746  752
CONECT  746  745  761  747  747
CONECT  747  746  746  748  749
CONECT  748  747  762  763  764
CONECT  749  747  750  750  751
CONECT  750  749  749
CONECT  751  749  765  752
CONECT  752  745  751  753  753
CONECT  753  752  752
CONECT  754  742  766  755  756
CONECT  755  744  754  767  768
CONECT  756  754
CONECT  757  741
CONECT  758  741
CONECT  759  742
CONECT  760  744
CONECT  761  746
CONECT  762  748
CONECT  763  748
CONECT  764  748
CONECT  765  751
CONECT  766  754
CONECT  767  755
CONECT  768  755
CONECT  769  770  771  772
CONECT  770  769
CONECT  771  769
CONECT  772  769  773
CONECT  773  772  790  791  774
CONECT  774  773  792  775  787
CONECT  775  774  776
CONECT  776  775  793  777  788
CONECT  777  776  778  786
CONECT  778  777  794  779  779
CONECT  779  778  778  780
CONECT  780  779  781  786  786
CONECT  781  780  782  783  783
CONECT  782  781  795  796
CONECT  783  781  781  784
CONECT  784  783  797  785  785
CONECT  785  784  784  786
CONECT  786  777  780  780  785
CONECT  787  774  798  788  789
CONECT  788  776  787  799  800
CONECT  789  787
CONECT  790  773
CONECT  791  773
CONECT  792  774
CONECT  793  776
CONECT  794  778
CONECT  795  782
CONECT  796  782
CONECT  797  784
CONECT  798  787
CONECT  799  788
CONECT  800  788
CONECT  801  802  803  804
CONECT  802  801
CONECT  803  801
CONECT  804  801  805
CONECT  805  804  820  821  806
CONECT  806  805  822  807  817
CONECT  807  806  808
CONECT  808  807  823  809  818
CONECT  809  808  810  815
CONECT  810  809  824  811  811
CONECT  811  810  810  825  812
CONECT  812  811  813  814  814
CONECT  813  812  826  827
CONECT  814  812  812  815
CONECT  815  809  814  816  816
CONECT  816  815  815
CONECT  817  806  828  818  819
CONECT  818  808  817  829  830
CONECT  819  817
CONECT  820  805
CONECT  821  805
CONECT  822  806
CONECT  823  808
CONECT  824  810
CONECT  825  811
CONECT  826  813
CONECT  827  813
CONECT  828  817
CONECT  829  818
CONECT  830  818
CONECT  831  832  833  834
CONECT  832  831
CONECT  833  831
CONECT  834  831  835
CONECT  835  834  853  854  836
CONECT  836  835  855  837  850
CONECT  837  836  838
CONECT  838  837  856  839  851
CONECT  839  838  840  849
CONECT  840  839  857  841  841
CONECT  841  840  840  842
CONECT  842  841  843  849  849
CONECT  843  842  844  844  845
CONECT  844  843  843
CONECT  845  843  858  846
CONECT  846  845  847  848  848
CONECT  847  846  859  860
CONECT  848  846  846  849
CONECT  849  839  842  842  848
CONECT  850  836  861  851  852
CONECT  851  838  850  862  863
CONECT  852  850
CONECT  853  835
CONECT  854  835
CONECT  855  836
CONECT  856  838
CONECT  857  840
CONECT  858  845
CONECT  859  847
CONECT  860  847
CONECT  861  850
CONECT  862  851
CONECT  863  851
CONECT  864  865  866  867
CONECT  865  864
CONECT  866  864
CONECT  867  864  868
CONECT  868  867  884  885  869
CONECT  869  868  886  870  881
CONECT  870  869  871
CONECT  871  870  887  872  882
CONECT  872  871  873  879
CONECT  873  872  888  874  874
CONECT  874  873  873  875  876
CONECT  875  874  889  890  891
CONECT  876  874  877  877  878
CONECT  877  876  876
CONECT  878  876  892  879
CONECT  879  872  878  880  880
CONECT  880  879  879
CONECT  881  869  893  882  883
CONECT  882  871  881  894  895
CONECT  883  881
CONECT  884  868
CONECT  885  868
CONECT  886  869
CONECT  887  871
CONECT  888  873
CONECT  889  875
CONECT  890  875
CONECT  891  875
CONECT  892  878
CONECT  893  881
CONECT  894  882
CONECT  895  882
CONECT  896  897  898  899
CONECT  897  896
CONECT  898  896
CONECT  899  896  900
CONECT  900  899  915  916  901
CONECT  901  900  917  902  912
CONECT  902  901  903
CONECT  903  902  918  904  913
CONECT  904  903  905  910
CONECT  905  904  919  906  906
CONECT  906  905  905  920  907
CONECT  907  906  908  909  909
CONECT  908  907  921  922
CONECT  909  907  907  910
CONECT  910  904  909  911  911
CONECT  911  910  910
CONECT  912  901  923  913  914
CONECT  913  903  912  924  925
CONECT  914  912
CONECT  915  900
CONECT  916  900
CONECT  917  901
CONECT  918  903
CONECT  919  905
CONECT  920  906
CONECT  921  908
CONECT  922  908
CONECT  923  912
CONECT  924  913
CONECT  925  913
CONECT  926  927  928  929
CONECT  927  926
CONECT  928  926
CONECT  929  926  930
CONECT  930  929  946  947  931
CONECT  931  930  948  932  943
CONECT  932  931  933
CONECT  933  932  949  934  944
CONECT  934  933  935  941
CONECT  935  934  950  936  936
CONECT  936  935  935  937  938
CONECT  937  936  951  952  953
CONECT  938  936  939  939  940
CONECT  939  938  938
CONECT  940  938  954  941
CONECT  941  934  940  942  942
CONECT  942  941  941
CONECT  943  931  955  944  945
CONECT  944  933  943  956  957
CONECT  945  943
CONECT  946  930
CONECT  947  930
CONECT  948  931
CONECT  949  933
CONECT  950  935
CONECT  951  937
CONECT  952  937
CONECT  953  937
CONECT  954  940
CONECT  955  943
CONECT  956  944
CONECT  957  944
CONECT  958  959  960  961
CONECT  959  958
CONECT  960  958
CONECT  961  958  962
CONECT  962  961  978  979  963
CONECT  963  962  980  964  975
CONECT  964  963  965
CONECT  965  964  981  966  976
CONECT  966  965  967  973
CONECT  967  966  982  968  968
CONECT  968  967  967  969  970
CONECT  969  968  983  984  985
CONECT  970  968  971  971  972
CONECT  971  970  970
CONECT  972  970  986  973
CONECT  973  966  972  974  974
CONECT  974  973  973
CONECT  975  963  987  976  977
CONECT  976  965  975  988  989
CONECT  977  975
CONECT  978  962
CONECT  979  962
CONECT  980  963
CONECT  981  965
CONECT  982  967
CONECT  983  969
CONECT  984  969
CONECT  985  969
CONECT  986  972
CONECT  987  975
CONECT  988  976
CONECT  989  976
CONECT  990  991  992  993
CONECT  991  990
CONECT  992  990
CONECT  993  990  994
CONECT  994  993 1010 1011  995
CONECT  995  994 1012  996 1007
CONECT  996  995  997
CONECT  997  996 1013  998 1008
CONECT  998  997  999 1005
CONECT  999  998 1014 1000 1000
CONECT 1000  999  999 1001 1002
CONECT 1001 1000 1015 1016 1017
CONECT 1002 1000 1003 1003 1004
CONECT 1003 1002 1002
CONECT 1004 1002 1018 1005
CONECT 1005  998 1004 1006 1006
CONECT 1006 1005 1005
CONECT 1007  995 1019 1008 1009
CONECT 1008  997 1007 1020 1021
CONECT 1009 1007 1022
CONECT 1010  994
CONECT 1011  994
CONECT 1012  995
CONECT 1013  997
CONECT 1014  999
CONECT 1015 1001
CONECT 1016 1001
CONECT 1017 1001
CONECT 1018 1004
CONECT 1019 1007
CONECT 1020 1008
CONECT 1021 1008
CONECT 1022 1009
END
