# Supplementary material for: Synthesis and applications of theranostic oligonucleotides carrying multiple fluorine atoms
Source: Theranostics. 2020 Jan 1;10(3):1391–414. doi: 10.7150/thno.37936 (PMC6956824; doi:10.7150/thno.37936)
Supplement: Supplementary file 1 — Supplementary data. [file thnov10p1391s1.zip › 5a.pdb]

REMARK  99                                                                      
REMARK  99 MOE v2018.01 (Chemical Computing Group ULC) Thu Oct 04 05:58:53 2018 
ATOM      1  O5'  DT v   1      -0.941  -1.279   2.565  1.00  0.00           O  
ATOM      2  C5'  DT v   1       0.290  -1.996   2.575  1.00  0.00           C  
ATOM      3  C4'  DT v   1       1.452  -1.163   2.008  1.00  0.00           C  
ATOM      4  O4'  DT v   1       1.362  -1.072   0.553  1.00  0.00           O  
ATOM      5  C1'  DT v   1       1.452   0.297   0.183  1.00  0.00           C  
ATOM      6  N1   DT v   1       0.752   0.472  -1.166  1.00  0.00           N  
ATOM      7  C6   DT v   1      -0.600   0.661  -1.288  1.00  0.00           C  
ATOM      8  C5   DT v   1      -1.167   0.863  -2.485  1.00  0.00           C  
ATOM      9  C7   DT v   1      -2.645   1.072  -2.629  1.00  0.00           C  
ATOM     10  C4   DT v   1      -0.370   0.889  -3.684  1.00  0.00           C  
ATOM     11  O4   DT v   1      -0.802   1.068  -4.821  1.00  0.00           O  
ATOM     12  N3   DT v   1       0.978   0.690  -3.467  1.00  0.00           N  
ATOM     13  C2   DT v   1       1.591   0.480  -2.249  1.00  0.00           C  
ATOM     14  O2   DT v   1       2.796   0.313  -2.158  1.00  0.00           O  
ATOM     15  C3'  DT v   1       1.452   0.297   2.470  1.00  0.00           C  
ATOM     16  C2'  DT v   1       0.787   1.065   1.327  1.00  0.00           C  
ATOM     17  O3'  DT v   1       2.796   0.741   2.589  1.00  0.00           O  
ATOM     18  P    DT v   1      -2.254  -1.861   1.851  1.00  0.00           P1+
ATOM     19  O    DT v   1      -3.437  -1.507   2.872  1.00  0.00           O  
ATOM     20  C    DT v   1      -4.282  -2.526   3.384  1.00  0.00           C  
ATOM     21  C1   DT v   1      -5.602  -1.951   3.930  1.00  0.00           C  
ATOM     22  N11  DT v   1      -5.487  -1.552   5.321  1.00  0.00           N  
ATOM     23  C12  DT v   1      -6.741  -2.984   3.815  1.00  0.00           C  
ATOM     24 O122  DT v   1      -6.512  -4.227   4.483  1.00  0.00           O  
ATOM     25  O    DT v   1      -2.500  -1.098   0.613  1.00  0.00           O1-
ATOM     26  O    DT v   1      -2.134  -3.334   1.803  1.00  0.00           O1-
ATOM     27  C    DT v   1      -5.894  -0.404   5.839  1.00  0.00           C  
ATOM     28  C    DT v   1      -6.030  -0.404   7.359  1.00  0.00           C  
ATOM     29  C3   DT v   1      -6.380   0.966   7.967  1.00  0.00           C  
ATOM     30  C32  DT v   1      -6.479   0.872   9.497  1.00  0.00           C  
ATOM     31  O    DT v   1      -6.202   0.572   5.160  1.00  0.00           O  
ATOM     32  C    DT v   1     -10.656   1.447  10.526  1.00  0.00           C  
ATOM     33  C    DT v   1     -10.091   0.175  10.423  1.00  0.00           C  
ATOM     34  C    DT v   1      -8.751   0.022  10.091  1.00  0.00           C  
ATOM     35  C    DT v   1      -7.936   1.128   9.859  1.00  0.00           C  
ATOM     36  C    DT v   1      -8.477   2.429   9.950  1.00  0.00           C  
ATOM     37  C    DT v   1      -7.702   3.620   9.707  1.00  0.00           C  
ATOM     38  C    DT v   1      -9.849   2.586  10.287  1.00  0.00           C  
ATOM     39  C    DT v   1     -10.426   3.892  10.382  1.00  0.00           C  
ATOM     40  C    DT v   1     -11.795   4.045  10.717  1.00  0.00           C  
ATOM     41  C    DT v   1     -12.584   2.873  10.958  1.00  0.00           C  
ATOM     42  C    DT v   1     -12.038   1.627  10.866  1.00  0.00           C  
ATOM     43  C    DT v   1     -12.342   5.331  10.804  1.00  0.00           C  
ATOM     44  C    DT v   1     -11.556   6.452  10.561  1.00  0.00           C  
ATOM     45  C    DT v   1     -10.213   6.309  10.229  1.00  0.00           C  
ATOM     46  C    DT v   1      -9.633   5.038  10.137  1.00  0.00           C  
ATOM     47  C    DT v   1      -8.254   4.862   9.796  1.00  0.00           C  
ATOM     48  P    DT v   1      -6.957  -4.500   6.014  1.00  0.00           P1+
ATOM     49  O    DT v   1      -6.974  -6.026   6.277  1.00  0.00           O  
ATOM     50  O    DT v   1      -5.905  -3.788   6.774  1.00  0.00           O1-
ATOM     51  O    DT v   1      -8.284  -3.851   6.067  1.00  0.00           O1-
ATOM     52  C    DT v   1      -9.730  -8.989   7.287  1.00  0.00           C  
ATOM     53  N    DT v   1     -10.668 -10.006   7.698  1.00  0.00           N  
ATOM     54  C1   DT v   1     -10.239 -11.231   8.401  1.00  0.00           C  
ATOM     55  C13  DT v   1     -10.012 -10.808   9.866  1.00  0.00           C  
ATOM     56 C132  DT v   1      -9.459 -12.039  10.624  1.00  0.00           C  
ATOM     57 C133  DT v   1      -9.152 -11.660  12.105  1.00  0.00           C  
ATOM     58 F131  DT v   1      -8.247 -10.650  12.101  1.00  0.00           F  
ATOM     59 C132  DT v   1      -8.605 -12.905  12.902  1.00  0.00           C  
ATOM     60 F131  DT v   1      -7.565 -13.460  12.191  1.00  0.00           F  
ATOM     61 F132  DT v   1      -9.593 -13.854  12.968  1.00  0.00           F  
ATOM     62 C133  DT v   1      -8.115 -12.490  14.336  1.00  0.00           C  
ATOM     63 F131  DT v   1      -6.985 -11.732  14.225  1.00  0.00           F  
ATOM     64 C132  DT v   1      -7.830 -13.763  15.217  1.00  0.00           C  
ATOM     65 F131  DT v   1      -7.114 -14.681  14.505  1.00  0.00           F  
ATOM     66 F132  DT v   1      -9.015 -14.351  15.552  1.00  0.00           F  
ATOM     67 C133  DT v   1      -7.026 -13.380  16.517  1.00  0.00           C  
ATOM     68 F131  DT v   1      -5.748 -13.055  16.171  1.00  0.00           F  
ATOM     69 C132  DT v   1      -7.021 -14.567  17.551  1.00  0.00           C  
ATOM     70 F131  DT v   1      -6.740 -15.742  16.923  1.00  0.00           F  
ATOM     71 F132  DT v   1      -8.264 -14.691  18.095  1.00  0.00           F  
ATOM     72 C133  DT v   1      -5.961 -14.319  18.675  1.00  0.00           C  
ATOM     73 F131  DT v   1      -4.689 -14.459  18.161  1.00  0.00           F  
ATOM     74 C132  DT v   1      -6.164 -15.352  19.841  1.00  0.00           C  
ATOM     75 F131  DT v   1      -6.184 -16.622  19.396  1.00  0.00           F  
ATOM     76 F132  DT v   1      -7.305 -15.124  20.521  1.00  0.00           F  
ATOM     77 F133  DT v   1      -5.149 -15.251  20.724  1.00  0.00           F  
ATOM     78 F133  DT v   1      -6.058 -13.043  19.175  1.00  0.00           F  
ATOM     79 F133  DT v   1      -7.576 -12.281  17.106  1.00  0.00           F  
ATOM     80 F133  DT v   1      -9.058 -11.722  14.957  1.00  0.00           F  
ATOM     81 F133  DT v   1     -10.306 -11.202  12.660  1.00  0.00           F  
ATOM     82  C2   DT v   1     -12.123  -9.758   7.740  1.00  0.00           C  
ATOM     83  C23  DT v   1     -12.646 -10.261   6.383  1.00  0.00           C  
ATOM     84 C232  DT v   1     -14.185 -10.090   6.393  1.00  0.00           C  
ATOM     85 C233  DT v   1     -14.803 -10.654   5.077  1.00  0.00           C  
ATOM     86 F231  DT v   1     -14.266  -9.978   4.033  1.00  0.00           F  
ATOM     87 C232  DT v   1     -16.373 -10.515   5.093  1.00  0.00           C  
ATOM     88 F231  DT v   1     -16.696  -9.210   5.393  1.00  0.00           F  
ATOM     89 F232  DT v   1     -16.871 -11.291   6.109  1.00  0.00           F  
ATOM     90 C233  DT v   1     -16.997 -10.918   3.708  1.00  0.00           C  
ATOM     91 F231  DT v   1     -16.680  -9.971   2.778  1.00  0.00           F  
ATOM     92 C232  DT v   1     -18.559 -11.064   3.826  1.00  0.00           C  
ATOM     93 F231  DT v   1     -19.082 -10.005   4.512  1.00  0.00           F  
ATOM     94 F232  DT v   1     -18.851 -12.189   4.541  1.00  0.00           F  
ATOM     95 C233  DT v   1     -19.231 -11.135   2.403  1.00  0.00           C  
ATOM     96 F231  DT v   1     -19.180  -9.902   1.823  1.00  0.00           F  
ATOM     97 C232  DT v   1     -20.724 -11.623   2.508  1.00  0.00           C  
ATOM     98 F231  DT v   1     -21.367 -10.968   3.515  1.00  0.00           F  
ATOM     99 F232  DT v   1     -20.739 -12.950   2.819  1.00  0.00           F  
ATOM    100 C233  DT v   1     -21.487 -11.376   1.166  1.00  0.00           C  
ATOM    101 F231  DT v   1     -21.705 -10.026   0.990  1.00  0.00           F  
ATOM    102 C232  DT v   1     -22.869 -12.124   1.189  1.00  0.00           C  
ATOM    103 F231  DT v   1     -23.592 -11.822   2.284  1.00  0.00           F  
ATOM    104 F232  DT v   1     -22.715 -13.463   1.141  1.00  0.00           F  
ATOM    105 F233  DT v   1     -23.601 -11.770   0.113  1.00  0.00           F  
ATOM    106 F233  DT v   1     -20.752 -11.812   0.090  1.00  0.00           F  
ATOM    107 F233  DT v   1     -18.542 -11.989   1.595  1.00  0.00           F  
ATOM    108 F233  DT v   1     -16.474 -12.102   3.275  1.00  0.00           F  
ATOM    109 F233  DT v   1     -14.438 -11.960   4.978  1.00  0.00           F  
ATOM    110  C    DT v   1     -10.182  -7.783   6.718  1.00  0.00           C  
ATOM    111  C    DT v   1      -9.279  -6.781   6.374  1.00  0.00           C  
ATOM    112  C    DT v   1      -7.917  -6.987   6.580  1.00  0.00           C  
ATOM    113  C    DT v   1      -7.446  -8.185   7.101  1.00  0.00           C  
ATOM    114  C    DT v   1      -8.346  -9.184   7.453  1.00  0.00           C  
ATOM    115  H5'  DT v   1       0.216  -2.910   1.983  1.00  0.00           H  
ATOM    116 H5''  DT v   1       0.520  -2.273   3.603  1.00  0.00           H  
ATOM    117  H4'  DT v   1       2.425  -1.605   2.219  1.00  0.00           H  
ATOM    118  H1'  DT v   1       2.493   0.629   0.129  1.00  0.00           H  
ATOM    119  H6   DT v   1      -1.237   0.637  -0.417  1.00  0.00           H  
ATOM    120  H71  DT v   1      -3.143   1.052  -1.658  1.00  0.00           H  
ATOM    121  H72  DT v   1      -2.832   2.035  -3.104  1.00  0.00           H  
ATOM    122  H73  DT v   1      -3.063   0.289  -3.262  1.00  0.00           H  
ATOM    123  H3   DT v   1       1.570   0.692  -4.274  1.00  0.00           H  
ATOM    124  H3'  DT v   1       0.877   0.405   3.391  1.00  0.00           H  
ATOM    125  H2'  DT v   1      -0.295   1.013   1.398  1.00  0.00           H  
ATOM    126 H2''  DT v   1       1.076   2.116   1.348  1.00  0.00           H  
ATOM    127 H111  DT v   1      -5.416  -2.341   5.974  1.00  0.00           H  
ATOM    128 H121  DT v   1      -7.664  -2.526   4.173  1.00  0.00           H  
ATOM    129 H123  DT v   1      -6.878  -3.199   2.757  1.00  0.00           H  
ATOM    130  H13  DT v   1      -5.866  -1.088   3.316  1.00  0.00           H  
ATOM    131  H2   DT v   1      -3.768  -3.095   4.160  1.00  0.00           H  
ATOM    132  H3   DT v   1      -4.523  -3.211   2.570  1.00  0.00           H  
ATOM    133  H1   DT v   1      -5.089  -0.760   7.776  1.00  0.00           H  
ATOM    134  H2   DT v   1      -6.803  -1.130   7.615  1.00  0.00           H  
ATOM    135  H31  DT v   1      -5.611   1.684   7.679  1.00  0.00           H  
ATOM    136 H321  DT v   1      -5.822   1.595   9.980  1.00  0.00           H  
ATOM    137 H322  DT v   1      -6.174  -0.125   9.821  1.00  0.00           H  
ATOM    138  H33  DT v   1      -7.334   1.305   7.559  1.00  0.00           H  
ATOM    139  H    DT v   1     -10.690  -0.682  10.596  1.00  0.00           H  
ATOM    140  H    DT v   1      -8.346  -0.955  10.013  1.00  0.00           H  
ATOM    141  H    DT v   1      -6.682   3.528   9.445  1.00  0.00           H  
ATOM    142  H    DT v   1     -13.607   2.992  11.209  1.00  0.00           H  
ATOM    143  H    DT v   1     -12.632   0.769  11.044  1.00  0.00           H  
ATOM    144  H    DT v   1     -13.364   5.450  11.055  1.00  0.00           H  
ATOM    145  H    DT v   1     -11.983   7.420  10.628  1.00  0.00           H  
ATOM    146  H    DT v   1      -9.623   7.169  10.043  1.00  0.00           H  
ATOM    147  H    DT v   1      -7.665   5.722   9.607  1.00  0.00           H  
ATOM    148  H11  DT v   1      -9.328 -11.618   7.966  1.00  0.00           H  
ATOM    149  H12  DT v   1     -11.026 -11.974   8.364  1.00  0.00           H  
ATOM    150 H131  DT v   1      -9.299  -9.982   9.905  1.00  0.00           H  
ATOM    151 H131  DT v   1      -8.541 -12.374  10.140  1.00  0.00           H  
ATOM    152 H132  DT v   1     -10.196 -12.843  10.601  1.00  0.00           H  
ATOM    153 H133  DT v   1     -10.956 -10.477  10.302  1.00  0.00           H  
ATOM    154  H21  DT v   1     -12.340  -8.707   7.871  1.00  0.00           H  
ATOM    155  H22  DT v   1     -12.577 -10.345   8.528  1.00  0.00           H  
ATOM    156 H231  DT v   1     -12.193  -9.679   5.577  1.00  0.00           H  
ATOM    157 H231  DT v   1     -14.425  -9.030   6.484  1.00  0.00           H  
ATOM    158 H232  DT v   1     -14.605 -10.631   7.242  1.00  0.00           H  
ATOM    159 H233  DT v   1     -12.372 -11.311   6.262  1.00  0.00           H  
ATOM    160  H    DT v   1     -11.208  -7.617   6.542  1.00  0.00           H  
ATOM    161  H    DT v   1      -9.624  -5.869   5.960  1.00  0.00           H  
ATOM    162  H    DT v   1      -6.404  -8.322   7.232  1.00  0.00           H  
ATOM    163  H    DT v   1      -7.969 -10.083   7.854  1.00  0.00           H  
ATOM    164  P    DT v   2       3.190   1.691   3.808  1.00  0.00           P1+
ATOM    165  OP1  DT v   2       3.468   0.870   5.008  1.00  0.00           O1-
ATOM    166  OP2  DT v   2       2.164   2.747   3.967  1.00  0.00           O1-
ATOM    167  O5'  DT v   2       4.551   2.341   3.276  1.00  0.00           O  
ATOM    168  C5'  DT v   2       5.383   1.581   2.379  1.00  0.00           C  
ATOM    169  C4'  DT v   2       5.876   2.470   1.249  1.00  0.00           C  
ATOM    170  O4'  DT v   2       4.948   2.501   0.121  1.00  0.00           O  
ATOM    171  C1'  DT v   2       4.742   3.857  -0.252  1.00  0.00           C  
ATOM    172  N1   DT v   2       3.378   3.959  -0.938  1.00  0.00           N  
ATOM    173  C6   DT v   2       2.203   4.105  -0.248  1.00  0.00           C  
ATOM    174  C5   DT v   2       1.035   4.244  -0.888  1.00  0.00           C  
ATOM    175  C7   DT v   2      -0.257   4.405  -0.143  1.00  0.00           C  
ATOM    176  C4   DT v   2       0.979   4.247  -2.327  1.00  0.00           C  
ATOM    177  O4   DT v   2      -0.044   4.368  -2.999  1.00  0.00           O  
ATOM    178  N3   DT v   2       2.207   4.095  -2.938  1.00  0.00           N  
ATOM    179  C2   DT v   2       3.424   3.949  -2.307  1.00  0.00           C  
ATOM    180  O2   DT v   2       4.461   3.821  -2.936  1.00  0.00           O  
ATOM    181  C3'  DT v   2       6.078   3.945   1.601  1.00  0.00           C  
ATOM    182  C2'  DT v   2       4.836   4.649   1.054  1.00  0.00           C  
ATOM    183  O3'  DT v   2       7.216   4.432   0.905  1.00  0.00           O  
ATOM    184  H5'  DT v   2       4.830   0.737   1.963  1.00  0.00           H  
ATOM    185 H5''  DT v   2       6.247   1.209   2.933  1.00  0.00           H  
ATOM    186  H4'  DT v   2       6.807   2.063   0.857  1.00  0.00           H  
ATOM    187  H1'  DT v   2       5.538   4.216  -0.910  1.00  0.00           H  
ATOM    188  H6   DT v   2       2.197   4.096   0.832  1.00  0.00           H  
ATOM    189  H71  DT v   2      -0.091   4.408   0.936  1.00  0.00           H  
ATOM    190  H72  DT v   2      -0.729   5.343  -0.433  1.00  0.00           H  
ATOM    191  H73  DT v   2      -0.929   3.586  -0.400  1.00  0.00           H  
ATOM    192  H3   DT v   2       2.214   4.082  -3.939  1.00  0.00           H  
ATOM    193  H3'  DT v   2       6.146   4.072   2.683  1.00  0.00           H  
ATOM    194  H2'  DT v   2       4.004   4.569   1.746  1.00  0.00           H  
ATOM    195 H2''  DT v   2       5.035   5.708   0.886  1.00  0.00           H  
ATOM    196  P    DT v   3       8.205   5.439   1.649  1.00  0.00           P1+
ATOM    197  OP1  DT v   3       9.168   4.674   2.470  1.00  0.00           O1-
ATOM    198  OP2  DT v   3       7.418   6.471   2.363  1.00  0.00           O1-
ATOM    199  O5'  DT v   3       8.966   6.107   0.410  1.00  0.00           O  
ATOM    200  C5'  DT v   3       9.151   5.337  -0.793  1.00  0.00           C  
ATOM    201  C4'  DT v   3       8.849   6.195  -2.010  1.00  0.00           C  
ATOM    202  O4'  DT v   3       7.437   6.156  -2.381  1.00  0.00           O  
ATOM    203  C1'  DT v   3       6.990   7.490  -2.583  1.00  0.00           C  
ATOM    204  N1   DT v   3       5.479   7.526  -2.342  1.00  0.00           N  
ATOM    205  C6   DT v   3       4.924   7.665  -1.097  1.00  0.00           C  
ATOM    206  C5   DT v   3       3.596   7.746  -0.934  1.00  0.00           C  
ATOM    207  C7   DT v   3       2.979   7.898   0.425  1.00  0.00           C  
ATOM    208  C4   DT v   3       2.710   7.691  -2.067  1.00  0.00           C  
ATOM    209  O4   DT v   3       1.483   7.758  -2.014  1.00  0.00           O  
ATOM    210  N3   DT v   3       3.355   7.551  -3.279  1.00  0.00           N  
ATOM    211  C2   DT v   3       4.717   7.465  -3.478  1.00  0.00           C  
ATOM    212  O2   DT v   3       5.195   7.342  -4.594  1.00  0.00           O  
ATOM    213  C3'  DT v   3       9.151   7.688  -1.865  1.00  0.00           C  
ATOM    214  C2'  DT v   3       7.792   8.335  -1.591  1.00  0.00           C  
ATOM    215  O3'  DT v   3       9.644   8.180  -3.102  1.00  0.00           O  
ATOM    216  H5'  DT v   3       8.498   4.462  -0.793  1.00  0.00           H  
ATOM    217 H5''  DT v   3      10.192   5.011  -0.844  1.00  0.00           H  
ATOM    218  H4'  DT v   3       9.393   5.800  -2.867  1.00  0.00           H  
ATOM    219  H1'  DT v   3       7.233   7.846  -3.587  1.00  0.00           H  
ATOM    220  H6   DT v   3       5.550   7.698  -0.218  1.00  0.00           H  
ATOM    221  H71  DT v   3       3.743   7.948   1.202  1.00  0.00           H  
ATOM    222  H72  DT v   3       2.383   8.810   0.452  1.00  0.00           H  
ATOM    223  H73  DT v   3       2.321   7.052   0.622  1.00  0.00           H  
ATOM    224  H3   DT v   3       2.777   7.500  -4.094  1.00  0.00           H  
ATOM    225  H3'  DT v   3       9.832   7.859  -1.029  1.00  0.00           H  
ATOM    226  H2'  DT v   3       7.527   8.258  -0.542  1.00  0.00           H  
ATOM    227 H2''  DT v   3       7.807   9.391  -1.859  1.00  0.00           H  
ATOM    228  P    DT v   4      10.833   9.243  -3.093  1.00  0.00           P1+
ATOM    229  OP1  DT v   4      12.129   8.538  -2.980  1.00  0.00           O1-
ATOM    230  OP2  DT v   4      10.566  10.279  -2.069  1.00  0.00           O1-
ATOM    231  O5'  DT v   4      10.696   9.883  -4.552  1.00  0.00           O  
ATOM    232  C5'  DT v   4      10.177   9.073  -5.624  1.00  0.00           C  
ATOM    233  C4'  DT v   4       9.182   9.874  -6.447  1.00  0.00           C  
ATOM    234  O4'  DT v   4       7.823   9.781  -5.920  1.00  0.00           O  
ATOM    235  C1'  DT v   4       7.282  11.092  -5.841  1.00  0.00           C  
ATOM    236  N1   DT v   4       6.197  11.095  -4.762  1.00  0.00           N  
ATOM    237  C6   DT v   4       6.468  11.266  -3.430  1.00  0.00           C  
ATOM    238  C5   DT v   4       5.485  11.315  -2.521  1.00  0.00           C  
ATOM    239  C7   DT v   4       5.771  11.502  -1.061  1.00  0.00           C  
ATOM    240  C4   DT v   4       4.107  11.191  -2.920  1.00  0.00           C  
ATOM    241  O4   DT v   4       3.141  11.224  -2.160  1.00  0.00           O  
ATOM    242  N3   DT v   4       3.927  11.023  -4.278  1.00  0.00           N  
ATOM    243  C2   DT v   4       4.918  10.968  -5.236  1.00  0.00           C  
ATOM    244  O2   DT v   4       4.659  10.815  -6.418  1.00  0.00           O  
ATOM    245  C3'  DT v   4       9.443  11.380  -6.528  1.00  0.00           C  
ATOM    246  C2'  DT v   4       8.473  11.998  -5.520  1.00  0.00           C  
ATOM    247  O3'  DT v   4       9.097  11.838  -7.827  1.00  0.00           O  
ATOM    248  H5'  DT v   4       9.689   8.181  -5.230  1.00  0.00           H  
ATOM    249 H5''  DT v   4      11.005   8.776  -6.271  1.00  0.00           H  
ATOM    250  H4'  DT v   4       9.140   9.463  -7.455  1.00  0.00           H  
ATOM    251  H1'  DT v   4       6.875  11.416  -6.803  1.00  0.00           H  
ATOM    252  H6   DT v   4       7.488  11.351  -3.084  1.00  0.00           H  
ATOM    253  H71  DT v   4       6.842  11.604  -0.880  1.00  0.00           H  
ATOM    254  H72  DT v   4       5.263  12.397  -0.703  1.00  0.00           H  
ATOM    255  H73  DT v   4       5.392  10.645  -0.504  1.00  0.00           H  
ATOM    256  H3   DT v   4       2.985  10.924  -4.600  1.00  0.00           H  
ATOM    257  H3'  DT v   4      10.476  11.602  -6.252  1.00  0.00           H  
ATOM    258  H2'  DT v   4       8.874  11.954  -4.513  1.00  0.00           H  
ATOM    259 H2''  DT v   4       8.280  13.043  -5.761  1.00  0.00           H  
ATOM    260  P    DT v   5      10.016  12.934  -8.531  1.00  0.00           P1+
ATOM    261  OP1  DT v   5      11.165  12.271  -9.188  1.00  0.00           O1-
ATOM    262  OP2  DT v   5      10.351  14.001  -7.560  1.00  0.00           O1-
ATOM    263  O5'  DT v   5       9.023  13.513  -9.643  1.00  0.00           O  
ATOM    264  C5'  DT v   5       8.014  12.648 -10.196  1.00  0.00           C  
ATOM    265  C4'  DT v   5       6.690  13.387 -10.291  1.00  0.00           C  
ATOM    266  O4'  DT v   5       5.901  13.276  -9.068  1.00  0.00           O  
ATOM    267  C1'  DT v   5       5.449  14.573  -8.706  1.00  0.00           C  
ATOM    268  N1   DT v   5       5.200  14.587  -7.196  1.00  0.00           N  
ATOM    269  C6   DT v   5       6.191  14.817  -6.278  1.00  0.00           C  
ATOM    270  C5   DT v   5       5.923  14.873  -4.966  1.00  0.00           C  
ATOM    271  C7   DT v   5       7.000  15.124  -3.953  1.00  0.00           C  
ATOM    272  C4   DT v   5       4.579  14.694  -4.481  1.00  0.00           C  
ATOM    273  O4   DT v   5       4.239  14.729  -3.300  1.00  0.00           O  
ATOM    274  N3   DT v   5       3.648  14.468  -5.474  1.00  0.00           N  
ATOM    275  C2   DT v   5       3.893  14.404  -6.829  1.00  0.00           C  
ATOM    276  O2   DT v   5       2.999  14.199  -7.634  1.00  0.00           O  
ATOM    277  C3'  DT v   5       6.785  14.896 -10.533  1.00  0.00           C  
ATOM    278  C2'  DT v   5       6.560  15.524  -9.156  1.00  0.00           C  
ATOM    279  O3'  DT v   5       5.724  15.293 -11.389  1.00  0.00           O  
ATOM    280  H5'  DT v   5       7.889  11.758  -9.577  1.00  0.00           H  
ATOM    281 H5''  DT v   5       8.320  12.349 -11.201  1.00  0.00           H  
ATOM    282  H4'  DT v   5       6.086  12.936 -11.078  1.00  0.00           H  
ATOM    283  H1'  DT v   5       4.542  14.848  -9.253  1.00  0.00           H  
ATOM    284  H6   DT v   5       7.215  14.944  -6.596  1.00  0.00           H  
ATOM    285  H71  DT v   5       7.969  15.263  -4.435  1.00  0.00           H  
ATOM    286  H72  DT v   5       6.756  16.018  -3.379  1.00  0.00           H  
ATOM    287  H73  DT v   5       7.058  14.279  -3.267  1.00  0.00           H  
ATOM    288  H3   DT v   5       2.701  14.330  -5.181  1.00  0.00           H  
ATOM    289  H3'  DT v   5       7.773  15.158 -10.917  1.00  0.00           H  
ATOM    290  H2'  DT v   5       7.475  15.531  -8.575  1.00  0.00           H  
ATOM    291 H2''  DT v   5       6.214  16.554  -9.254  1.00  0.00           H  
ATOM    292  P    DT v   6       6.007  16.387 -12.514  1.00  0.00           P1+
ATOM    293  OP1  DT v   6       6.584  15.732 -13.710  1.00  0.00           O1-
ATOM    294  OP2  DT v   6       6.797  17.499 -11.939  1.00  0.00           O1-
ATOM    295  O5'  DT v   6       4.526  16.894 -12.842  1.00  0.00           O  
ATOM    296  C5'  DT v   6       3.425  15.979 -12.687  1.00  0.00           C  
ATOM    297  C4'  DT v   6       2.263  16.676 -12.000  1.00  0.00           C  
ATOM    298  O4'  DT v   6       2.344  16.590 -10.544  1.00  0.00           O  
ATOM    299  C1'  DT v   6       2.129  17.887 -10.006  1.00  0.00           C  
ATOM    300  N1   DT v   6       2.810  17.952  -8.636  1.00  0.00           N  
ATOM    301  C6   DT v   6       4.139  18.245  -8.476  1.00  0.00           C  
ATOM    302  C5   DT v   6       4.686  18.344  -7.257  1.00  0.00           C  
ATOM    303  C7   DT v   6       6.139  18.665  -7.070  1.00  0.00           C  
ATOM    304  C4   DT v   6       3.889  18.146  -6.074  1.00  0.00           C  
ATOM    305  O4   DT v   6       4.302  18.217  -4.918  1.00  0.00           O  
ATOM    306  N3   DT v   6       2.565  17.856  -6.330  1.00  0.00           N  
ATOM    307  C2   DT v   6       1.974  17.746  -7.571  1.00  0.00           C  
ATOM    308  O2   DT v   6       0.789  17.484  -7.697  1.00  0.00           O  
ATOM    309  C3'  DT v   6       2.130  18.177 -12.273  1.00  0.00           C  
ATOM    310  C2'  DT v   6       2.723  18.851 -11.035  1.00  0.00           C  
ATOM    311  O3'  DT v   6       0.752  18.510 -12.352  1.00  0.00           O  
ATOM    312  H5'  DT v   6       3.727  15.110 -12.100  1.00  0.00           H  
ATOM    313 H5''  DT v   6       3.100  15.651 -13.676  1.00  0.00           H  
ATOM    314  H4'  DT v   6       1.334  16.178 -12.277  1.00  0.00           H  
ATOM    315  H1'  DT v   6       1.063  18.114  -9.922  1.00  0.00           H  
ATOM    316  H6   DT v   6       4.777  18.389  -9.335  1.00  0.00           H  
ATOM    317  H71  DT v   6       6.636  18.813  -8.030  1.00  0.00           H  
ATOM    318  H72  DT v   6       6.236  19.573  -6.475  1.00  0.00           H  
ATOM    319  H73  DT v   6       6.626  17.850  -6.535  1.00  0.00           H  
ATOM    320  H3   DT v   6       1.975  17.701  -5.536  1.00  0.00           H  
ATOM    321  H3'  DT v   6       2.694  18.452 -13.167  1.00  0.00           H  
ATOM    322  H2'  DT v   6       3.804  18.906 -11.100  1.00  0.00           H  
ATOM    323 H2''  DT v   6       2.339  19.865 -10.927  1.00  0.00           H  
ATOM    324  P    DT v   7       0.273  19.567 -13.446  1.00  0.00           P1+
ATOM    325  OP1  DT v   7       0.072  18.883 -14.743  1.00  0.00           O1-
ATOM    326  OP2  DT v   7       1.198  20.723 -13.458  1.00  0.00           O1-
ATOM    327  O5'  DT v   7      -1.142  20.018 -12.852  1.00  0.00           O  
ATOM    328  C5'  DT v   7      -1.901  19.079 -12.068  1.00  0.00           C  
ATOM    329  C4'  DT v   7      -2.473  19.769 -10.840  1.00  0.00           C  
ATOM    330  O4'  DT v   7      -1.553  19.741  -9.707  1.00  0.00           O  
ATOM    331  C1'  DT v   7      -1.471  21.051  -9.164  1.00  0.00           C  
ATOM    332  N1   DT v   7      -0.122  21.188  -8.453  1.00  0.00           N  
ATOM    333  C6   DT v   7       1.035  21.526  -9.106  1.00  0.00           C  
ATOM    334  C5   DT v   7       2.186  21.688  -8.439  1.00  0.00           C  
ATOM    335  C7   DT v   7       3.457  22.057  -9.143  1.00  0.00           C  
ATOM    336  C4   DT v   7       2.241  21.513  -7.011  1.00  0.00           C  
ATOM    337  O4   DT v   7       3.248  21.640  -6.317  1.00  0.00           O  
ATOM    338  N3   DT v   7       1.032  21.175  -6.439  1.00  0.00           N  
ATOM    339  C2   DT v   7      -0.168  21.001  -7.098  1.00  0.00           C  
ATOM    340  O2   DT v   7      -1.189  20.700  -6.502  1.00  0.00           O  
ATOM    341  C3'  DT v   7      -2.809  21.253 -11.006  1.00  0.00           C  
ATOM    342  C2'  DT v   7      -1.636  21.991 -10.360  1.00  0.00           C  
ATOM    343  O3'  DT v   7      -3.987  21.543 -10.268  1.00  0.00           O  
ATOM    344  H5'  DT v   7      -1.274  18.243 -11.755  1.00  0.00           H  
ATOM    345 H5''  DT v   7      -2.728  18.704 -12.674  1.00  0.00           H  
ATOM    346  H4'  DT v   7      -3.364  19.234 -10.514  1.00  0.00           H  
ATOM    347  H1'  DT v   7      -2.296  21.251  -8.475  1.00  0.00           H  
ATOM    348  H6   DT v   7       1.042  21.655 -10.178  1.00  0.00           H  
ATOM    349  H71  DT v   7       3.292  22.182 -10.215  1.00  0.00           H  
ATOM    350  H72  DT v   7       3.842  22.990  -8.732  1.00  0.00           H  
ATOM    351  H73  DT v   7       4.202  21.277  -8.983  1.00  0.00           H  
ATOM    352  H3   DT v   7       1.025  21.035  -5.448  1.00  0.00           H  
ATOM    353  H3'  DT v   7      -2.887  21.509 -12.064  1.00  0.00           H  
ATOM    354  H2'  DT v   7      -0.801  22.075 -11.046  1.00  0.00           H  
ATOM    355 H2''  DT v   7      -1.931  22.998 -10.062  1.00  0.00           H  
ATOM    356  P    DT v   8      -5.063  22.543 -10.890  1.00  0.00           P1+
ATOM    357  OP1  DT v   8      -5.952  21.804 -11.813  1.00  0.00           O1-
ATOM    358  OP2  DT v   8      -4.373  23.724 -11.458  1.00  0.00           O1-
ATOM    359  O5'  DT v   8      -5.882  22.976  -9.586  1.00  0.00           O  
ATOM    360  C5'  DT v   8      -5.996  22.047  -8.492  1.00  0.00           C  
ATOM    361  C4'  DT v   8      -5.774  22.767  -7.173  1.00  0.00           C  
ATOM    362  O4'  DT v   8      -4.365  22.809  -6.793  1.00  0.00           O  
ATOM    363  C1'  DT v   8      -4.041  24.141  -6.420  1.00  0.00           C  
ATOM    364  N1   DT v   8      -2.539  24.345  -6.635  1.00  0.00           N  
ATOM    365  C6   DT v   8      -1.999  24.689  -7.847  1.00  0.00           C  
ATOM    366  C5   DT v   8      -0.684  24.910  -7.983  1.00  0.00           C  
ATOM    367  C7   DT v   8      -0.083  25.288  -9.303  1.00  0.00           C  
ATOM    368  C4   DT v   8       0.203  24.792  -6.855  1.00  0.00           C  
ATOM    369  O4   DT v   8       1.419  24.975  -6.884  1.00  0.00           O  
ATOM    370  N3   DT v   8      -0.426  24.442  -5.678  1.00  0.00           N  
ATOM    371  C2   DT v   8      -1.775  24.208  -5.507  1.00  0.00           C  
ATOM    372  O2   DT v   8      -2.241  23.902  -4.422  1.00  0.00           O  
ATOM    373  C3'  DT v   8      -6.211  24.233  -7.132  1.00  0.00           C  
ATOM    374  C2'  DT v   8      -4.917  25.029  -7.306  1.00  0.00           C  
ATOM    375  O3'  DT v   8      -6.747  24.518  -5.849  1.00  0.00           O  
ATOM    376  H5'  DT v   8      -5.267  21.241  -8.595  1.00  0.00           H  
ATOM    377 H5''  DT v   8      -7.003  21.625  -8.494  1.00  0.00           H  
ATOM    378  H4'  DT v   8      -6.280  22.220  -6.379  1.00  0.00           H  
ATOM    379  H1'  DT v   8      -4.316  24.344  -5.381  1.00  0.00           H  
ATOM    380  H6   DT v   8      -2.625  24.777  -8.722  1.00  0.00           H  
ATOM    381  H71  DT v   8      -0.848  25.367 -10.077  1.00  0.00           H  
ATOM    382  H72  DT v   8       0.427  26.247  -9.209  1.00  0.00           H  
ATOM    383  H73  DT v   8       0.650  24.537  -9.598  1.00  0.00           H  
ATOM    384  H3   DT v   8       0.153  24.340  -4.869  1.00  0.00           H  
ATOM    385  H3'  DT v   8      -6.905  24.446  -7.948  1.00  0.00           H  
ATOM    386  H2'  DT v   8      -4.645  25.110  -8.353  1.00  0.00           H  
ATOM    387 H2''  DT v   8      -5.028  26.038  -6.907  1.00  0.00           H  
ATOM    388  P    DT v   9      -8.028  25.462  -5.737  1.00  0.00           P1+
ATOM    389  OP1  DT v   9      -9.254  24.663  -5.953  1.00  0.00           O1-
ATOM    390  OP2  DT v   9      -7.856  26.639  -6.619  1.00  0.00           O1-
ATOM    391  O5'  DT v   9      -7.950  25.922  -4.207  1.00  0.00           O  
ATOM    392  C5'  DT v   9      -7.360  25.032  -3.240  1.00  0.00           C  
ATOM    393  C4'  DT v   9      -6.442  25.809  -2.312  1.00  0.00           C  
ATOM    394  O4'  DT v   9      -5.080  25.907  -2.829  1.00  0.00           O  
ATOM    395  C1'  DT v   9      -4.661  27.261  -2.736  1.00  0.00           C  
ATOM    396  N1   DT v   9      -3.580  27.498  -3.793  1.00  0.00           N  
ATOM    397  C6   DT v   9      -3.865  27.811  -5.096  1.00  0.00           C  
ATOM    398  C5   DT v   9      -2.890  28.064  -5.979  1.00  0.00           C  
ATOM    399  C7   DT v   9      -3.192  28.408  -7.408  1.00  0.00           C  
ATOM    400  C4   DT v   9      -1.507  28.015  -5.583  1.00  0.00           C  
ATOM    401  O4   DT v   9      -0.547  28.232  -6.321  1.00  0.00           O  
ATOM    402  N3   DT v   9      -1.313  27.693  -4.256  1.00  0.00           N  
ATOM    403  C2   DT v   9      -2.295  27.428  -3.324  1.00  0.00           C  
ATOM    404  O2   DT v   9      -2.024  27.151  -2.167  1.00  0.00           O  
ATOM    405  C3'  DT v   9      -6.840  27.263  -2.044  1.00  0.00           C  
ATOM    406  C2'  DT v   9      -5.929  28.088  -2.954  1.00  0.00           C  
ATOM    407  O3'  DT v   9      -6.536  27.582  -0.694  1.00  0.00           O  
ATOM    408  H5'  DT v   9      -6.792  24.245  -3.738  1.00  0.00           H  
ATOM    409 H5''  DT v   9      -8.158  24.582  -2.646  1.00  0.00           H  
ATOM    410  H4'  DT v   9      -6.363  25.279  -1.363  1.00  0.00           H  
ATOM    411  H1'  DT v   9      -4.285  27.495  -1.736  1.00  0.00           H  
ATOM    412  H6   DT v   9      -4.889  27.847  -5.440  1.00  0.00           H  
ATOM    413  H71  DT v   9      -4.268  28.434  -7.587  1.00  0.00           H  
ATOM    414  H72  DT v   9      -2.768  29.383  -7.644  1.00  0.00           H  
ATOM    415  H73  DT v   9      -2.736  27.667  -8.064  1.00  0.00           H  
ATOM    416  H3   DT v   9      -0.365  27.639  -3.938  1.00  0.00           H  
ATOM    417  H3'  DT v   9      -7.888  27.424  -2.302  1.00  0.00           H  
ATOM    418  H2'  DT v   9      -6.324  28.137  -3.963  1.00  0.00           H  
ATOM    419 H2''  DT v   9      -5.832  29.108  -2.581  1.00  0.00           H  
ATOM    420  P    DT v  10      -7.552  28.492   0.133  1.00  0.00           P1+
ATOM    421  OP1  DT v  10      -8.635  27.650   0.687  1.00  0.00           O1-
ATOM    422  OP2  DT v  10      -7.982  29.639  -0.700  1.00  0.00           O1-
ATOM    423  O5'  DT v  10      -6.616  29.013   1.320  1.00  0.00           O  
ATOM    424  C5'  DT v  10      -5.532  28.179   1.772  1.00  0.00           C  
ATOM    425  C4'  DT v  10      -4.281  29.017   1.975  1.00  0.00           C  
ATOM    426  O4'  DT v  10      -3.485  29.133   0.757  1.00  0.00           O  
ATOM    427  C1'  DT v  10      -3.153  30.501   0.567  1.00  0.00           C  
ATOM    428  N1   DT v  10      -2.906  30.729  -0.926  1.00  0.00           N  
ATOM    429  C6   DT v  10      -3.913  30.983  -1.820  1.00  0.00           C  
ATOM    430  C5   DT v  10      -3.651  31.229  -3.110  1.00  0.00           C  
ATOM    431  C7   DT v  10      -4.746  31.508  -4.096  1.00  0.00           C  
ATOM    432  C4   DT v  10      -2.296  31.235  -3.598  1.00  0.00           C  
ATOM    433  O4   DT v  10      -1.961  31.450  -4.762  1.00  0.00           O  
ATOM    434  N3   DT v  10      -1.349  30.970  -2.631  1.00  0.00           N  
ATOM    435  C2   DT v  10      -1.588  30.713  -1.297  1.00  0.00           C  
ATOM    436  O2   DT v  10      -0.679  30.489  -0.515  1.00  0.00           O  
ATOM    437  C3'  DT v  10      -4.514  30.468   2.404  1.00  0.00           C  
ATOM    438  C2'  DT v  10      -4.346  31.283   1.121  1.00  0.00           C  
ATOM    439  O3'  DT v  10      -3.494  30.847   3.316  1.00  0.00           O  
ATOM    440  H5'  DT v  10      -5.327  27.389   1.047  1.00  0.00           H  
ATOM    441 H5''  DT v  10      -5.810  27.729   2.727  1.00  0.00           H  
ATOM    442  H4'  DT v  10      -3.639  28.526   2.706  1.00  0.00           H  
ATOM    443  H1'  DT v  10      -2.275  30.785   1.154  1.00  0.00           H  
ATOM    444  H6   DT v  10      -4.945  30.976  -1.500  1.00  0.00           H  
ATOM    445  H71  DT v  10      -5.724  31.497  -3.612  1.00  0.00           H  
ATOM    446  H72  DT v  10      -4.585  32.486  -4.550  1.00  0.00           H  
ATOM    447  H73  DT v  10      -4.727  30.756  -4.884  1.00  0.00           H  
ATOM    448  H3   DT v  10      -0.393  30.956  -2.928  1.00  0.00           H  
ATOM    449  H3'  DT v  10      -5.521  30.589   2.806  1.00  0.00           H  
ATOM    450  H2'  DT v  10      -5.258  31.281   0.534  1.00  0.00           H  
ATOM    451 H2''  DT v  10      -4.095  32.319   1.352  1.00  0.00           H  
ATOM    452  P    DT v  11      -3.875  31.760   4.567  1.00  0.00           P1+
ATOM    453  OP1  DT v  11      -4.390  30.909   5.663  1.00  0.00           O1-
ATOM    454  OP2  DT v  11      -4.763  32.860   4.127  1.00  0.00           O1-
ATOM    455  O5'  DT v  11      -2.446  32.353   4.974  1.00  0.00           O  
ATOM    456  C5'  DT v  11      -1.266  31.568   4.717  1.00  0.00           C  
ATOM    457  C4'  DT v  11      -0.172  32.449   4.137  1.00  0.00           C  
ATOM    458  O4'  DT v  11      -0.245  32.540   2.682  1.00  0.00           O  
ATOM    459  C1'  DT v  11      -0.149  33.909   2.314  1.00  0.00           C  
ATOM    460  N1   DT v  11      -0.832  34.086   0.956  1.00  0.00           N  
ATOM    461  C6   DT v  11      -2.183  34.276   0.818  1.00  0.00           C  
ATOM    462  C5   DT v  11      -2.736  34.479  -0.386  1.00  0.00           C  
ATOM    463  C7   DT v  11      -4.212  34.689  -0.548  1.00  0.00           C  
ATOM    464  C4   DT v  11      -1.924  34.505  -1.575  1.00  0.00           C  
ATOM    465  O4   DT v  11      -2.342  34.685  -2.717  1.00  0.00           O  
ATOM    466  N3   DT v  11      -0.579  34.305  -1.342  1.00  0.00           N  
ATOM    467  C2   DT v  11       0.019  34.093  -0.117  1.00  0.00           C  
ATOM    468  O2   DT v  11       1.223  33.926  -0.011  1.00  0.00           O  
ATOM    469  C3'  DT v  11      -0.177  33.908   4.600  1.00  0.00           C  
ATOM    470  C2'  DT v  11      -0.828  34.677   3.449  1.00  0.00           C  
ATOM    471  O3'  DT v  11       1.165  34.351   4.736  1.00  0.00           O  
ATOM    472  H5'  DT v  11      -1.488  30.757   4.021  1.00  0.00           H  
ATOM    473 H5''  DT v  11      -0.913  31.148   5.661  1.00  0.00           H  
ATOM    474  H4'  DT v  11       0.797  32.005   4.360  1.00  0.00           H  
ATOM    475  H1'  DT v  11       0.892  34.240   2.272  1.00  0.00           H  
ATOM    476  H6   DT v  11      -2.831  34.252   1.681  1.00  0.00           H  
ATOM    477  H71  DT v  11      -4.721  34.668   0.417  1.00  0.00           H  
ATOM    478  H72  DT v  11      -4.391  35.652  -1.024  1.00  0.00           H  
ATOM    479  H73  DT v  11      -4.622  33.907  -1.187  1.00  0.00           H  
ATOM    480  H3   DT v  11       0.023  34.307  -2.141  1.00  0.00           H  
ATOM    481  H3'  DT v  11      -0.763  34.016   5.514  1.00  0.00           H  
ATOM    482  H2'  DT v  11      -1.910  34.627   3.508  1.00  0.00           H  
ATOM    483 H2''  DT v  11      -0.538  35.728   3.475  1.00  0.00           H  
ATOM    484  P    DT v  12       1.545  35.300   5.960  1.00  0.00           P1+
ATOM    485  OP1  DT v  12       1.808  34.479   7.163  1.00  0.00           O1-
ATOM    486  OP2  DT v  12       0.519  36.357   6.108  1.00  0.00           O1-
ATOM    487  O5'  DT v  12       2.913  35.949   5.445  1.00  0.00           O  
ATOM    488  C5'  DT v  12       3.756  35.189   4.557  1.00  0.00           C  
ATOM    489  C4'  DT v  12       4.263  36.078   3.434  1.00  0.00           C  
ATOM    490  O4'  DT v  12       3.349  36.111   2.295  1.00  0.00           O  
ATOM    491  C1'  DT v  12       3.149  37.467   1.921  1.00  0.00           C  
ATOM    492  N1   DT v  12       1.793  37.571   1.218  1.00  0.00           N  
ATOM    493  C6   DT v  12       0.610  37.717   1.894  1.00  0.00           C  
ATOM    494  C5   DT v  12      -0.551  37.858   1.239  1.00  0.00           C  
ATOM    495  C7   DT v  12      -1.851  38.018   1.969  1.00  0.00           C  
ATOM    496  C4   DT v  12      -0.589  37.861  -0.200  1.00  0.00           C  
ATOM    497  O4   DT v  12      -1.604  37.984  -0.884  1.00  0.00           O  
ATOM    498  N3   DT v  12       0.646  37.708  -0.796  1.00  0.00           N  
ATOM    499  C2   DT v  12       1.856  37.561  -0.151  1.00  0.00           C  
ATOM    500  O2   DT v  12       2.900  37.432  -0.767  1.00  0.00           O  
ATOM    501  C3'  DT v  12       4.462  37.553   3.790  1.00  0.00           C  
ATOM    502  C2'  DT v  12       3.227  38.259   3.228  1.00  0.00           C  
ATOM    503  O3'  DT v  12       5.609  38.040   3.108  1.00  0.00           O  
ATOM    504  H5'  DT v  12       3.207  34.346   4.135  1.00  0.00           H  
ATOM    505 H5''  DT v  12       4.613  34.816   5.121  1.00  0.00           H  
ATOM    506  H4'  DT v  12       5.199  35.671   3.053  1.00  0.00           H  
ATOM    507  H1'  DT v  12       3.952  37.826   1.272  1.00  0.00           H  
ATOM    508  H6   DT v  12       0.590  37.708   2.973  1.00  0.00           H  
ATOM    509  H71  DT v  12      -1.698  38.021   3.050  1.00  0.00           H  
ATOM    510  H72  DT v  12      -2.319  38.957   1.674  1.00  0.00           H  
ATOM    511  H73  DT v  12      -2.521  37.201   1.703  1.00  0.00           H  
ATOM    512  H3   DT v  12       0.666  37.696  -1.797  1.00  0.00           H  
ATOM    513  H3'  DT v  12       4.516  37.679   4.873  1.00  0.00           H  
ATOM    514  H2'  DT v  12       2.387  38.179   3.909  1.00  0.00           H  
ATOM    515 H2''  DT v  12       3.429  39.317   3.063  1.00  0.00           H  
ATOM    516  P    DT v  13       6.589  39.046   3.864  1.00  0.00           P1+
ATOM    517  OP1  DT v  13       7.542  38.279   4.696  1.00  0.00           O1-
ATOM    518  OP2  DT v  13       5.795  40.078   4.569  1.00  0.00           O1-
ATOM    519  O5'  DT v  13       7.366  39.713   2.635  1.00  0.00           O  
ATOM    520  C5'  DT v  13       7.565  38.944   1.434  1.00  0.00           C  
ATOM    521  C4'  DT v  13       7.278  39.802   0.214  1.00  0.00           C  
ATOM    522  O4'  DT v  13       5.871  39.765  -0.175  1.00  0.00           O  
ATOM    523  C1'  DT v  13       5.427  41.099  -0.381  1.00  0.00           C  
ATOM    524  N1   DT v  13       3.914  41.137  -0.159  1.00  0.00           N  
ATOM    525  C6   DT v  13       3.343  41.275   1.080  1.00  0.00           C  
ATOM    526  C5   DT v  13       2.014  41.357   1.227  1.00  0.00           C  
ATOM    527  C7   DT v  13       1.380  41.509   2.578  1.00  0.00           C  
ATOM    528  C4   DT v  13       1.142  41.304   0.083  1.00  0.00           C  
ATOM    529  O4   DT v  13      -0.086  41.371   0.121  1.00  0.00           O  
ATOM    530  N3   DT v  13       1.801  41.164  -1.121  1.00  0.00           N  
ATOM    531  C2   DT v  13       3.165  41.076  -1.304  1.00  0.00           C  
ATOM    532  O2   DT v  13       3.657  40.954  -2.414  1.00  0.00           O  
ATOM    533  C3'  DT v  13       7.580  41.295   0.364  1.00  0.00           C  
ATOM    534  C2'  DT v  13       6.218  41.943   0.621  1.00  0.00           C  
ATOM    535  O3'  DT v  13       8.088  41.788  -0.868  1.00  0.00           O  
ATOM    536  H5'  DT v  13       6.911  38.069   1.425  1.00  0.00           H  
ATOM    537 H5''  DT v  13       8.606  38.618   1.395  1.00  0.00           H  
ATOM    538  H4'  DT v  13       7.833  39.408  -0.637  1.00  0.00           H  
ATOM    539  H1'  DT v  13       5.683  41.456  -1.382  1.00  0.00           H  
ATOM    540  H6   DT v  13       3.959  41.308   1.967  1.00  0.00           H  
ATOM    541  H71  DT v  13       2.135  41.558   3.364  1.00  0.00           H  
ATOM    542  H72  DT v  13       0.785  42.422   2.599  1.00  0.00           H  
ATOM    543  H73  DT v  13       0.719  40.663   2.767  1.00  0.00           H  
ATOM    544  H3   DT v  13       1.233  41.114  -1.944  1.00  0.00           H  
ATOM    545  H3'  DT v  13       8.251  41.465   1.208  1.00  0.00           H  
ATOM    546  H2'  DT v  13       5.940  41.866   1.666  1.00  0.00           H  
ATOM    547 H2''  DT v  13       6.237  43.000   0.354  1.00  0.00           H  
ATOM    548  P    DT v  14       9.278  42.850  -0.844  1.00  0.00           P1+
ATOM    549  OP1  DT v  14      10.572  42.144  -0.716  1.00  0.00           O1-
ATOM    550  OP2  DT v  14       8.999  43.885   0.177  1.00  0.00           O1-
ATOM    551  O5'  DT v  14       9.158  43.491  -2.304  1.00  0.00           O  
ATOM    552  C5'  DT v  14       8.653  42.682  -3.383  1.00  0.00           C  
ATOM    553  C4'  DT v  14       7.668  43.484  -4.217  1.00  0.00           C  
ATOM    554  O4'  DT v  14       6.302  43.392  -3.707  1.00  0.00           O  
ATOM    555  C1'  DT v  14       5.762  44.704  -3.634  1.00  0.00           C  
ATOM    556  N1   DT v  14       4.663  44.707  -2.568  1.00  0.00           N  
ATOM    557  C6   DT v  14       4.919  44.876  -1.232  1.00  0.00           C  
ATOM    558  C5   DT v  14       3.924  44.926  -0.336  1.00  0.00           C  
ATOM    559  C7   DT v  14       4.193  45.112   1.128  1.00  0.00           C  
ATOM    560  C4   DT v  14       2.551  44.803  -0.751  1.00  0.00           C  
ATOM    561  O4   DT v  14       1.576  44.837  -0.003  1.00  0.00           O  
ATOM    562  N3   DT v  14       2.388  44.636  -2.111  1.00  0.00           N  
ATOM    563  C2   DT v  14       3.390  44.580  -3.057  1.00  0.00           C  
ATOM    564  O2   DT v  14       3.146  44.429  -4.243  1.00  0.00           O  
ATOM    565  C3'  DT v  14       7.931  44.990  -4.294  1.00  0.00           C  
ATOM    566  C2'  DT v  14       6.949  45.608  -3.298  1.00  0.00           C  
ATOM    567  O3'  DT v  14       7.601  45.449  -5.596  1.00  0.00           O  
ATOM    568  H5'  DT v  14       8.158  41.790  -2.995  1.00  0.00           H  
ATOM    569 H5''  DT v  14       9.488  42.384  -4.019  1.00  0.00           H  
ATOM    570  H4'  DT v  14       7.638  43.073  -5.225  1.00  0.00           H  
ATOM    571  H1'  DT v  14       5.367  45.028  -4.600  1.00  0.00           H  
ATOM    572  H6   DT v  14       5.935  44.961  -0.874  1.00  0.00           H  
ATOM    573  H71  DT v  14       5.262  45.212   1.322  1.00  0.00           H  
ATOM    574  H72  DT v  14       3.682  46.007   1.480  1.00  0.00           H  
ATOM    575  H73  DT v  14       3.807  44.255   1.680  1.00  0.00           H  
ATOM    576  H3   DT v  14       1.449  44.537  -2.444  1.00  0.00           H  
ATOM    577  H3'  DT v  14       8.961  45.211  -4.005  1.00  0.00           H  
ATOM    578  H2'  DT v  14       7.338  45.563  -2.286  1.00  0.00           H  
ATOM    579 H2''  DT v  14       6.760  46.654  -3.541  1.00  0.00           H  
ATOM    580  H3'  DT v  14       7.967  46.329  -5.720  1.00  0.00           H  
TER     581       DT v  14 
CONECT    1    2   18
CONECT    2    1  115  116    3
CONECT    3    2  117    4   15
CONECT    4    3    5
CONECT    5    4  118    6   16
CONECT    6    5    7   13
CONECT    7    6  119    8    8
CONECT    8    7    7    9   10
CONECT    9    8  120  121  122
CONECT   10    8   11   11   12
CONECT   11   10   10
CONECT   12   10  123   13
CONECT   13    6   12   14   14
CONECT   14   13   13
CONECT   15    3  124   16   17
CONECT   16    5   15  125  126
CONECT   17   15
CONECT   18    1   19   25   26
CONECT   19   18   20
CONECT   20   19   21  131  132
CONECT   21   20   22   23  130
CONECT   22   21  127   27
CONECT   23   21  128   24  129
CONECT   24   23   48
CONECT   25   18
CONECT   26   18
CONECT   27   22   28   31   31
CONECT   28   27  133  134   29
CONECT   29   28  135   30  138
CONECT   30   29  136  137   35
CONECT   31   27   27
CONECT   32   33   38   42   42
CONECT   33   32  139   34   34
CONECT   34   33   33  140   35
CONECT   35   30   34   36   36
CONECT   36   35   35   37   38
CONECT   37   36  141   47   47
CONECT   38   32   36   39   39
CONECT   39   38   38   40   46
CONECT   40   39   41   41   43
CONECT   41   40   40  142   42
CONECT   42   32   32   41  143
CONECT   43   40  144   44   44
CONECT   44   43   43  145   45
CONECT   45   44  146   46   46
CONECT   46   39   45   45   47
CONECT   47   37   37   46  147
CONECT   48   24   49   50   51
CONECT   49   48  112
CONECT   50   48
CONECT   51   48
CONECT   52   53  110  114  114
CONECT   53   52   54   82
CONECT   54   53  148  149   55
CONECT   55   54  150   56  153
CONECT   56   55  151  152   57
CONECT   57   56   58   59   81
CONECT   58   57
CONECT   59   57   60   61   62
CONECT   60   59
CONECT   61   59
CONECT   62   59   63   64   80
CONECT   63   62
CONECT   64   62   65   66   67
CONECT   65   64
CONECT   66   64
CONECT   67   64   68   69   79
CONECT   68   67
CONECT   69   67   70   71   72
CONECT   70   69
CONECT   71   69
CONECT   72   69   73   74   78
CONECT   73   72
CONECT   74   72   75   76   77
CONECT   75   74
CONECT   76   74
CONECT   77   74
CONECT   78   72
CONECT   79   67
CONECT   80   62
CONECT   81   57
CONECT   82   53  154  155   83
CONECT   83   82  156   84  159
CONECT   84   83  157  158   85
CONECT   85   84   86   87  109
CONECT   86   85
CONECT   87   85   88   89   90
CONECT   88   87
CONECT   89   87
CONECT   90   87   91   92  108
CONECT   91   90
CONECT   92   90   93   94   95
CONECT   93   92
CONECT   94   92
CONECT   95   92   96   97  107
CONECT   96   95
CONECT   97   95   98   99  100
CONECT   98   97
CONECT   99   97
CONECT  100   97  101  102  106
CONECT  101  100
CONECT  102  100  103  104  105
CONECT  103  102
CONECT  104  102
CONECT  105  102
CONECT  106  100
CONECT  107   95
CONECT  108   90
CONECT  109   85
CONECT  110   52  160  111  111
CONECT  111  110  110  161  112
CONECT  112   49  111  113  113
CONECT  113  112  112  162  114
CONECT  114   52   52  113  163
CONECT  115    2
CONECT  116    2
CONECT  117    3
CONECT  118    5
CONECT  119    7
CONECT  120    9
CONECT  121    9
CONECT  122    9
CONECT  123   12
CONECT  124   15
CONECT  125   16
CONECT  126   16
CONECT  127   22
CONECT  128   23
CONECT  129   23
CONECT  130   21
CONECT  131   20
CONECT  132   20
CONECT  133   28
CONECT  134   28
CONECT  135   29
CONECT  136   30
CONECT  137   30
CONECT  138   29
CONECT  139   33
CONECT  140   34
CONECT  141   37
CONECT  142   41
CONECT  143   42
CONECT  144   43
CONECT  145   44
CONECT  146   45
CONECT  147   47
CONECT  148   54
CONECT  149   54
CONECT  150   55
CONECT  151   56
CONECT  152   56
CONECT  153   55
CONECT  154   82
CONECT  155   82
CONECT  156   83
CONECT  157   84
CONECT  158   84
CONECT  159   83
CONECT  160  110
CONECT  161  111
CONECT  162  113
CONECT  163  114
CONECT  164  165  166  167
CONECT  165  164
CONECT  166  164
CONECT  167  164  168
CONECT  168  167  184  185  169
CONECT  169  168  186  170  181
CONECT  170  169  171
CONECT  171  170  187  172  182
CONECT  172  171  173  179
CONECT  173  172  188  174  174
CONECT  174  173  173  175  176
CONECT  175  174  189  190  191
CONECT  176  174  177  177  178
CONECT  177  176  176
CONECT  178  176  192  179
CONECT  179  172  178  180  180
CONECT  180  179  179
CONECT  181  169  193  182  183
CONECT  182  171  181  194  195
CONECT  183  181
CONECT  184  168
CONECT  185  168
CONECT  186  169
CONECT  187  171
CONECT  188  173
CONECT  189  175
CONECT  190  175
CONECT  191  175
CONECT  192  178
CONECT  193  181
CONECT  194  182
CONECT  195  182
CONECT  196  197  198  199
CONECT  197  196
CONECT  198  196
CONECT  199  196  200
CONECT  200  199  216  217  201
CONECT  201  200  218  202  213
CONECT  202  201  203
CONECT  203  202  219  204  214
CONECT  204  203  205  211
CONECT  205  204  220  206  206
CONECT  206  205  205  207  208
CONECT  207  206  221  222  223
CONECT  208  206  209  209  210
CONECT  209  208  208
CONECT  210  208  224  211
CONECT  211  204  210  212  212
CONECT  212  211  211
CONECT  213  201  225  214  215
CONECT  214  203  213  226  227
CONECT  215  213
CONECT  216  200
CONECT  217  200
CONECT  218  201
CONECT  219  203
CONECT  220  205
CONECT  221  207
CONECT  222  207
CONECT  223  207
CONECT  224  210
CONECT  225  213
CONECT  226  214
CONECT  227  214
CONECT  228  229  230  231
CONECT  229  228
CONECT  230  228
CONECT  231  228  232
CONECT  232  231  248  249  233
CONECT  233  232  250  234  245
CONECT  234  233  235
CONECT  235  234  251  236  246
CONECT  236  235  237  243
CONECT  237  236  252  238  238
CONECT  238  237  237  239  240
CONECT  239  238  253  254  255
CONECT  240  238  241  241  242
CONECT  241  240  240
CONECT  242  240  256  243
CONECT  243  236  242  244  244
CONECT  244  243  243
CONECT  245  233  257  246  247
CONECT  246  235  245  258  259
CONECT  247  245
CONECT  248  232
CONECT  249  232
CONECT  250  233
CONECT  251  235
CONECT  252  237
CONECT  253  239
CONECT  254  239
CONECT  255  239
CONECT  256  242
CONECT  257  245
CONECT  258  246
CONECT  259  246
CONECT  260  261  262  263
CONECT  261  260
CONECT  262  260
CONECT  263  260  264
CONECT  264  263  280  281  265
CONECT  265  264  282  266  277
CONECT  266  265  267
CONECT  267  266  283  268  278
CONECT  268  267  269  275
CONECT  269  268  284  270  270
CONECT  270  269  269  271  272
CONECT  271  270  285  286  287
CONECT  272  270  273  273  274
CONECT  273  272  272
CONECT  274  272  288  275
CONECT  275  268  274  276  276
CONECT  276  275  275
CONECT  277  265  289  278  279
CONECT  278  267  277  290  291
CONECT  279  277
CONECT  280  264
CONECT  281  264
CONECT  282  265
CONECT  283  267
CONECT  284  269
CONECT  285  271
CONECT  286  271
CONECT  287  271
CONECT  288  274
CONECT  289  277
CONECT  290  278
CONECT  291  278
CONECT  292  293  294  295
CONECT  293  292
CONECT  294  292
CONECT  295  292  296
CONECT  296  295  312  313  297
CONECT  297  296  314  298  309
CONECT  298  297  299
CONECT  299  298  315  300  310
CONECT  300  299  301  307
CONECT  301  300  316  302  302
CONECT  302  301  301  303  304
CONECT  303  302  317  318  319
CONECT  304  302  305  305  306
CONECT  305  304  304
CONECT  306  304  320  307
CONECT  307  300  306  308  308
CONECT  308  307  307
CONECT  309  297  321  310  311
CONECT  310  299  309  322  323
CONECT  311  309
CONECT  312  296
CONECT  313  296
CONECT  314  297
CONECT  315  299
CONECT  316  301
CONECT  317  303
CONECT  318  303
CONECT  319  303
CONECT  320  306
CONECT  321  309
CONECT  322  310
CONECT  323  310
CONECT  324  325  326  327
CONECT  325  324
CONECT  326  324
CONECT  327  324  328
CONECT  328  327  344  345  329
CONECT  329  328  346  330  341
CONECT  330  329  331
CONECT  331  330  347  332  342
CONECT  332  331  333  339
CONECT  333  332  348  334  334
CONECT  334  333  333  335  336
CONECT  335  334  349  350  351
CONECT  336  334  337  337  338
CONECT  337  336  336
CONECT  338  336  352  339
CONECT  339  332  338  340  340
CONECT  340  339  339
CONECT  341  329  353  342  343
CONECT  342  331  341  354  355
CONECT  343  341
CONECT  344  328
CONECT  345  328
CONECT  346  329
CONECT  347  331
CONECT  348  333
CONECT  349  335
CONECT  350  335
CONECT  351  335
CONECT  352  338
CONECT  353  341
CONECT  354  342
CONECT  355  342
CONECT  356  357  358  359
CONECT  357  356
CONECT  358  356
CONECT  359  356  360
CONECT  360  359  376  377  361
CONECT  361  360  378  362  373
CONECT  362  361  363
CONECT  363  362  379  364  374
CONECT  364  363  365  371
CONECT  365  364  380  366  366
CONECT  366  365  365  367  368
CONECT  367  366  381  382  383
CONECT  368  366  369  369  370
CONECT  369  368  368
CONECT  370  368  384  371
CONECT  371  364  370  372  372
CONECT  372  371  371
CONECT  373  361  385  374  375
CONECT  374  363  373  386  387
CONECT  375  373
CONECT  376  360
CONECT  377  360
CONECT  378  361
CONECT  379  363
CONECT  380  365
CONECT  381  367
CONECT  382  367
CONECT  383  367
CONECT  384  370
CONECT  385  373
CONECT  386  374
CONECT  387  374
CONECT  388  389  390  391
CONECT  389  388
CONECT  390  388
CONECT  391  388  392
CONECT  392  391  408  409  393
CONECT  393  392  410  394  405
CONECT  394  393  395
CONECT  395  394  411  396  406
CONECT  396  395  397  403
CONECT  397  396  412  398  398
CONECT  398  397  397  399  400
CONECT  399  398  413  414  415
CONECT  400  398  401  401  402
CONECT  401  400  400
CONECT  402  400  416  403
CONECT  403  396  402  404  404
CONECT  404  403  403
CONECT  405  393  417  406  407
CONECT  406  395  405  418  419
CONECT  407  405
CONECT  408  392
CONECT  409  392
CONECT  410  393
CONECT  411  395
CONECT  412  397
CONECT  413  399
CONECT  414  399
CONECT  415  399
CONECT  416  402
CONECT  417  405
CONECT  418  406
CONECT  419  406
CONECT  420  421  422  423
CONECT  421  420
CONECT  422  420
CONECT  423  420  424
CONECT  424  423  440  441  425
CONECT  425  424  442  426  437
CONECT  426  425  427
CONECT  427  426  443  428  438
CONECT  428  427  429  435
CONECT  429  428  444  430  430
CONECT  430  429  429  431  432
CONECT  431  430  445  446  447
CONECT  432  430  433  433  434
CONECT  433  432  432
CONECT  434  432  448  435
CONECT  435  428  434  436  436
CONECT  436  435  435
CONECT  437  425  449  438  439
CONECT  438  427  437  450  451
CONECT  439  437
CONECT  440  424
CONECT  441  424
CONECT  442  425
CONECT  443  427
CONECT  444  429
CONECT  445  431
CONECT  446  431
CONECT  447  431
CONECT  448  434
CONECT  449  437
CONECT  450  438
CONECT  451  438
CONECT  452  453  454  455
CONECT  453  452
CONECT  454  452
CONECT  455  452  456
CONECT  456  455  472  473  457
CONECT  457  456  474  458  469
CONECT  458  457  459
CONECT  459  458  475  460  470
CONECT  460  459  461  467
CONECT  461  460  476  462  462
CONECT  462  461  461  463  464
CONECT  463  462  477  478  479
CONECT  464  462  465  465  466
CONECT  465  464  464
CONECT  466  464  480  467
CONECT  467  460  466  468  468
CONECT  468  467  467
CONECT  469  457  481  470  471
CONECT  470  459  469  482  483
CONECT  471  469
CONECT  472  456
CONECT  473  456
CONECT  474  457
CONECT  475  459
CONECT  476  461
CONECT  477  463
CONECT  478  463
CONECT  479  463
CONECT  480  466
CONECT  481  469
CONECT  482  470
CONECT  483  470
CONECT  484  485  486  487
CONECT  485  484
CONECT  486  484
CONECT  487  484  488
CONECT  488  487  504  505  489
CONECT  489  488  506  490  501
CONECT  490  489  491
CONECT  491  490  507  492  502
CONECT  492  491  493  499
CONECT  493  492  508  494  494
CONECT  494  493  493  495  496
CONECT  495  494  509  510  511
CONECT  496  494  497  497  498
CONECT  497  496  496
CONECT  498  496  512  499
CONECT  499  492  498  500  500
CONECT  500  499  499
CONECT  501  489  513  502  503
CONECT  502  491  501  514  515
CONECT  503  501
CONECT  504  488
CONECT  505  488
CONECT  506  489
CONECT  507  491
CONECT  508  493
CONECT  509  495
CONECT  510  495
CONECT  511  495
CONECT  512  498
CONECT  513  501
CONECT  514  502
CONECT  515  502
CONECT  516  517  518  519
CONECT  517  516
CONECT  518  516
CONECT  519  516  520
CONECT  520  519  536  537  521
CONECT  521  520  538  522  533
CONECT  522  521  523
CONECT  523  522  539  524  534
CONECT  524  523  525  531
CONECT  525  524  540  526  526
CONECT  526  525  525  527  528
CONECT  527  526  541  542  543
CONECT  528  526  529  529  530
CONECT  529  528  528
CONECT  530  528  544  531
CONECT  531  524  530  532  532
CONECT  532  531  531
CONECT  533  521  545  534  535
CONECT  534  523  533  546  547
CONECT  535  533
CONECT  536  520
CONECT  537  520
CONECT  538  521
CONECT  539  523
CONECT  540  525
CONECT  541  527
CONECT  542  527
CONECT  543  527
CONECT  544  530
CONECT  545  533
CONECT  546  534
CONECT  547  534
CONECT  548  549  550  551
CONECT  549  548
CONECT  550  548
CONECT  551  548  552
CONECT  552  551  568  569  553
CONECT  553  552  570  554  565
CONECT  554  553  555
CONECT  555  554  571  556  566
CONECT  556  555  557  563
CONECT  557  556  572  558  558
CONECT  558  557  557  559  560
CONECT  559  558  573  574  575
CONECT  560  558  561  561  562
CONECT  561  560  560
CONECT  562  560  576  563
CONECT  563  556  562  564  564
CONECT  564  563  563
CONECT  565  553  577  566  567
CONECT  566  555  565  578  579
CONECT  567  565  580
CONECT  568  552
CONECT  569  552
CONECT  570  553
CONECT  571  555
CONECT  572  557
CONECT  573  559
CONECT  574  559
CONECT  575  559
CONECT  576  562
CONECT  577  565
CONECT  578  566
CONECT  579  566
CONECT  580  567
END
