# Supplementary material for: Synthesis and applications of theranostic oligonucleotides carrying multiple fluorine atoms
Source: Theranostics. 2020 Jan 1;10(3):1391–414. doi: 10.7150/thno.37936 (PMC6956824; doi:10.7150/thno.37936)
Supplement: Supplementary file 1 — Supplementary data. [file thnov10p1391s1.zip › 5b.pdb]

REMARK  99                                                                      
REMARK  99 MOE v2018.01 (Chemical Computing Group ULC) Thu Oct 04 05:44:04 2018 
ATOM      1  O5'  DT A   1      -0.811  -1.260   2.872  1.00  0.00           O  
ATOM      2  C5'  DT A   1       0.366  -2.044   2.602  1.00  0.00           C  
ATOM      3  C4'  DT A   1       1.452  -1.163   2.008  1.00  0.00           C  
ATOM      4  O4'  DT A   1       1.362  -1.072   0.553  1.00  0.00           O  
ATOM      5  C1'  DT A   1       1.452   0.297   0.183  1.00  0.00           C  
ATOM      6  N1   DT A   1       0.752   0.472  -1.166  1.00  0.00           N  
ATOM      7  C6   DT A   1      -0.600   0.661  -1.288  1.00  0.00           C  
ATOM      8  C5   DT A   1      -1.167   0.863  -2.485  1.00  0.00           C  
ATOM      9  C7   DT A   1      -2.645   1.072  -2.629  1.00  0.00           C  
ATOM     10  C4   DT A   1      -0.370   0.889  -3.684  1.00  0.00           C  
ATOM     11  O4   DT A   1      -0.802   1.068  -4.821  1.00  0.00           O  
ATOM     12  N3   DT A   1       0.978   0.690  -3.467  1.00  0.00           N  
ATOM     13  C2   DT A   1       1.591   0.480  -2.249  1.00  0.00           C  
ATOM     14  O2   DT A   1       2.796   0.313  -2.158  1.00  0.00           O  
ATOM     15  C3'  DT A   1       1.452   0.297   2.470  1.00  0.00           C  
ATOM     16  C2'  DT A   1       0.787   1.065   1.327  1.00  0.00           C  
ATOM     17  O3'  DT A   1       2.796   0.741   2.589  1.00  0.00           O  
ATOM     18  P    DT A   1      -2.057  -2.023   3.639  1.00  0.00           P1+
ATOM     19  O    DT A   1      -3.123  -0.977   4.048  1.00  0.00           O  
ATOM     20  O    DT A   1      -2.512  -2.918   2.555  1.00  0.00           O1-
ATOM     21  O    DT A   1      -1.485  -2.762   4.815  1.00  0.00           O1-
ATOM     22  C    DT A   1      -6.730  -1.503   6.045  1.00  0.00           C  
ATOM     23  N    DT A   1      -7.932  -1.638   6.786  1.00  0.00           N  
ATOM     24  C1   DT A   1      -8.867  -2.717   6.424  1.00  0.00           C  
ATOM     25  C12  DT A   1     -10.240  -2.033   6.304  1.00  0.00           C  
ATOM     26 C123  DT A   1     -11.234  -3.104   5.793  1.00  0.00           C  
ATOM     27 C122  DT A   1     -12.659  -2.491   5.638  1.00  0.00           C  
ATOM     28 F121  DT A   1     -12.581  -1.448   4.774  1.00  0.00           F  
ATOM     29 F122  DT A   1     -13.036  -2.015   6.855  1.00  0.00           F  
ATOM     30 C123  DT A   1     -13.677  -3.577   5.120  1.00  0.00           C  
ATOM     31 F121  DT A   1     -13.165  -4.150   3.978  1.00  0.00           F  
ATOM     32 C122  DT A   1     -15.084  -2.945   4.819  1.00  0.00           C  
ATOM     33 F121  DT A   1     -14.989  -2.131   3.727  1.00  0.00           F  
ATOM     34 F122  DT A   1     -15.494  -2.171   5.866  1.00  0.00           F  
ATOM     35 C123  DT A   1     -16.154  -4.070   4.566  1.00  0.00           C  
ATOM     36 F121  DT A   1     -15.657  -5.015   3.716  1.00  0.00           F  
ATOM     37 C122  DT A   1     -17.473  -3.469   3.949  1.00  0.00           C  
ATOM     38 F121  DT A   1     -17.235  -3.102   2.658  1.00  0.00           F  
ATOM     39 F122  DT A   1     -17.844  -2.346   4.626  1.00  0.00           F  
ATOM     40 C123  DT A   1     -18.650  -4.513   4.006  1.00  0.00           C  
ATOM     41 F121  DT A   1     -18.221  -5.735   3.585  1.00  0.00           F  
ATOM     42 C122  DT A   1     -19.847  -4.053   3.111  1.00  0.00           C  
ATOM     43 F121  DT A   1     -19.508  -4.166   1.778  1.00  0.00           F  
ATOM     44 F122  DT A   1     -20.159  -2.734   3.339  1.00  0.00           F  
ATOM     45 C123  DT A   1     -21.107  -4.944   3.401  1.00  0.00           C  
ATOM     46 F121  DT A   1     -20.835  -6.258   3.298  1.00  0.00           F  
ATOM     47 F122  DT A   1     -22.082  -4.663   2.511  1.00  0.00           F  
ATOM     48 F123  DT A   1     -21.614  -4.713   4.630  1.00  0.00           F  
ATOM     49 F123  DT A   1     -19.059  -4.655   5.299  1.00  0.00           F  
ATOM     50 F123  DT A   1     -16.432  -4.698   5.745  1.00  0.00           F  
ATOM     51 F123  DT A   1     -13.772  -4.574   6.057  1.00  0.00           F  
ATOM     52  C2   DT A   1      -7.844  -1.260   8.215  1.00  0.00           C  
ATOM     53  C22  DT A   1      -6.902  -2.285   8.894  1.00  0.00           C  
ATOM     54 C223  DT A   1      -6.680  -1.899  10.381  1.00  0.00           C  
ATOM     55 C222  DT A   1      -7.783  -2.476  11.323  1.00  0.00           C  
ATOM     56 F221  DT A   1      -7.818  -3.823  11.160  1.00  0.00           F  
ATOM     57 F222  DT A   1      -8.978  -1.971  10.929  1.00  0.00           F  
ATOM     58 C223  DT A   1      -7.485  -2.098  12.825  1.00  0.00           C  
ATOM     59 F221  DT A   1      -6.196  -2.472  13.127  1.00  0.00           F  
ATOM     60 C222  DT A   1      -8.492  -2.805  13.803  1.00  0.00           C  
ATOM     61 F221  DT A   1      -8.242  -4.147  13.815  1.00  0.00           F  
ATOM     62 F222  DT A   1      -9.775  -2.636  13.368  1.00  0.00           F  
ATOM     63 C223  DT A   1      -8.362  -2.215  15.256  1.00  0.00           C  
ATOM     64 F221  DT A   1      -7.048  -2.120  15.613  1.00  0.00           F  
ATOM     65 C222  DT A   1      -9.113  -3.121  16.304  1.00  0.00           C  
ATOM     66 F221  DT A   1      -8.415  -4.279  16.474  1.00  0.00           F  
ATOM     67 F222  DT A   1     -10.348  -3.458  15.835  1.00  0.00           F  
ATOM     68 C223  DT A   1      -9.273  -2.377  17.682  1.00  0.00           C  
ATOM     69 F221  DT A   1      -8.099  -1.788  18.041  1.00  0.00           F  
ATOM     70 C222  DT A   1      -9.712  -3.374  18.804  1.00  0.00           C  
ATOM     71 F221  DT A   1      -8.667  -4.217  19.120  1.00  0.00           F  
ATOM     72 F222  DT A   1     -10.757  -4.163  18.386  1.00  0.00           F  
ATOM     73 C223  DT A   1     -10.142  -2.579  20.089  1.00  0.00           C  
ATOM     74 F221  DT A   1      -9.196  -1.707  20.487  1.00  0.00           F  
ATOM     75 F222  DT A   1     -10.354  -3.436  21.109  1.00  0.00           F  
ATOM     76 F223  DT A   1     -11.290  -1.898  19.898  1.00  0.00           F  
ATOM     77 F223  DT A   1     -10.196  -1.383  17.549  1.00  0.00           F  
ATOM     78 F223  DT A   1      -8.875  -0.951  15.275  1.00  0.00           F  
ATOM     79 F223  DT A   1      -7.545  -0.733  12.952  1.00  0.00           F  
ATOM     80  C    DT A   1      -6.176  -0.226   5.896  1.00  0.00           C  
ATOM     81  C    DT A   1      -4.971  -0.066   5.218  1.00  0.00           C  
ATOM     82  C    DT A   1      -4.328  -1.184   4.694  1.00  0.00           C  
ATOM     83  C    DT A   1      -4.878  -2.461   4.821  1.00  0.00           C  
ATOM     84  C    DT A   1      -6.081  -2.620   5.499  1.00  0.00           C  
ATOM     85  H5'  DT A   1       0.137  -2.855   1.909  1.00  0.00           H  
ATOM     86 H5''  DT A   1       0.731  -2.463   3.541  1.00  0.00           H  
ATOM     87  H4'  DT A   1       2.425  -1.605   2.219  1.00  0.00           H  
ATOM     88  H1'  DT A   1       2.493   0.629   0.129  1.00  0.00           H  
ATOM     89  H6   DT A   1      -1.237   0.637  -0.417  1.00  0.00           H  
ATOM     90  H71  DT A   1      -3.143   1.052  -1.658  1.00  0.00           H  
ATOM     91  H72  DT A   1      -2.832   2.035  -3.104  1.00  0.00           H  
ATOM     92  H73  DT A   1      -3.063   0.289  -3.262  1.00  0.00           H  
ATOM     93  H3   DT A   1       1.570   0.692  -4.274  1.00  0.00           H  
ATOM     94  H3'  DT A   1       0.877   0.405   3.391  1.00  0.00           H  
ATOM     95  H2'  DT A   1      -0.295   1.013   1.398  1.00  0.00           H  
ATOM     96 H2''  DT A   1       1.076   2.116   1.348  1.00  0.00           H  
ATOM     97  H11  DT A   1      -8.616  -3.114   5.448  1.00  0.00           H  
ATOM     98 H121  DT A   1     -10.162  -1.207   5.593  1.00  0.00           H  
ATOM     99 H122  DT A   1     -10.553  -1.647   7.275  1.00  0.00           H  
ATOM    100 H121  DT A   1     -10.893  -3.473   4.825  1.00  0.00           H  
ATOM    101 H123  DT A   1     -11.274  -3.930   6.503  1.00  0.00           H  
ATOM    102  H13  DT A   1      -8.896  -3.477   7.193  1.00  0.00           H  
ATOM    103  H21  DT A   1      -7.410  -0.273   8.300  1.00  0.00           H  
ATOM    104 H221  DT A   1      -5.932  -2.248   8.396  1.00  0.00           H  
ATOM    105 H222  DT A   1      -7.290  -3.298   8.795  1.00  0.00           H  
ATOM    106 H221  DT A   1      -5.720  -2.319  10.683  1.00  0.00           H  
ATOM    107 H223  DT A   1      -6.623  -0.814  10.483  1.00  0.00           H  
ATOM    108  H23  DT A   1      -8.828  -1.303   8.659  1.00  0.00           H  
ATOM    109  H    DT A   1      -6.682   0.612   6.295  1.00  0.00           H  
ATOM    110  H    DT A   1      -4.536   0.891   5.101  1.00  0.00           H  
ATOM    111  H    DT A   1      -4.379  -3.303   4.412  1.00  0.00           H  
ATOM    112  H    DT A   1      -6.485  -3.589   5.619  1.00  0.00           H  
ATOM    113  P    DT A   2       3.190   1.691   3.808  1.00  0.00           P1+
ATOM    114  OP1  DT A   2       3.468   0.870   5.008  1.00  0.00           O1-
ATOM    115  OP2  DT A   2       2.164   2.747   3.967  1.00  0.00           O1-
ATOM    116  O5'  DT A   2       4.551   2.341   3.276  1.00  0.00           O  
ATOM    117  C5'  DT A   2       5.383   1.581   2.379  1.00  0.00           C  
ATOM    118  C4'  DT A   2       5.876   2.470   1.249  1.00  0.00           C  
ATOM    119  O4'  DT A   2       4.948   2.501   0.121  1.00  0.00           O  
ATOM    120  C1'  DT A   2       4.742   3.857  -0.252  1.00  0.00           C  
ATOM    121  N1   DT A   2       3.378   3.959  -0.938  1.00  0.00           N  
ATOM    122  C6   DT A   2       2.203   4.105  -0.248  1.00  0.00           C  
ATOM    123  C5   DT A   2       1.035   4.244  -0.888  1.00  0.00           C  
ATOM    124  C7   DT A   2      -0.257   4.405  -0.143  1.00  0.00           C  
ATOM    125  C4   DT A   2       0.979   4.247  -2.327  1.00  0.00           C  
ATOM    126  O4   DT A   2      -0.044   4.368  -2.999  1.00  0.00           O  
ATOM    127  N3   DT A   2       2.207   4.095  -2.938  1.00  0.00           N  
ATOM    128  C2   DT A   2       3.424   3.949  -2.307  1.00  0.00           C  
ATOM    129  O2   DT A   2       4.461   3.821  -2.936  1.00  0.00           O  
ATOM    130  C3'  DT A   2       6.078   3.945   1.601  1.00  0.00           C  
ATOM    131  C2'  DT A   2       4.836   4.649   1.054  1.00  0.00           C  
ATOM    132  O3'  DT A   2       7.216   4.432   0.905  1.00  0.00           O  
ATOM    133  H5'  DT A   2       4.830   0.737   1.963  1.00  0.00           H  
ATOM    134 H5''  DT A   2       6.247   1.209   2.933  1.00  0.00           H  
ATOM    135  H4'  DT A   2       6.807   2.063   0.857  1.00  0.00           H  
ATOM    136  H1'  DT A   2       5.538   4.216  -0.910  1.00  0.00           H  
ATOM    137  H6   DT A   2       2.197   4.096   0.832  1.00  0.00           H  
ATOM    138  H71  DT A   2      -0.091   4.408   0.936  1.00  0.00           H  
ATOM    139  H72  DT A   2      -0.729   5.343  -0.433  1.00  0.00           H  
ATOM    140  H73  DT A   2      -0.929   3.586  -0.400  1.00  0.00           H  
ATOM    141  H3   DT A   2       2.214   4.082  -3.939  1.00  0.00           H  
ATOM    142  H3'  DT A   2       6.146   4.072   2.683  1.00  0.00           H  
ATOM    143  H2'  DT A   2       4.004   4.569   1.746  1.00  0.00           H  
ATOM    144 H2''  DT A   2       5.035   5.708   0.886  1.00  0.00           H  
ATOM    145  P    DT A   3       8.205   5.439   1.649  1.00  0.00           P1+
ATOM    146  OP1  DT A   3       9.168   4.674   2.470  1.00  0.00           O1-
ATOM    147  OP2  DT A   3       7.418   6.471   2.363  1.00  0.00           O1-
ATOM    148  O5'  DT A   3       8.966   6.107   0.410  1.00  0.00           O  
ATOM    149  C5'  DT A   3       9.151   5.337  -0.793  1.00  0.00           C  
ATOM    150  C4'  DT A   3       8.849   6.195  -2.010  1.00  0.00           C  
ATOM    151  O4'  DT A   3       7.437   6.156  -2.381  1.00  0.00           O  
ATOM    152  C1'  DT A   3       6.990   7.490  -2.583  1.00  0.00           C  
ATOM    153  N1   DT A   3       5.479   7.526  -2.342  1.00  0.00           N  
ATOM    154  C6   DT A   3       4.924   7.665  -1.097  1.00  0.00           C  
ATOM    155  C5   DT A   3       3.596   7.746  -0.934  1.00  0.00           C  
ATOM    156  C7   DT A   3       2.979   7.898   0.425  1.00  0.00           C  
ATOM    157  C4   DT A   3       2.710   7.691  -2.067  1.00  0.00           C  
ATOM    158  O4   DT A   3       1.483   7.758  -2.014  1.00  0.00           O  
ATOM    159  N3   DT A   3       3.355   7.551  -3.279  1.00  0.00           N  
ATOM    160  C2   DT A   3       4.717   7.465  -3.478  1.00  0.00           C  
ATOM    161  O2   DT A   3       5.195   7.342  -4.594  1.00  0.00           O  
ATOM    162  C3'  DT A   3       9.151   7.688  -1.865  1.00  0.00           C  
ATOM    163  C2'  DT A   3       7.792   8.335  -1.591  1.00  0.00           C  
ATOM    164  O3'  DT A   3       9.644   8.180  -3.102  1.00  0.00           O  
ATOM    165  H5'  DT A   3       8.498   4.462  -0.793  1.00  0.00           H  
ATOM    166 H5''  DT A   3      10.192   5.011  -0.844  1.00  0.00           H  
ATOM    167  H4'  DT A   3       9.393   5.800  -2.867  1.00  0.00           H  
ATOM    168  H1'  DT A   3       7.233   7.846  -3.587  1.00  0.00           H  
ATOM    169  H6   DT A   3       5.550   7.698  -0.218  1.00  0.00           H  
ATOM    170  H71  DT A   3       3.743   7.948   1.202  1.00  0.00           H  
ATOM    171  H72  DT A   3       2.383   8.810   0.452  1.00  0.00           H  
ATOM    172  H73  DT A   3       2.321   7.052   0.622  1.00  0.00           H  
ATOM    173  H3   DT A   3       2.777   7.500  -4.094  1.00  0.00           H  
ATOM    174  H3'  DT A   3       9.832   7.859  -1.029  1.00  0.00           H  
ATOM    175  H2'  DT A   3       7.527   8.258  -0.542  1.00  0.00           H  
ATOM    176 H2''  DT A   3       7.807   9.391  -1.859  1.00  0.00           H  
ATOM    177  P    DC A   4      10.833   9.243  -3.093  1.00  0.00           P1+
ATOM    178  OP1  DC A   4      12.129   8.538  -2.980  1.00  0.00           O1-
ATOM    179  OP2  DC A   4      10.566  10.279  -2.069  1.00  0.00           O1-
ATOM    180  O5'  DC A   4      10.696   9.883  -4.552  1.00  0.00           O  
ATOM    181  C5'  DC A   4      10.177   9.073  -5.624  1.00  0.00           C  
ATOM    182  C4'  DC A   4       9.182   9.874  -6.447  1.00  0.00           C  
ATOM    183  O4'  DC A   4       7.823   9.781  -5.920  1.00  0.00           O  
ATOM    184  C1'  DC A   4       7.282  11.092  -5.841  1.00  0.00           C  
ATOM    185  N1   DC A   4       6.225  11.095  -4.791  1.00  0.00           N  
ATOM    186  C6   DC A   4       6.545  11.216  -3.474  1.00  0.00           C  
ATOM    187  C5   DC A   4       5.578  11.219  -2.516  1.00  0.00           C  
ATOM    188  C4   DC A   4       4.226  11.088  -2.962  1.00  0.00           C  
ATOM    189  N4   DC A   4       3.238  11.083  -2.086  1.00  0.00           N  
ATOM    190  N3   DC A   4       3.923  10.970  -4.252  1.00  0.00           N  
ATOM    191  C2   DC A   4       4.904  10.970  -5.194  1.00  0.00           C  
ATOM    192  O2   DC A   4       4.661  10.862  -6.405  1.00  0.00           O  
ATOM    193  C3'  DC A   4       9.443  11.380  -6.528  1.00  0.00           C  
ATOM    194  C2'  DC A   4       8.473  11.998  -5.520  1.00  0.00           C  
ATOM    195  O3'  DC A   4       9.097  11.838  -7.827  1.00  0.00           O  
ATOM    196  H5'  DC A   4       9.688   8.182  -5.230  1.00  0.00           H  
ATOM    197 H5''  DC A   4      11.005   8.775  -6.272  1.00  0.00           H  
ATOM    198  H4'  DC A   4       9.139   9.463  -7.455  1.00  0.00           H  
ATOM    199  H1'  DC A   4       6.875  11.399  -6.811  1.00  0.00           H  
ATOM    200  H6   DC A   4       7.568  11.301  -3.151  1.00  0.00           H  
ATOM    201  H5   DC A   4       5.855  11.312  -1.478  1.00  0.00           H  
ATOM    202  H41  DC A   4       2.319  10.986  -2.475  1.00  0.00           H  
ATOM    203  H42  DC A   4       3.438  11.169  -1.111  1.00  0.00           H  
ATOM    204  H3'  DC A   4      10.476  11.602  -6.252  1.00  0.00           H  
ATOM    205  H2'  DC A   4       8.890  11.978  -4.521  1.00  0.00           H  
ATOM    206 H2''  DC A   4       8.276  13.041  -5.771  1.00  0.00           H  
ATOM    207  P    DC A   5      10.016  12.934  -8.531  1.00  0.00           P1+
ATOM    208  OP1  DC A   5      11.165  12.271  -9.188  1.00  0.00           O1-
ATOM    209  OP2  DC A   5      10.351  14.001  -7.560  1.00  0.00           O1-
ATOM    210  O5'  DC A   5       9.023  13.513  -9.643  1.00  0.00           O  
ATOM    211  C5'  DC A   5       8.014  12.648 -10.196  1.00  0.00           C  
ATOM    212  C4'  DC A   5       6.690  13.387 -10.291  1.00  0.00           C  
ATOM    213  O4'  DC A   5       5.901  13.276  -9.068  1.00  0.00           O  
ATOM    214  C1'  DC A   5       5.449  14.573  -8.706  1.00  0.00           C  
ATOM    215  N1   DC A   5       5.207  14.587  -7.236  1.00  0.00           N  
ATOM    216  C6   DC A   5       6.229  14.767  -6.358  1.00  0.00           C  
ATOM    217  C5   DC A   5       6.006  14.780  -5.016  1.00  0.00           C  
ATOM    218  C4   DC A   5       4.656  14.593  -4.583  1.00  0.00           C  
ATOM    219  N4   DC A   5       4.368  14.593  -3.295  1.00  0.00           N  
ATOM    220  N3   DC A   5       3.662  14.417  -5.450  1.00  0.00           N  
ATOM    221  C2   DC A   5       3.907  14.408  -6.787  1.00  0.00           C  
ATOM    222  O2   DC A   5       3.007  14.246  -7.625  1.00  0.00           O  
ATOM    223  C3'  DC A   5       6.785  14.896 -10.533  1.00  0.00           C  
ATOM    224  C2'  DC A   5       6.560  15.524  -9.156  1.00  0.00           C  
ATOM    225  O3'  DC A   5       5.724  15.293 -11.389  1.00  0.00           O  
ATOM    226  H5'  DC A   5       7.888  11.758  -9.577  1.00  0.00           H  
ATOM    227 H5''  DC A   5       8.319  12.348 -11.201  1.00  0.00           H  
ATOM    228  H4'  DC A   5       6.085  12.936 -11.078  1.00  0.00           H  
ATOM    229  H1'  DC A   5       4.539  14.831  -9.258  1.00  0.00           H  
ATOM    230  H6   DC A   5       7.243  14.894  -6.696  1.00  0.00           H  
ATOM    231  H5   DC A   5       6.833  14.921  -4.337  1.00  0.00           H  
ATOM    232  H41  DC A   5       3.400  14.455  -3.070  1.00  0.00           H  
ATOM    233  H42  DC A   5       5.096  14.723  -2.623  1.00  0.00           H  
ATOM    234  H3'  DC A   5       7.773  15.158 -10.917  1.00  0.00           H  
ATOM    235  H2'  DC A   5       7.483  15.555  -8.591  1.00  0.00           H  
ATOM    236 H2''  DC A   5       6.206  16.550  -9.260  1.00  0.00           H  
ATOM    237  P    DC A   6       6.007  16.387 -12.514  1.00  0.00           P1+
ATOM    238  OP1  DC A   6       6.584  15.732 -13.710  1.00  0.00           O1-
ATOM    239  OP2  DC A   6       6.797  17.499 -11.939  1.00  0.00           O1-
ATOM    240  O5'  DC A   6       4.526  16.894 -12.842  1.00  0.00           O  
ATOM    241  C5'  DC A   6       3.425  15.979 -12.687  1.00  0.00           C  
ATOM    242  C4'  DC A   6       2.263  16.676 -12.000  1.00  0.00           C  
ATOM    243  O4'  DC A   6       2.344  16.590 -10.544  1.00  0.00           O  
ATOM    244  C1'  DC A   6       2.129  17.887 -10.006  1.00  0.00           C  
ATOM    245  N1   DC A   6       2.792  17.950  -8.673  1.00  0.00           N  
ATOM    246  C6   DC A   6       4.126  18.194  -8.562  1.00  0.00           C  
ATOM    247  C5   DC A   6       4.729  18.252  -7.344  1.00  0.00           C  
ATOM    248  C4   DC A   6       3.896  18.043  -6.200  1.00  0.00           C  
ATOM    249  N4   DC A   6       4.415  18.085  -4.987  1.00  0.00           N  
ATOM    250  N3   DC A   6       2.593  17.805  -6.318  1.00  0.00           N  
ATOM    251  C2   DC A   6       2.009  17.752  -7.545  1.00  0.00           C  
ATOM    252  O2   DC A   6       0.798  17.532  -7.695  1.00  0.00           O  
ATOM    253  C3'  DC A   6       2.130  18.177 -12.273  1.00  0.00           C  
ATOM    254  C2'  DC A   6       2.723  18.851 -11.035  1.00  0.00           C  
ATOM    255  O3'  DC A   6       0.752  18.510 -12.352  1.00  0.00           O  
ATOM    256  H5'  DC A   6       3.726  15.111 -12.099  1.00  0.00           H  
ATOM    257 H5''  DC A   6       3.099  15.650 -13.676  1.00  0.00           H  
ATOM    258  H4'  DC A   6       1.334  16.178 -12.276  1.00  0.00           H  
ATOM    259  H1'  DC A   6       1.058  18.097  -9.924  1.00  0.00           H  
ATOM    260  H6   DC A   6       4.743  18.336  -9.432  1.00  0.00           H  
ATOM    261  H5   DC A   6       5.788  18.442  -7.280  1.00  0.00           H  
ATOM    262  H41  DC A   6       3.769  17.929  -4.237  1.00  0.00           H  
ATOM    263  H42  DC A   6       5.392  18.262  -4.870  1.00  0.00           H  
ATOM    264  H3'  DC A   6       2.694  18.452 -13.167  1.00  0.00           H  
ATOM    265  H2'  DC A   6       3.799  18.930 -11.118  1.00  0.00           H  
ATOM    266 H2''  DC A   6       2.328  19.862 -10.927  1.00  0.00           H  
ATOM    267  P    DA A   7       0.273  19.567 -13.446  1.00  0.00           P1+
ATOM    268  OP1  DA A   7       0.072  18.883 -14.743  1.00  0.00           O1-
ATOM    269  OP2  DA A   7       1.198  20.723 -13.458  1.00  0.00           O1-
ATOM    270  O5'  DA A   7      -1.142  20.018 -12.852  1.00  0.00           O  
ATOM    271  C5'  DA A   7      -1.901  19.079 -12.068  1.00  0.00           C  
ATOM    272  C4'  DA A   7      -2.473  19.769 -10.840  1.00  0.00           C  
ATOM    273  O4'  DA A   7      -1.553  19.741  -9.707  1.00  0.00           O  
ATOM    274  C1'  DA A   7      -1.471  21.051  -9.164  1.00  0.00           C  
ATOM    275  N9   DA A   7      -0.132  21.187  -8.458  1.00  0.00           N  
ATOM    276  C8   DA A   7       1.108  21.528  -8.933  1.00  0.00           C  
ATOM    277  N7   DA A   7       2.023  21.602  -8.012  1.00  0.00           N  
ATOM    278  C5   DA A   7       1.346  21.290  -6.839  1.00  0.00           C  
ATOM    279  C6   DA A   7       1.761  21.196  -5.506  1.00  0.00           C  
ATOM    280  N6   DA A   7       3.019  21.420  -5.105  1.00  0.00           N  
ATOM    281  N1   DA A   7       0.837  20.865  -4.594  1.00  0.00           N  
ATOM    282  C2   DA A   7      -0.411  20.645  -4.996  1.00  0.00           C  
ATOM    283  N3   DA A   7      -0.917  20.702  -6.214  1.00  0.00           N  
ATOM    284  C4   DA A   7       0.034  21.037  -7.113  1.00  0.00           C  
ATOM    285  C3'  DA A   7      -2.809  21.253 -11.006  1.00  0.00           C  
ATOM    286  C2'  DA A   7      -1.636  21.991 -10.360  1.00  0.00           C  
ATOM    287  O3'  DA A   7      -3.987  21.543 -10.268  1.00  0.00           O  
ATOM    288  H5'  DA A   7      -1.273  18.244 -11.755  1.00  0.00           H  
ATOM    289 H5''  DA A   7      -2.727  18.704 -12.674  1.00  0.00           H  
ATOM    290  H4'  DA A   7      -3.364  19.234 -10.514  1.00  0.00           H  
ATOM    291  H1'  DA A   7      -2.276  21.249  -8.451  1.00  0.00           H  
ATOM    292  H8   DA A   7       1.306  21.718  -9.984  1.00  0.00           H  
ATOM    293  H61  DA A   7       3.218  21.324  -4.128  1.00  0.00           H  
ATOM    294  H62  DA A   7       3.698  21.666  -5.806  1.00  0.00           H  
ATOM    295  H2   DA A   7      -1.112  20.381  -4.215  1.00  0.00           H  
ATOM    296  H3'  DA A   7      -2.885  21.509 -12.064  1.00  0.00           H  
ATOM    297  H2'  DA A   7      -0.779  22.046 -11.026  1.00  0.00           H  
ATOM    298 H2''  DA A   7      -1.921  23.003 -10.071  1.00  0.00           H  
ATOM    299  P    DG A   8      -5.063  22.543 -10.890  1.00  0.00           P1+
ATOM    300  OP1  DG A   8      -5.952  21.804 -11.813  1.00  0.00           O1-
ATOM    301  OP2  DG A   8      -4.373  23.724 -11.458  1.00  0.00           O1-
ATOM    302  O5'  DG A   8      -5.882  22.976  -9.586  1.00  0.00           O  
ATOM    303  C5'  DG A   8      -5.996  22.047  -8.492  1.00  0.00           C  
ATOM    304  C4'  DG A   8      -5.774  22.767  -7.173  1.00  0.00           C  
ATOM    305  O4'  DG A   8      -4.365  22.809  -6.793  1.00  0.00           O  
ATOM    306  C1'  DG A   8      -4.041  24.141  -6.420  1.00  0.00           C  
ATOM    307  N9   DG A   8      -2.579  24.339  -6.630  1.00  0.00           N  
ATOM    308  C8   DG A   8      -1.897  24.638  -7.793  1.00  0.00           C  
ATOM    309  N7   DG A   8      -0.601  24.746  -7.637  1.00  0.00           N  
ATOM    310  C5   DG A   8      -0.405  24.501  -6.284  1.00  0.00           C  
ATOM    311  C6   DG A   8       0.789  24.476  -5.515  1.00  0.00           C  
ATOM    312  O6   DG A   8       1.946  24.671  -5.884  1.00  0.00           O  
ATOM    313  N1   DG A   8       0.526  24.185  -4.171  1.00  0.00           N  
ATOM    314  C2   DG A   8      -0.725  23.950  -3.637  1.00  0.00           C  
ATOM    315  N2   DG A   8      -0.764  23.688  -2.324  1.00  0.00           N  
ATOM    316  N3   DG A   8      -1.842  23.976  -4.358  1.00  0.00           N  
ATOM    317  C4   DG A   8      -1.604  24.258  -5.667  1.00  0.00           C  
ATOM    318  C3'  DG A   8      -6.211  24.233  -7.132  1.00  0.00           C  
ATOM    319  C2'  DG A   8      -4.917  25.029  -7.306  1.00  0.00           C  
ATOM    320  O3'  DG A   8      -6.747  24.518  -5.849  1.00  0.00           O  
ATOM    321  H5'  DG A   8      -5.266  21.242  -8.596  1.00  0.00           H  
ATOM    322 H5''  DG A   8      -7.002  21.624  -8.495  1.00  0.00           H  
ATOM    323  H4'  DG A   8      -6.280  22.220  -6.379  1.00  0.00           H  
ATOM    324  H1'  DG A   8      -4.293  24.328  -5.374  1.00  0.00           H  
ATOM    325  H8   DG A   8      -2.386  24.768  -8.752  1.00  0.00           H  
ATOM    326  H1   DG A   8       1.332  24.150  -3.585  1.00  0.00           H  
ATOM    327  H21  DG A   8       0.067  23.659  -1.768  1.00  0.00           H  
ATOM    328  H22  DG A   8      -1.678  23.508  -1.947  1.00  0.00           H  
ATOM    329  H3'  DG A   8      -6.903  24.447  -7.949  1.00  0.00           H  
ATOM    330  H2'  DG A   8      -4.619  25.088  -8.350  1.00  0.00           H  
ATOM    331 H2''  DG A   8      -5.025  26.042  -6.918  1.00  0.00           H  
ATOM    332  P    DC A   9      -8.028  25.462  -5.737  1.00  0.00           P1+
ATOM    333  OP1  DC A   9      -9.254  24.663  -5.953  1.00  0.00           O1-
ATOM    334  OP2  DC A   9      -7.856  26.639  -6.619  1.00  0.00           O1-
ATOM    335  O5'  DC A   9      -7.950  25.922  -4.207  1.00  0.00           O  
ATOM    336  C5'  DC A   9      -7.360  25.032  -3.240  1.00  0.00           C  
ATOM    337  C4'  DC A   9      -6.442  25.809  -2.312  1.00  0.00           C  
ATOM    338  O4'  DC A   9      -5.080  25.907  -2.829  1.00  0.00           O  
ATOM    339  C1'  DC A   9      -4.661  27.261  -2.736  1.00  0.00           C  
ATOM    340  N1   DC A   9      -3.608  27.492  -3.765  1.00  0.00           N  
ATOM    341  C6   DC A   9      -3.937  27.750  -5.060  1.00  0.00           C  
ATOM    342  C5   DC A   9      -2.975  27.961  -5.998  1.00  0.00           C  
ATOM    343  C4   DC A   9      -1.616  27.897  -5.556  1.00  0.00           C  
ATOM    344  N4   DC A   9      -0.631  28.092  -6.414  1.00  0.00           N  
ATOM    345  N3   DC A   9      -1.304  27.645  -4.288  1.00  0.00           N  
ATOM    346  C2   DC A   9      -2.281  27.436  -3.366  1.00  0.00           C  
ATOM    347  O2   DC A   9      -2.030  27.198  -2.175  1.00  0.00           O  
ATOM    348  C3'  DC A   9      -6.840  27.263  -2.044  1.00  0.00           C  
ATOM    349  C2'  DC A   9      -5.929  28.088  -2.954  1.00  0.00           C  
ATOM    350  O3'  DC A   9      -6.536  27.582  -0.694  1.00  0.00           O  
ATOM    351  H5'  DC A   9      -6.791  24.246  -3.738  1.00  0.00           H  
ATOM    352 H5''  DC A   9      -8.157  24.581  -2.645  1.00  0.00           H  
ATOM    353  H4'  DC A   9      -6.362  25.279  -1.363  1.00  0.00           H  
ATOM    354  H1'  DC A   9      -4.284  27.478  -1.731  1.00  0.00           H  
ATOM    355  H6   DC A   9      -4.963  27.782  -5.382  1.00  0.00           H  
ATOM    356  H5   DC A   9      -3.258  28.160  -7.019  1.00  0.00           H  
ATOM    357  H41  DC A   9       0.292  28.030  -6.029  1.00  0.00           H  
ATOM    358  H42  DC A   9      -0.838  28.283  -7.372  1.00  0.00           H  
ATOM    359  H3'  DC A   9      -7.888  27.424  -2.302  1.00  0.00           H  
ATOM    360  H2'  DC A   9      -6.343  28.158  -3.952  1.00  0.00           H  
ATOM    361 H2''  DC A   9      -5.828  29.104  -2.571  1.00  0.00           H  
ATOM    362  P    DC A  10      -7.552  28.492   0.133  1.00  0.00           P1+
ATOM    363  OP1  DC A  10      -8.635  27.650   0.687  1.00  0.00           O1-
ATOM    364  OP2  DC A  10      -7.982  29.639  -0.700  1.00  0.00           O1-
ATOM    365  O5'  DC A  10      -6.616  29.013   1.320  1.00  0.00           O  
ATOM    366  C5'  DC A  10      -5.532  28.179   1.772  1.00  0.00           C  
ATOM    367  C4'  DC A  10      -4.281  29.017   1.975  1.00  0.00           C  
ATOM    368  O4'  DC A  10      -3.485  29.133   0.757  1.00  0.00           O  
ATOM    369  C1'  DC A  10      -3.153  30.501   0.567  1.00  0.00           C  
ATOM    370  N1   DC A  10      -2.912  30.723  -0.887  1.00  0.00           N  
ATOM    371  C6   DC A  10      -3.947  30.920  -1.747  1.00  0.00           C  
ATOM    372  C5   DC A  10      -3.725  31.123  -3.074  1.00  0.00           C  
ATOM    373  C4   DC A  10      -2.363  31.115  -3.511  1.00  0.00           C  
ATOM    374  N4   DC A  10      -2.076  31.305  -4.785  1.00  0.00           N  
ATOM    375  N3   DC A  10      -1.358  30.921  -2.662  1.00  0.00           N  
ATOM    376  C2   DC A  10      -1.601  30.720  -1.339  1.00  0.00           C  
ATOM    377  O2   DC A  10      -0.691  30.536  -0.518  1.00  0.00           O  
ATOM    378  C3'  DC A  10      -4.514  30.468   2.404  1.00  0.00           C  
ATOM    379  C2'  DC A  10      -4.346  31.283   1.121  1.00  0.00           C  
ATOM    380  O3'  DC A  10      -3.494  30.847   3.316  1.00  0.00           O  
ATOM    381  H5'  DC A  10      -5.326  27.390   1.047  1.00  0.00           H  
ATOM    382 H5''  DC A  10      -5.809  27.728   2.727  1.00  0.00           H  
ATOM    383  H4'  DC A  10      -3.638  28.526   2.705  1.00  0.00           H  
ATOM    384  H1'  DC A  10      -2.270  30.768   1.158  1.00  0.00           H  
ATOM    385  H6   DC A  10      -4.968  30.911  -1.408  1.00  0.00           H  
ATOM    386  H5   DC A  10      -4.561  31.274  -3.739  1.00  0.00           H  
ATOM    387  H41  DC A  10      -1.100  31.284  -5.014  1.00  0.00           H  
ATOM    388  H42  DC A  10      -2.813  31.452  -5.444  1.00  0.00           H  
ATOM    389  H3'  DC A  10      -5.521  30.589   2.806  1.00  0.00           H  
ATOM    390  H2'  DC A  10      -5.267  31.302   0.553  1.00  0.00           H  
ATOM    391 H2''  DC A  10      -4.087  32.316   1.357  1.00  0.00           H  
ATOM    392  P    DC A  11      -3.875  31.760   4.567  1.00  0.00           P1+
ATOM    393  OP1  DC A  11      -4.390  30.909   5.663  1.00  0.00           O1-
ATOM    394  OP2  DC A  11      -4.763  32.860   4.127  1.00  0.00           O1-
ATOM    395  O5'  DC A  11      -2.446  32.353   4.974  1.00  0.00           O  
ATOM    396  C5'  DC A  11      -1.266  31.568   4.717  1.00  0.00           C  
ATOM    397  C4'  DC A  11      -0.172  32.449   4.137  1.00  0.00           C  
ATOM    398  O4'  DC A  11      -0.245  32.540   2.682  1.00  0.00           O  
ATOM    399  C1'  DC A  11      -0.149  33.909   2.314  1.00  0.00           C  
ATOM    400  N1   DC A  11      -0.814  34.081   0.992  1.00  0.00           N  
ATOM    401  C6   DC A  11      -2.165  34.215   0.897  1.00  0.00           C  
ATOM    402  C5   DC A  11      -2.770  34.373  -0.311  1.00  0.00           C  
ATOM    403  C4   DC A  11      -1.922  34.387  -1.463  1.00  0.00           C  
ATOM    404  N4   DC A  11      -2.442  34.536  -2.666  1.00  0.00           N  
ATOM    405  N3   DC A  11      -0.602  34.255  -1.360  1.00  0.00           N  
ATOM    406  C2   DC A  11      -0.017  34.099  -0.143  1.00  0.00           C  
ATOM    407  O2   DC A  11       1.209  33.972  -0.007  1.00  0.00           O  
ATOM    408  C3'  DC A  11      -0.177  33.908   4.600  1.00  0.00           C  
ATOM    409  C2'  DC A  11      -0.828  34.677   3.449  1.00  0.00           C  
ATOM    410  O3'  DC A  11       1.165  34.351   4.736  1.00  0.00           O  
ATOM    411  H5'  DC A  11      -1.487  30.758   4.021  1.00  0.00           H  
ATOM    412 H5''  DC A  11      -0.912  31.147   5.661  1.00  0.00           H  
ATOM    413  H4'  DC A  11       0.798  32.005   4.360  1.00  0.00           H  
ATOM    414  H1'  DC A  11       0.899  34.224   2.272  1.00  0.00           H  
ATOM    415  H6   DC A  11      -2.793  34.190   1.770  1.00  0.00           H  
ATOM    416  H5   DC A  11      -3.843  34.474  -0.363  1.00  0.00           H  
ATOM    417  H41  DC A  11      -1.784  34.534  -3.423  1.00  0.00           H  
ATOM    418  H42  DC A  11      -3.431  34.636  -2.771  1.00  0.00           H  
ATOM    419  H3'  DC A  11      -0.763  34.016   5.514  1.00  0.00           H  
ATOM    420  H2'  DC A  11      -1.908  34.648   3.529  1.00  0.00           H  
ATOM    421 H2''  DC A  11      -0.527  35.725   3.474  1.00  0.00           H  
ATOM    422  P    DT A  12       1.545  35.300   5.960  1.00  0.00           P1+
ATOM    423  OP1  DT A  12       1.808  34.479   7.163  1.00  0.00           O1-
ATOM    424  OP2  DT A  12       0.519  36.357   6.108  1.00  0.00           O1-
ATOM    425  O5'  DT A  12       2.913  35.949   5.445  1.00  0.00           O  
ATOM    426  C5'  DT A  12       3.756  35.189   4.557  1.00  0.00           C  
ATOM    427  C4'  DT A  12       4.263  36.078   3.434  1.00  0.00           C  
ATOM    428  O4'  DT A  12       3.349  36.111   2.295  1.00  0.00           O  
ATOM    429  C1'  DT A  12       3.149  37.467   1.921  1.00  0.00           C  
ATOM    430  N1   DT A  12       1.793  37.571   1.218  1.00  0.00           N  
ATOM    431  C6   DT A  12       0.610  37.717   1.894  1.00  0.00           C  
ATOM    432  C5   DT A  12      -0.551  37.858   1.239  1.00  0.00           C  
ATOM    433  C7   DT A  12      -1.851  38.018   1.969  1.00  0.00           C  
ATOM    434  C4   DT A  12      -0.589  37.861  -0.200  1.00  0.00           C  
ATOM    435  O4   DT A  12      -1.604  37.984  -0.884  1.00  0.00           O  
ATOM    436  N3   DT A  12       0.646  37.708  -0.796  1.00  0.00           N  
ATOM    437  C2   DT A  12       1.856  37.561  -0.151  1.00  0.00           C  
ATOM    438  O2   DT A  12       2.900  37.432  -0.767  1.00  0.00           O  
ATOM    439  C3'  DT A  12       4.462  37.553   3.790  1.00  0.00           C  
ATOM    440  C2'  DT A  12       3.227  38.259   3.228  1.00  0.00           C  
ATOM    441  O3'  DT A  12       5.609  38.040   3.108  1.00  0.00           O  
ATOM    442  H5'  DT A  12       3.207  34.346   4.135  1.00  0.00           H  
ATOM    443 H5''  DT A  12       4.613  34.816   5.121  1.00  0.00           H  
ATOM    444  H4'  DT A  12       5.199  35.671   3.053  1.00  0.00           H  
ATOM    445  H1'  DT A  12       3.952  37.826   1.272  1.00  0.00           H  
ATOM    446  H6   DT A  12       0.590  37.708   2.973  1.00  0.00           H  
ATOM    447  H71  DT A  12      -1.698  38.021   3.050  1.00  0.00           H  
ATOM    448  H72  DT A  12      -2.319  38.957   1.674  1.00  0.00           H  
ATOM    449  H73  DT A  12      -2.521  37.201   1.703  1.00  0.00           H  
ATOM    450  H3   DT A  12       0.666  37.696  -1.797  1.00  0.00           H  
ATOM    451  H3'  DT A  12       4.516  37.679   4.873  1.00  0.00           H  
ATOM    452  H2'  DT A  12       2.387  38.179   3.909  1.00  0.00           H  
ATOM    453 H2''  DT A  12       3.429  39.317   3.063  1.00  0.00           H  
ATOM    454  P    DC A  13       6.589  39.046   3.864  1.00  0.00           P1+
ATOM    455  OP1  DC A  13       7.542  38.279   4.696  1.00  0.00           O1-
ATOM    456  OP2  DC A  13       5.795  40.078   4.569  1.00  0.00           O1-
ATOM    457  O5'  DC A  13       7.366  39.713   2.635  1.00  0.00           O  
ATOM    458  C5'  DC A  13       7.565  38.944   1.434  1.00  0.00           C  
ATOM    459  C4'  DC A  13       7.278  39.802   0.214  1.00  0.00           C  
ATOM    460  O4'  DC A  13       5.871  39.765  -0.175  1.00  0.00           O  
ATOM    461  C1'  DC A  13       5.427  41.099  -0.381  1.00  0.00           C  
ATOM    462  N1   DC A  13       3.953  41.136  -0.165  1.00  0.00           N  
ATOM    463  C6   DC A  13       3.429  41.223   1.088  1.00  0.00           C  
ATOM    464  C5   DC A  13       2.084  41.257   1.283  1.00  0.00           C  
ATOM    465  C4   DC A  13       1.259  41.196   0.116  1.00  0.00           C  
ATOM    466  N4   DC A  13      -0.056  41.224   0.232  1.00  0.00           N  
ATOM    467  N3   DC A  13       1.781  41.111  -1.105  1.00  0.00           N  
ATOM    468  C2   DC A  13       3.129  41.079  -1.278  1.00  0.00           C  
ATOM    469  O2   DC A  13       3.652  41.000  -2.400  1.00  0.00           O  
ATOM    470  C3'  DC A  13       7.580  41.295   0.364  1.00  0.00           C  
ATOM    471  C2'  DC A  13       6.218  41.943   0.621  1.00  0.00           C  
ATOM    472  O3'  DC A  13       8.088  41.788  -0.868  1.00  0.00           O  
ATOM    473  P    DC A  13       8.813  43.211  -0.975  1.00  0.00           P1+
ATOM    474  O    DC A  13      10.357  42.872  -1.186  1.00  0.00           O  
ATOM    475  C    DC A  13      11.191  43.904  -1.660  1.00  0.00           C  
ATOM    476  C1   DC A  13      12.658  43.456  -1.737  1.00  0.00           C  
ATOM    477  C12  DC A  13      13.486  44.688  -2.170  1.00  0.00           C  
ATOM    478 C123  DC A  13      15.010  44.505  -2.097  1.00  0.00           C  
ATOM    479 C122  DC A  13      15.709  45.815  -2.486  1.00  0.00           C  
ATOM    480 C123  DC A  13      17.231  45.704  -2.329  1.00  0.00           C  
ATOM    481 N122  DC A  13      17.786  46.965  -2.845  1.00  0.00           N  
ATOM    482 C121  DC A  13      17.575  48.174  -2.219  1.00  0.00           C  
ATOM    483 N121  DC A  13      17.656  48.079  -0.842  1.00  0.00           N  
ATOM    484 S122  DC A  13      17.309  49.586  -3.082  1.00  0.00           S  
ATOM    485  C13  DC A  13      12.776  42.260  -2.702  1.00  0.00           C  
ATOM    486 O132  DC A  13      13.984  41.550  -2.490  1.00  0.00           O  
ATOM    487  O    DC A  13       8.358  43.871  -2.210  1.00  0.00           O1-
ATOM    488  O    DC A  13       8.712  43.916   0.314  1.00  0.00           O1-
ATOM    489  C    DC A  13      16.600  51.010   1.928  1.00  0.00           C  
ATOM    490  C    DC A  13      15.963  52.099   2.757  1.00  0.00           C  
ATOM    491  O3   DC A  13      14.713  52.428   2.033  1.00  0.00           O  
ATOM    492  C3   DC A  13      14.633  51.642   0.937  1.00  0.00           C  
ATOM    493  O31  DC A  13      13.680  51.710   0.189  1.00  0.00           O  
ATOM    494  C    DC A  13      17.782  50.294   2.103  1.00  0.00           C  
ATOM    495  C    DC A  13      18.126  49.321   1.166  1.00  0.00           C  
ATOM    496  C    DC A  13      17.289  49.083   0.067  1.00  0.00           C  
ATOM    497  C    DC A  13      16.102  49.802  -0.099  1.00  0.00           C  
ATOM    498  C    DC A  13      15.778  50.770   0.851  1.00  0.00           C  
ATOM    499  C    DC A  13      15.194  50.462   6.667  1.00  0.00           C  
ATOM    500  O    DC A  13      14.988  49.928   7.900  1.00  0.00           O  
ATOM    501  C    DC A  13      16.244  51.353   6.492  1.00  0.00           C  
ATOM    502  C    DC A  13      16.454  51.891   5.227  1.00  0.00           C  
ATOM    503  O    DC A  13      17.487  52.787   5.077  1.00  0.00           O  
ATOM    504  C    DC A  13      15.647  51.546   4.139  1.00  0.00           C  
ATOM    505  C    DC A  13      14.589  50.652   4.347  1.00  0.00           C  
ATOM    506  C    DC A  13      14.359  50.109   5.610  1.00  0.00           C  
ATOM    507  C    DC A  13      18.675  55.444   2.905  1.00  0.00           C  
ATOM    508  O    DC A  13      19.543  56.489   2.933  1.00  0.00           O  
ATOM    509  C    DC A  13      17.943  55.215   1.744  1.00  0.00           C  
ATOM    510  C    DC A  13      17.052  54.145   1.693  1.00  0.00           C  
ATOM    511  C    DC A  13      16.888  53.305   2.802  1.00  0.00           C  
ATOM    512  C    DC A  13      17.632  53.570   3.956  1.00  0.00           C  
ATOM    513  C    DC A  13      18.532  54.629   4.021  1.00  0.00           C  
ATOM    514  H5'  DC A  13       6.911  38.070   1.424  1.00  0.00           H  
ATOM    515 H5''  DC A  13       8.606  38.617   1.394  1.00  0.00           H  
ATOM    516  H4'  DC A  13       7.832  39.408  -0.638  1.00  0.00           H  
ATOM    517  H1'  DC A  13       5.687  41.439  -1.389  1.00  0.00           H  
ATOM    518  H6   DC A  13       4.061  41.255   1.959  1.00  0.00           H  
ATOM    519  H5   DC A  13       1.690  41.321   2.285  1.00  0.00           H  
ATOM    520  H41  DC A  13      -0.565  41.176  -0.630  1.00  0.00           H  
ATOM    521  H42  DC A  13      -0.473  41.286   1.138  1.00  0.00           H  
ATOM    522  H3'  DC A  13       8.251  41.465   1.208  1.00  0.00           H  
ATOM    523  H2'  DC A  13       5.958  41.889   1.671  1.00  0.00           H  
ATOM    524 H2''  DC A  13       6.240  42.997   0.343  1.00  0.00           H  
ATOM    525  H11  DC A  13      12.960  43.146  -0.736  1.00  0.00           H  
ATOM    526 H121  DC A  13      13.219  45.524  -1.520  1.00  0.00           H  
ATOM    527 H122  DC A  13      13.209  44.960  -3.190  1.00  0.00           H  
ATOM    528 H121  DC A  13      15.290  44.221  -1.081  1.00  0.00           H  
ATOM    529 H121  DC A  13      15.339  46.620  -1.848  1.00  0.00           H  
ATOM    530 H122  DC A  13      15.466  46.053  -3.523  1.00  0.00           H  
ATOM    531 H121  DC A  13      17.493  45.537  -1.283  1.00  0.00           H  
ATOM    532 H122  DC A  13      18.209  47.284  -0.507  1.00  0.00           H  
ATOM    533 H122  DC A  13      17.679  47.064  -3.865  1.00  0.00           H  
ATOM    534 H123  DC A  13      17.603  44.867  -2.925  1.00  0.00           H  
ATOM    535 H123  DC A  13      15.322  43.717  -2.785  1.00  0.00           H  
ATOM    536 H131  DC A  13      11.940  41.575  -2.542  1.00  0.00           H  
ATOM    537 H132  DC A  13      13.935  41.136  -1.624  1.00  0.00           H  
ATOM    538 H133  DC A  13      12.726  42.615  -3.732  1.00  0.00           H  
ATOM    539  H2   DC A  13      11.104  44.755  -0.980  1.00  0.00           H  
ATOM    540  H3   DC A  13      10.848  44.220  -2.648  1.00  0.00           H  
ATOM    541  H    DC A  13      18.410  50.486   2.937  1.00  0.00           H  
ATOM    542  H    DC A  13      19.023  48.767   1.278  1.00  0.00           H  
ATOM    543  H    DC A  13      15.458  49.617  -0.921  1.00  0.00           H  
ATOM    544  H    DC A  13      14.230  49.314   7.895  1.00  0.00           H  
ATOM    545  H    DC A  13      16.867  51.618   7.306  1.00  0.00           H  
ATOM    546  H    DC A  13      13.954  50.376   3.541  1.00  0.00           H  
ATOM    547  H    DC A  13      13.556  49.433   5.760  1.00  0.00           H  
ATOM    548  H    DC A  13      19.980  56.556   3.803  1.00  0.00           H  
ATOM    549  H    DC A  13      18.069  55.855   0.908  1.00  0.00           H  
ATOM    550  H    DC A  13      16.502  53.973   0.802  1.00  0.00           H  
ATOM    551  H    DC A  13      19.087  54.804   4.905  1.00  0.00           H  
TER     552       DC A  13 
CONECT    1    2   18
CONECT    2    1   85   86    3
CONECT    3    2   87    4   15
CONECT    4    3    5
CONECT    5    4   88    6   16
CONECT    6    5    7   13
CONECT    7    6   89    8    8
CONECT    8    7    7    9   10
CONECT    9    8   90   91   92
CONECT   10    8   11   11   12
CONECT   11   10   10
CONECT   12   10   93   13
CONECT   13    6   12   14   14
CONECT   14   13   13
CONECT   15    3   94   16   17
CONECT   16    5   15   95   96
CONECT   17   15
CONECT   18    1   19   20   21
CONECT   19   18   82
CONECT   20   18
CONECT   21   18
CONECT   22   23   80   84   84
CONECT   23   22   24   52
CONECT   24   23   97   25  102
CONECT   25   24   98   99   26
CONECT   26   25  100   27  101
CONECT   27   26   28   29   30
CONECT   28   27
CONECT   29   27
CONECT   30   27   31   32   51
CONECT   31   30
CONECT   32   30   33   34   35
CONECT   33   32
CONECT   34   32
CONECT   35   32   36   37   50
CONECT   36   35
CONECT   37   35   38   39   40
CONECT   38   37
CONECT   39   37
CONECT   40   37   41   42   49
CONECT   41   40
CONECT   42   40   43   44   45
CONECT   43   42
CONECT   44   42
CONECT   45   42   46   47   48
CONECT   46   45
CONECT   47   45
CONECT   48   45
CONECT   49   40
CONECT   50   35
CONECT   51   30
CONECT   52   23  103   53  108
CONECT   53   52  104  105   54
CONECT   54   53  106   55  107
CONECT   55   54   56   57   58
CONECT   56   55
CONECT   57   55
CONECT   58   55   59   60   79
CONECT   59   58
CONECT   60   58   61   62   63
CONECT   61   60
CONECT   62   60
CONECT   63   60   64   65   78
CONECT   64   63
CONECT   65   63   66   67   68
CONECT   66   65
CONECT   67   65
CONECT   68   65   69   70   77
CONECT   69   68
CONECT   70   68   71   72   73
CONECT   71   70
CONECT   72   70
CONECT   73   70   74   75   76
CONECT   74   73
CONECT   75   73
CONECT   76   73
CONECT   77   68
CONECT   78   63
CONECT   79   58
CONECT   80   22  109   81   81
CONECT   81   80   80  110   82
CONECT   82   19   81   83   83
CONECT   83   82   82  111   84
CONECT   84   22   22   83  112
CONECT   85    2
CONECT   86    2
CONECT   87    3
CONECT   88    5
CONECT   89    7
CONECT   90    9
CONECT   91    9
CONECT   92    9
CONECT   93   12
CONECT   94   15
CONECT   95   16
CONECT   96   16
CONECT   97   24
CONECT   98   25
CONECT   99   25
CONECT  100   26
CONECT  101   26
CONECT  102   24
CONECT  103   52
CONECT  104   53
CONECT  105   53
CONECT  106   54
CONECT  107   54
CONECT  108   52
CONECT  109   80
CONECT  110   81
CONECT  111   83
CONECT  112   84
CONECT  113  114  115  116
CONECT  114  113
CONECT  115  113
CONECT  116  113  117
CONECT  117  116  133  134  118
CONECT  118  117  135  119  130
CONECT  119  118  120
CONECT  120  119  136  121  131
CONECT  121  120  122  128
CONECT  122  121  137  123  123
CONECT  123  122  122  124  125
CONECT  124  123  138  139  140
CONECT  125  123  126  126  127
CONECT  126  125  125
CONECT  127  125  141  128
CONECT  128  121  127  129  129
CONECT  129  128  128
CONECT  130  118  142  131  132
CONECT  131  120  130  143  144
CONECT  132  130
CONECT  133  117
CONECT  134  117
CONECT  135  118
CONECT  136  120
CONECT  137  122
CONECT  138  124
CONECT  139  124
CONECT  140  124
CONECT  141  127
CONECT  142  130
CONECT  143  131
CONECT  144  131
CONECT  145  146  147  148
CONECT  146  145
CONECT  147  145
CONECT  148  145  149
CONECT  149  148  165  166  150
CONECT  150  149  167  151  162
CONECT  151  150  152
CONECT  152  151  168  153  163
CONECT  153  152  154  160
CONECT  154  153  169  155  155
CONECT  155  154  154  156  157
CONECT  156  155  170  171  172
CONECT  157  155  158  158  159
CONECT  158  157  157
CONECT  159  157  173  160
CONECT  160  153  159  161  161
CONECT  161  160  160
CONECT  162  150  174  163  164
CONECT  163  152  162  175  176
CONECT  164  162
CONECT  165  149
CONECT  166  149
CONECT  167  150
CONECT  168  152
CONECT  169  154
CONECT  170  156
CONECT  171  156
CONECT  172  156
CONECT  173  159
CONECT  174  162
CONECT  175  163
CONECT  176  163
CONECT  177  178  179  180
CONECT  178  177
CONECT  179  177
CONECT  180  177  181
CONECT  181  180  196  197  182
CONECT  182  181  198  183  193
CONECT  183  182  184
CONECT  184  183  199  185  194
CONECT  185  184  186  191
CONECT  186  185  200  187  187
CONECT  187  186  186  201  188
CONECT  188  187  189  190  190
CONECT  189  188  202  203
CONECT  190  188  188  191
CONECT  191  185  190  192  192
CONECT  192  191  191
CONECT  193  182  204  194  195
CONECT  194  184  193  205  206
CONECT  195  193
CONECT  196  181
CONECT  197  181
CONECT  198  182
CONECT  199  184
CONECT  200  186
CONECT  201  187
CONECT  202  189
CONECT  203  189
CONECT  204  193
CONECT  205  194
CONECT  206  194
CONECT  207  208  209  210
CONECT  208  207
CONECT  209  207
CONECT  210  207  211
CONECT  211  210  226  227  212
CONECT  212  211  228  213  223
CONECT  213  212  214
CONECT  214  213  229  215  224
CONECT  215  214  216  221
CONECT  216  215  230  217  217
CONECT  217  216  216  231  218
CONECT  218  217  219  220  220
CONECT  219  218  232  233
CONECT  220  218  218  221
CONECT  221  215  220  222  222
CONECT  222  221  221
CONECT  223  212  234  224  225
CONECT  224  214  223  235  236
CONECT  225  223
CONECT  226  211
CONECT  227  211
CONECT  228  212
CONECT  229  214
CONECT  230  216
CONECT  231  217
CONECT  232  219
CONECT  233  219
CONECT  234  223
CONECT  235  224
CONECT  236  224
CONECT  237  238  239  240
CONECT  238  237
CONECT  239  237
CONECT  240  237  241
CONECT  241  240  256  257  242
CONECT  242  241  258  243  253
CONECT  243  242  244
CONECT  244  243  259  245  254
CONECT  245  244  246  251
CONECT  246  245  260  247  247
CONECT  247  246  246  261  248
CONECT  248  247  249  250  250
CONECT  249  248  262  263
CONECT  250  248  248  251
CONECT  251  245  250  252  252
CONECT  252  251  251
CONECT  253  242  264  254  255
CONECT  254  244  253  265  266
CONECT  255  253
CONECT  256  241
CONECT  257  241
CONECT  258  242
CONECT  259  244
CONECT  260  246
CONECT  261  247
CONECT  262  249
CONECT  263  249
CONECT  264  253
CONECT  265  254
CONECT  266  254
CONECT  267  268  269  270
CONECT  268  267
CONECT  269  267
CONECT  270  267  271
CONECT  271  270  288  289  272
CONECT  272  271  290  273  285
CONECT  273  272  274
CONECT  274  273  291  275  286
CONECT  275  274  276  284
CONECT  276  275  292  277  277
CONECT  277  276  276  278
CONECT  278  277  279  284  284
CONECT  279  278  280  281  281
CONECT  280  279  293  294
CONECT  281  279  279  282
CONECT  282  281  295  283  283
CONECT  283  282  282  284
CONECT  284  275  278  278  283
CONECT  285  272  296  286  287
CONECT  286  274  285  297  298
CONECT  287  285
CONECT  288  271
CONECT  289  271
CONECT  290  272
CONECT  291  274
CONECT  292  276
CONECT  293  280
CONECT  294  280
CONECT  295  282
CONECT  296  285
CONECT  297  286
CONECT  298  286
CONECT  299  300  301  302
CONECT  300  299
CONECT  301  299
CONECT  302  299  303
CONECT  303  302  321  322  304
CONECT  304  303  323  305  318
CONECT  305  304  306
CONECT  306  305  324  307  319
CONECT  307  306  308  317
CONECT  308  307  325  309  309
CONECT  309  308  308  310
CONECT  310  309  311  317  317
CONECT  311  310  312  312  313
CONECT  312  311  311
CONECT  313  311  326  314
CONECT  314  313  315  316  316
CONECT  315  314  327  328
CONECT  316  314  314  317
CONECT  317  307  310  310  316
CONECT  318  304  329  319  320
CONECT  319  306  318  330  331
CONECT  320  318
CONECT  321  303
CONECT  322  303
CONECT  323  304
CONECT  324  306
CONECT  325  308
CONECT  326  313
CONECT  327  315
CONECT  328  315
CONECT  329  318
CONECT  330  319
CONECT  331  319
CONECT  332  333  334  335
CONECT  333  332
CONECT  334  332
CONECT  335  332  336
CONECT  336  335  351  352  337
CONECT  337  336  353  338  348
CONECT  338  337  339
CONECT  339  338  354  340  349
CONECT  340  339  341  346
CONECT  341  340  355  342  342
CONECT  342  341  341  356  343
CONECT  343  342  344  345  345
CONECT  344  343  357  358
CONECT  345  343  343  346
CONECT  346  340  345  347  347
CONECT  347  346  346
CONECT  348  337  359  349  350
CONECT  349  339  348  360  361
CONECT  350  348
CONECT  351  336
CONECT  352  336
CONECT  353  337
CONECT  354  339
CONECT  355  341
CONECT  356  342
CONECT  357  344
CONECT  358  344
CONECT  359  348
CONECT  360  349
CONECT  361  349
CONECT  362  363  364  365
CONECT  363  362
CONECT  364  362
CONECT  365  362  366
CONECT  366  365  381  382  367
CONECT  367  366  383  368  378
CONECT  368  367  369
CONECT  369  368  384  370  379
CONECT  370  369  371  376
CONECT  371  370  385  372  372
CONECT  372  371  371  386  373
CONECT  373  372  374  375  375
CONECT  374  373  387  388
CONECT  375  373  373  376
CONECT  376  370  375  377  377
CONECT  377  376  376
CONECT  378  367  389  379  380
CONECT  379  369  378  390  391
CONECT  380  378
CONECT  381  366
CONECT  382  366
CONECT  383  367
CONECT  384  369
CONECT  385  371
CONECT  386  372
CONECT  387  374
CONECT  388  374
CONECT  389  378
CONECT  390  379
CONECT  391  379
CONECT  392  393  394  395
CONECT  393  392
CONECT  394  392
CONECT  395  392  396
CONECT  396  395  411  412  397
CONECT  397  396  413  398  408
CONECT  398  397  399
CONECT  399  398  414  400  409
CONECT  400  399  401  406
CONECT  401  400  415  402  402
CONECT  402  401  401  416  403
CONECT  403  402  404  405  405
CONECT  404  403  417  418
CONECT  405  403  403  406
CONECT  406  400  405  407  407
CONECT  407  406  406
CONECT  408  397  419  409  410
CONECT  409  399  408  420  421
CONECT  410  408
CONECT  411  396
CONECT  412  396
CONECT  413  397
CONECT  414  399
CONECT  415  401
CONECT  416  402
CONECT  417  404
CONECT  418  404
CONECT  419  408
CONECT  420  409
CONECT  421  409
CONECT  422  423  424  425
CONECT  423  422
CONECT  424  422
CONECT  425  422  426
CONECT  426  425  442  443  427
CONECT  427  426  444  428  439
CONECT  428  427  429
CONECT  429  428  445  430  440
CONECT  430  429  431  437
CONECT  431  430  446  432  432
CONECT  432  431  431  433  434
CONECT  433  432  447  448  449
CONECT  434  432  435  435  436
CONECT  435  434  434
CONECT  436  434  450  437
CONECT  437  430  436  438  438
CONECT  438  437  437
CONECT  439  427  451  440  441
CONECT  440  429  439  452  453
CONECT  441  439
CONECT  442  426
CONECT  443  426
CONECT  444  427
CONECT  445  429
CONECT  446  431
CONECT  447  433
CONECT  448  433
CONECT  449  433
CONECT  450  436
CONECT  451  439
CONECT  452  440
CONECT  453  440
CONECT  454  455  456  457
CONECT  455  454
CONECT  456  454
CONECT  457  454  458
CONECT  458  457  514  515  459
CONECT  459  458  516  460  470
CONECT  460  459  461
CONECT  461  460  517  462  471
CONECT  462  461  463  468
CONECT  463  462  518  464  464
CONECT  464  463  463  519  465
CONECT  465  464  466  467  467
CONECT  466  465  520  521
CONECT  467  465  465  468
CONECT  468  462  467  469  469
CONECT  469  468  468
CONECT  470  459  522  471  472
CONECT  471  461  470  523  524
CONECT  472  470  473
CONECT  473  472  474  487  488
CONECT  474  473  475
CONECT  475  474  476  539  540
CONECT  476  475  525  477  485
CONECT  477  476  526  527  478
CONECT  478  477  528  479  535
CONECT  479  478  529  530  480
CONECT  480  479  531  481  534
CONECT  481  480  482  533
CONECT  482  481  483  484  484
CONECT  483  482  532  496
CONECT  484  482  482
CONECT  485  476  536  486  538
CONECT  486  485  537
CONECT  487  473
CONECT  488  473
CONECT  489  490  494  498  498
CONECT  490  489  491  504  511
CONECT  491  490  492
CONECT  492  491  493  493  498
CONECT  493  492  492
CONECT  494  489  541  495  495
CONECT  495  494  494  542  496
CONECT  496  483  495  497  497
CONECT  497  496  496  543  498
CONECT  498  489  489  492  497
CONECT  499  500  501  506  506
CONECT  500  499  544
CONECT  501  499  545  502  502
CONECT  502  501  501  503  504
CONECT  503  502  512
CONECT  504  490  502  505  505
CONECT  505  504  504  546  506
CONECT  506  499  499  505  547
CONECT  507  508  509  513  513
CONECT  508  507  548
CONECT  509  507  549  510  510
CONECT  510  509  509  550  511
CONECT  511  490  510  512  512
CONECT  512  503  511  511  513
CONECT  513  507  507  512  551
CONECT  514  458
CONECT  515  458
CONECT  516  459
CONECT  517  461
CONECT  518  463
CONECT  519  464
CONECT  520  466
CONECT  521  466
CONECT  522  470
CONECT  523  471
CONECT  524  471
CONECT  525  476
CONECT  526  477
CONECT  527  477
CONECT  528  478
CONECT  529  479
CONECT  530  479
CONECT  531  480
CONECT  532  483
CONECT  533  481
CONECT  534  480
CONECT  535  478
CONECT  536  485
CONECT  537  486
CONECT  538  485
CONECT  539  475
CONECT  540  475
CONECT  541  494
CONECT  542  495
CONECT  543  497
CONECT  544  500
CONECT  545  501
CONECT  546  505
CONECT  547  506
CONECT  548  508
CONECT  549  509
CONECT  550  510
CONECT  551  513
END
