# Supplementary material for: Synthesis and applications of theranostic oligonucleotides carrying multiple fluorine atoms
Source: Theranostics. 2020 Jan 1;10(3):1391–414. doi: 10.7150/thno.37936 (PMC6956824; doi:10.7150/thno.37936)
Supplement: Supplementary file 1 — Supplementary data. [file thnov10p1391s1.zip › 5c.pdb]

REMARK  99                                                                      
REMARK  99 MOE v2018.01 (Chemical Computing Group ULC) Thu Oct 04 05:40:37 2018 
ATOM      1  O5'  DT     1      -2.880 -25.229   6.016  1.00  0.00           O  
ATOM      2  C5'  DT     1      -1.703 -26.013   5.746  1.00  0.00           C  
ATOM      3  C4'  DT     1      -0.616 -25.132   5.152  1.00  0.00           C  
ATOM      4  O4'  DT     1      -0.706 -25.041   3.698  1.00  0.00           O  
ATOM      5  C1'  DT     1      -0.616 -23.672   3.328  1.00  0.00           C  
ATOM      6  N1   DT     1      -1.316 -23.497   1.978  1.00  0.00           N  
ATOM      7  C6   DT     1      -2.668 -23.308   1.856  1.00  0.00           C  
ATOM      8  C5   DT     1      -3.236 -23.106   0.660  1.00  0.00           C  
ATOM      9  C7   DT     1      -4.714 -22.897   0.515  1.00  0.00           C  
ATOM     10  C4   DT     1      -2.439 -23.080  -0.539  1.00  0.00           C  
ATOM     11  O4   DT     1      -2.870 -22.901  -1.677  1.00  0.00           O  
ATOM     12  N3   DT     1      -1.091 -23.279  -0.323  1.00  0.00           N  
ATOM     13  C2   DT     1      -0.478 -23.490   0.895  1.00  0.00           C  
ATOM     14  O2   DT     1       0.727 -23.656   0.986  1.00  0.00           O  
ATOM     15  C3'  DT     1      -0.616 -23.672   5.614  1.00  0.00           C  
ATOM     16  C2'  DT     1      -1.282 -22.904   4.471  1.00  0.00           C  
ATOM     17  O3'  DT     1       0.727 -23.228   5.734  1.00  0.00           O  
ATOM     18  P    DT     1      -4.310 -25.918   6.239  1.00  0.00           P1+
ATOM     19  O    DT     1      -4.391 -26.505   7.668  1.00  0.00           O  
ATOM     20  O    DT     1      -5.232 -24.788   6.007  1.00  0.00           O1-
ATOM     21  O    DT     1      -4.332 -26.950   5.181  1.00  0.00           O1-
ATOM     22  C    DT     1      -7.292 -28.892   9.480  1.00  0.00           C  
ATOM     23  N    DT     1      -8.285 -29.709  10.116  1.00  0.00           N  
ATOM     24  C1   DT     1      -9.229 -30.532   9.332  1.00  0.00           C  
ATOM     25  C12  DT     1     -10.516 -29.687   9.198  1.00  0.00           C  
ATOM     26 C123  DT     1     -11.591 -30.519   8.444  1.00  0.00           C  
ATOM     27 C122  DT     1     -12.464 -31.367   9.426  1.00  0.00           C  
ATOM     28 F121  DT     1     -13.124 -30.496  10.235  1.00  0.00           F  
ATOM     29 F122  DT     1     -11.645 -32.118  10.197  1.00  0.00           F  
ATOM     30 C123  DT     1     -13.480 -32.280   8.637  1.00  0.00           C  
ATOM     31 F121  DT     1     -14.371 -31.479   7.968  1.00  0.00           F  
ATOM     32 C122  DT     1     -14.219 -33.270   9.608  1.00  0.00           C  
ATOM     33 F121  DT     1     -14.704 -32.595  10.692  1.00  0.00           F  
ATOM     34 F122  DT     1     -13.327 -34.196  10.072  1.00  0.00           F  
ATOM     35 C123  DT     1     -15.414 -33.986   8.875  1.00  0.00           C  
ATOM     36 F121  DT     1     -16.430 -33.092   8.690  1.00  0.00           F  
ATOM     37 C122  DT     1     -15.917 -35.222   9.711  1.00  0.00           C  
ATOM     38 F121  DT     1     -16.041 -34.884  11.026  1.00  0.00           F  
ATOM     39 F122  DT     1     -14.988 -36.217   9.637  1.00  0.00           F  
ATOM     40 C123  DT     1     -17.303 -35.743   9.182  1.00  0.00           C  
ATOM     41 F121  DT     1     -18.274 -34.842   9.506  1.00  0.00           F  
ATOM     42 C122  DT     1     -17.640 -37.144   9.794  1.00  0.00           C  
ATOM     43 F121  DT     1     -17.442 -37.154  11.153  1.00  0.00           F  
ATOM     44 F122  DT     1     -16.811 -38.106   9.255  1.00  0.00           F  
ATOM     45 C123  DT     1     -19.133 -37.517   9.485  1.00  0.00           C  
ATOM     46 F121  DT     1     -19.997 -36.735  10.164  1.00  0.00           F  
ATOM     47 F122  DT     1     -19.376 -38.791   9.856  1.00  0.00           F  
ATOM     48 F123  DT     1     -19.419 -37.420   8.173  1.00  0.00           F  
ATOM     49 F123  DT     1     -17.284 -35.839   7.823  1.00  0.00           F  
ATOM     50 F123  DT     1     -15.028 -34.413   7.637  1.00  0.00           F  
ATOM     51 F123  DT     1     -12.784 -32.990   7.685  1.00  0.00           F  
ATOM     52  C2   DT     1      -8.387 -29.831  11.583  1.00  0.00           C  
ATOM     53  C22  DT     1      -7.582 -31.091  11.960  1.00  0.00           C  
ATOM     54 C223  DT     1      -7.720 -31.284  13.493  1.00  0.00           C  
ATOM     55 C222  DT     1      -7.436 -32.758  13.931  1.00  0.00           C  
ATOM     56 F221  DT     1      -6.987 -32.688  15.211  1.00  0.00           F  
ATOM     57 F222  DT     1      -6.424 -33.252  13.173  1.00  0.00           F  
ATOM     58 C223  DT     1      -8.732 -33.662  13.857  1.00  0.00           C  
ATOM     59 F221  DT     1      -9.641 -33.194  14.773  1.00  0.00           F  
ATOM     60 C222  DT     1      -8.392 -35.173  14.121  1.00  0.00           C  
ATOM     61 F221  DT     1      -7.607 -35.299  15.232  1.00  0.00           F  
ATOM     62 F222  DT     1      -7.681 -35.664  13.065  1.00  0.00           F  
ATOM     63 C223  DT     1      -9.714 -36.005  14.328  1.00  0.00           C  
ATOM     64 F221  DT     1     -10.258 -35.691  15.539  1.00  0.00           F  
ATOM     65 C222  DT     1      -9.431 -37.552  14.250  1.00  0.00           C  
ATOM     66 F221  DT     1      -8.339 -37.873  15.003  1.00  0.00           F  
ATOM     67 F222  DT     1      -9.142 -37.887  12.961  1.00  0.00           F  
ATOM     68 C223  DT     1     -10.673 -38.376  14.764  1.00  0.00           C  
ATOM     69 F221  DT     1     -10.753 -38.257  16.121  1.00  0.00           F  
ATOM     70 C222  DT     1     -10.547 -39.881  14.364  1.00  0.00           C  
ATOM     71 F221  DT     1      -9.309 -40.377  14.704  1.00  0.00           F  
ATOM     72 F222  DT     1     -10.684 -40.025  13.000  1.00  0.00           F  
ATOM     73 C223  DT     1     -11.664 -40.723  15.081  1.00  0.00           C  
ATOM     74 F221  DT     1     -11.484 -40.765  16.417  1.00  0.00           F  
ATOM     75 F222  DT     1     -11.629 -41.998  14.639  1.00  0.00           F  
ATOM     76 F223  DT     1     -12.899 -40.245  14.835  1.00  0.00           F  
ATOM     77 F223  DT     1     -11.827 -37.872  14.248  1.00  0.00           F  
ATOM     78 F223  DT     1     -10.633 -35.676  13.376  1.00  0.00           F  
ATOM     79 F223  DT     1      -9.312 -33.527  12.623  1.00  0.00           F  
ATOM     80  C    DT     1      -6.188 -28.412  10.207  1.00  0.00           C  
ATOM     81  C    DT     1      -5.231 -27.616   9.585  1.00  0.00           C  
ATOM     82  C    DT     1      -5.370 -27.298   8.239  1.00  0.00           C  
ATOM     83  C    DT     1      -6.456 -27.764   7.501  1.00  0.00           C  
ATOM     84  C    DT     1      -7.414 -28.558   8.120  1.00  0.00           C  
ATOM     85  H5'  DT     1      -1.932 -26.825   5.053  1.00  0.00           H  
ATOM     86 H5''  DT     1      -1.337 -26.433   6.686  1.00  0.00           H  
ATOM     87  H4'  DT     1       0.356 -25.575   5.364  1.00  0.00           H  
ATOM     88  H1'  DT     1       0.424 -23.340   3.273  1.00  0.00           H  
ATOM     89  H6   DT     1      -3.306 -23.332   2.727  1.00  0.00           H  
ATOM     90  H71  DT     1      -5.211 -22.918   1.487  1.00  0.00           H  
ATOM     91  H72  DT     1      -4.900 -21.934   0.041  1.00  0.00           H  
ATOM     92  H73  DT     1      -5.132 -23.680  -0.118  1.00  0.00           H  
ATOM     93  H3   DT     1      -0.499 -23.277  -1.129  1.00  0.00           H  
ATOM     94  H3'  DT     1      -1.192 -23.564   6.535  1.00  0.00           H  
ATOM     95  H2'  DT     1      -2.363 -22.956   4.543  1.00  0.00           H  
ATOM     96 H2''  DT     1      -0.992 -21.853   4.493  1.00  0.00           H  
ATOM     97  H11  DT     1      -8.822 -30.754   8.355  1.00  0.00           H  
ATOM     98 H121  DT     1     -10.283 -28.792   8.622  1.00  0.00           H  
ATOM     99 H122  DT     1     -10.876 -29.368  10.177  1.00  0.00           H  
ATOM    100 H121  DT     1     -12.252 -29.829   7.918  1.00  0.00           H  
ATOM    101 H123  DT     1     -11.107 -31.157   7.703  1.00  0.00           H  
ATOM    102  H13  DT     1      -9.437 -31.444   9.870  1.00  0.00           H  
ATOM    103  H21  DT     1      -7.978 -28.958  12.072  1.00  0.00           H  
ATOM    104 H221  DT     1      -6.533 -30.961  11.687  1.00  0.00           H  
ATOM    105 H222  DT     1      -7.970 -31.945  11.410  1.00  0.00           H  
ATOM    106 H221  DT     1      -7.001 -30.628  13.985  1.00  0.00           H  
ATOM    107 H223  DT     1      -8.716 -30.999  13.837  1.00  0.00           H  
ATOM    108  H23  DT     1      -9.423 -29.983  11.857  1.00  0.00           H  
ATOM    109  H    DT     1      -6.066 -28.658  11.225  1.00  0.00           H  
ATOM    110  H    DT     1      -4.396 -27.250  10.124  1.00  0.00           H  
ATOM    111  H    DT     1      -6.554 -27.516   6.474  1.00  0.00           H  
ATOM    112  H    DT     1      -8.236 -28.893   7.552  1.00  0.00           H  
ATOM    113  P    DT     2       1.121 -22.278   6.953  1.00  0.00           P1+
ATOM    114  OP1  DT     2       1.399 -23.099   8.152  1.00  0.00           O1-
ATOM    115  OP2  DT     2       0.096 -21.222   7.112  1.00  0.00           O1-
ATOM    116  O5'  DT     2       2.482 -21.628   6.420  1.00  0.00           O  
ATOM    117  C5'  DT     2       3.314 -22.388   5.523  1.00  0.00           C  
ATOM    118  C4'  DT     2       3.807 -21.500   4.393  1.00  0.00           C  
ATOM    119  O4'  DT     2       2.880 -21.468   3.265  1.00  0.00           O  
ATOM    120  C1'  DT     2       2.674 -20.113   2.893  1.00  0.00           C  
ATOM    121  N1   DT     2       1.310 -20.010   2.206  1.00  0.00           N  
ATOM    122  C6   DT     2       0.135 -19.864   2.896  1.00  0.00           C  
ATOM    123  C5   DT     2      -1.034 -19.725   2.256  1.00  0.00           C  
ATOM    124  C7   DT     2      -2.325 -19.565   3.002  1.00  0.00           C  
ATOM    125  C4   DT     2      -1.090 -19.723   0.817  1.00  0.00           C  
ATOM    126  O4   DT     2      -2.113 -19.601   0.145  1.00  0.00           O  
ATOM    127  N3   DT     2       0.138 -19.874   0.206  1.00  0.00           N  
ATOM    128  C2   DT     2       1.356 -20.020   0.837  1.00  0.00           C  
ATOM    129  O2   DT     2       2.393 -20.149   0.208  1.00  0.00           O  
ATOM    130  C3'  DT     2       4.010 -20.024   4.746  1.00  0.00           C  
ATOM    131  C2'  DT     2       2.767 -19.320   4.198  1.00  0.00           C  
ATOM    132  O3'  DT     2       5.148 -19.537   4.050  1.00  0.00           O  
ATOM    133  H5'  DT     2       2.761 -23.232   5.107  1.00  0.00           H  
ATOM    134 H5''  DT     2       4.179 -22.760   6.077  1.00  0.00           H  
ATOM    135  H4'  DT     2       4.739 -21.906   4.001  1.00  0.00           H  
ATOM    136  H1'  DT     2       3.469 -19.753   2.234  1.00  0.00           H  
ATOM    137  H6   DT     2       0.128 -19.873   3.976  1.00  0.00           H  
ATOM    138  H71  DT     2      -2.159 -19.561   4.080  1.00  0.00           H  
ATOM    139  H72  DT     2      -2.798 -18.626   2.711  1.00  0.00           H  
ATOM    140  H73  DT     2      -2.998 -20.383   2.744  1.00  0.00           H  
ATOM    141  H3   DT     2       0.146 -19.887  -0.795  1.00  0.00           H  
ATOM    142  H3'  DT     2       4.077 -19.897   5.828  1.00  0.00           H  
ATOM    143  H2'  DT     2       1.936 -19.400   4.890  1.00  0.00           H  
ATOM    144 H2''  DT     2       2.966 -18.261   4.030  1.00  0.00           H  
ATOM    145  P    DT     3       6.136 -18.530   4.793  1.00  0.00           P1+
ATOM    146  OP1  DT     3       7.100 -19.295   5.614  1.00  0.00           O1-
ATOM    147  OP2  DT     3       5.350 -17.498   5.507  1.00  0.00           O1-
ATOM    148  O5'  DT     3       6.897 -17.863   3.555  1.00  0.00           O  
ATOM    149  C5'  DT     3       7.082 -18.632   2.352  1.00  0.00           C  
ATOM    150  C4'  DT     3       6.780 -17.775   1.134  1.00  0.00           C  
ATOM    151  O4'  DT     3       5.368 -17.813   0.763  1.00  0.00           O  
ATOM    152  C1'  DT     3       4.921 -16.480   0.562  1.00  0.00           C  
ATOM    153  N1   DT     3       3.410 -16.443   0.802  1.00  0.00           N  
ATOM    154  C6   DT     3       2.855 -16.304   2.047  1.00  0.00           C  
ATOM    155  C5   DT     3       1.528 -16.223   2.211  1.00  0.00           C  
ATOM    156  C7   DT     3       0.910 -16.071   3.569  1.00  0.00           C  
ATOM    157  C4   DT     3       0.641 -16.278   1.077  1.00  0.00           C  
ATOM    158  O4   DT     3      -0.585 -16.212   1.130  1.00  0.00           O  
ATOM    159  N3   DT     3       1.286 -16.418  -0.135  1.00  0.00           N  
ATOM    160  C2   DT     3       2.648 -16.505  -0.334  1.00  0.00           C  
ATOM    161  O2   DT     3       3.126 -16.628  -1.449  1.00  0.00           O  
ATOM    162  C3'  DT     3       7.083 -16.281   1.280  1.00  0.00           C  
ATOM    163  C2'  DT     3       5.724 -15.635   1.553  1.00  0.00           C  
ATOM    164  O3'  DT     3       7.575 -15.789   0.042  1.00  0.00           O  
ATOM    165  H5'  DT     3       6.430 -19.507   2.351  1.00  0.00           H  
ATOM    166 H5''  DT     3       8.123 -18.958   2.300  1.00  0.00           H  
ATOM    167  H4'  DT     3       7.325 -18.169   0.277  1.00  0.00           H  
ATOM    168  H1'  DT     3       5.164 -16.124  -0.443  1.00  0.00           H  
ATOM    169  H6   DT     3       3.481 -16.271   2.927  1.00  0.00           H  
ATOM    170  H71  DT     3       1.675 -16.021   4.346  1.00  0.00           H  
ATOM    171  H72  DT     3       0.315 -15.159   3.597  1.00  0.00           H  
ATOM    172  H73  DT     3       0.252 -16.917   3.766  1.00  0.00           H  
ATOM    173  H3   DT     3       0.708 -16.469  -0.950  1.00  0.00           H  
ATOM    174  H3'  DT     3       7.764 -16.111   2.116  1.00  0.00           H  
ATOM    175  H2'  DT     3       5.458 -15.711   2.602  1.00  0.00           H  
ATOM    176 H2''  DT     3       5.739 -14.578   1.285  1.00  0.00           H  
ATOM    177  P    DT     4       8.764 -14.726   0.051  1.00  0.00           P1+
ATOM    178  OP1  DT     4      10.060 -15.431   0.164  1.00  0.00           O1-
ATOM    179  OP2  DT     4       8.497 -13.690   1.075  1.00  0.00           O1-
ATOM    180  O5'  DT     4       8.627 -14.086  -1.408  1.00  0.00           O  
ATOM    181  C5'  DT     4       8.109 -14.896  -2.480  1.00  0.00           C  
ATOM    182  C4'  DT     4       7.113 -14.095  -3.302  1.00  0.00           C  
ATOM    183  O4'  DT     4       5.754 -14.188  -2.776  1.00  0.00           O  
ATOM    184  C1'  DT     4       5.213 -12.877  -2.697  1.00  0.00           C  
ATOM    185  N1   DT     4       4.128 -12.874  -1.618  1.00  0.00           N  
ATOM    186  C6   DT     4       4.400 -12.703  -0.285  1.00  0.00           C  
ATOM    187  C5   DT     4       3.416 -12.654   0.623  1.00  0.00           C  
ATOM    188  C7   DT     4       3.703 -12.467   2.083  1.00  0.00           C  
ATOM    189  C4   DT     4       2.038 -12.778   0.224  1.00  0.00           C  
ATOM    190  O4   DT     4       1.072 -12.745   0.984  1.00  0.00           O  
ATOM    191  N3   DT     4       1.858 -12.946  -1.134  1.00  0.00           N  
ATOM    192  C2   DT     4       2.849 -13.002  -2.092  1.00  0.00           C  
ATOM    193  O2   DT     4       2.591 -13.154  -3.274  1.00  0.00           O  
ATOM    194  C3'  DT     4       7.375 -12.589  -3.384  1.00  0.00           C  
ATOM    195  C2'  DT     4       6.404 -11.971  -2.376  1.00  0.00           C  
ATOM    196  O3'  DT     4       7.028 -12.131  -4.682  1.00  0.00           O  
ATOM    197  H5'  DT     4       7.620 -15.788  -2.086  1.00  0.00           H  
ATOM    198 H5''  DT     4       8.937 -15.193  -3.127  1.00  0.00           H  
ATOM    199  H4'  DT     4       7.071 -14.506  -4.310  1.00  0.00           H  
ATOM    200  H1'  DT     4       4.807 -12.553  -3.659  1.00  0.00           H  
ATOM    201  H6   DT     4       5.420 -12.618   0.060  1.00  0.00           H  
ATOM    202  H71  DT     4       4.774 -12.366   2.264  1.00  0.00           H  
ATOM    203  H72  DT     4       3.195 -11.572   2.441  1.00  0.00           H  
ATOM    204  H73  DT     4       3.324 -13.324   2.641  1.00  0.00           H  
ATOM    205  H3   DT     4       0.916 -13.045  -1.455  1.00  0.00           H  
ATOM    206  H3'  DT     4       8.407 -12.367  -3.107  1.00  0.00           H  
ATOM    207  H2'  DT     4       6.805 -12.015  -1.369  1.00  0.00           H  
ATOM    208 H2''  DT     4       6.211 -10.926  -2.617  1.00  0.00           H  
ATOM    209  P    DT     5       7.948 -11.035  -5.387  1.00  0.00           P1+
ATOM    210  OP1  DT     5       9.096 -11.698  -6.044  1.00  0.00           O1-
ATOM    211  OP2  DT     5       8.282  -9.968  -4.416  1.00  0.00           O1-
ATOM    212  O5'  DT     5       6.954 -10.456  -6.499  1.00  0.00           O  
ATOM    213  C5'  DT     5       5.945 -11.321  -7.052  1.00  0.00           C  
ATOM    214  C4'  DT     5       4.621 -10.582  -7.147  1.00  0.00           C  
ATOM    215  O4'  DT     5       3.832 -10.693  -5.924  1.00  0.00           O  
ATOM    216  C1'  DT     5       3.380  -9.396  -5.562  1.00  0.00           C  
ATOM    217  N1   DT     5       3.131  -9.382  -4.052  1.00  0.00           N  
ATOM    218  C6   DT     5       4.122  -9.153  -3.134  1.00  0.00           C  
ATOM    219  C5   DT     5       3.854  -9.096  -1.822  1.00  0.00           C  
ATOM    220  C7   DT     5       4.931  -8.845  -0.809  1.00  0.00           C  
ATOM    221  C4   DT     5       2.510  -9.275  -1.337  1.00  0.00           C  
ATOM    222  O4   DT     5       2.170  -9.240  -0.155  1.00  0.00           O  
ATOM    223  N3   DT     5       1.579  -9.501  -2.329  1.00  0.00           N  
ATOM    224  C2   DT     5       1.825  -9.565  -3.685  1.00  0.00           C  
ATOM    225  O2   DT     5       0.931  -9.770  -4.490  1.00  0.00           O  
ATOM    226  C3'  DT     5       4.717  -9.073  -7.388  1.00  0.00           C  
ATOM    227  C2'  DT     5       4.491  -8.445  -6.012  1.00  0.00           C  
ATOM    228  O3'  DT     5       3.656  -8.676  -8.245  1.00  0.00           O  
ATOM    229  H5'  DT     5       5.821 -12.212  -6.433  1.00  0.00           H  
ATOM    230 H5''  DT     5       6.251 -11.620  -8.057  1.00  0.00           H  
ATOM    231  H4'  DT     5       4.017 -11.033  -7.934  1.00  0.00           H  
ATOM    232  H1'  DT     5       2.473  -9.121  -6.108  1.00  0.00           H  
ATOM    233  H6   DT     5       5.147  -9.025  -3.452  1.00  0.00           H  
ATOM    234  H71  DT     5       5.900  -8.706  -1.291  1.00  0.00           H  
ATOM    235  H72  DT     5       4.688  -7.951  -0.235  1.00  0.00           H  
ATOM    236  H73  DT     5       4.989  -9.690  -0.123  1.00  0.00           H  
ATOM    237  H3   DT     5       0.632  -9.639  -2.037  1.00  0.00           H  
ATOM    238  H3'  DT     5       5.704  -8.811  -7.772  1.00  0.00           H  
ATOM    239  H2'  DT     5       5.406  -8.438  -5.431  1.00  0.00           H  
ATOM    240 H2''  DT     5       4.146  -7.416  -6.110  1.00  0.00           H  
ATOM    241  P    DT     6       3.939  -7.582  -9.370  1.00  0.00           P1+
ATOM    242  OP1  DT     6       4.515  -8.237 -10.565  1.00  0.00           O1-
ATOM    243  OP2  DT     6       4.728  -6.470  -8.795  1.00  0.00           O1-
ATOM    244  O5'  DT     6       2.458  -7.075  -9.698  1.00  0.00           O  
ATOM    245  C5'  DT     6       1.356  -7.990  -9.543  1.00  0.00           C  
ATOM    246  C4'  DT     6       0.194  -7.293  -8.856  1.00  0.00           C  
ATOM    247  O4'  DT     6       0.275  -7.379  -7.400  1.00  0.00           O  
ATOM    248  C1'  DT     6       0.061  -6.082  -6.861  1.00  0.00           C  
ATOM    249  N1   DT     6       0.741  -6.017  -5.492  1.00  0.00           N  
ATOM    250  C6   DT     6       2.070  -5.724  -5.331  1.00  0.00           C  
ATOM    251  C5   DT     6       2.617  -5.625  -4.112  1.00  0.00           C  
ATOM    252  C7   DT     6       4.070  -5.304  -3.926  1.00  0.00           C  
ATOM    253  C4   DT     6       1.820  -5.823  -2.929  1.00  0.00           C  
ATOM    254  O4   DT     6       2.234  -5.752  -1.773  1.00  0.00           O  
ATOM    255  N3   DT     6       0.496  -6.114  -3.185  1.00  0.00           N  
ATOM    256  C2   DT     6      -0.095  -6.223  -4.427  1.00  0.00           C  
ATOM    257  O2   DT     6      -1.280  -6.485  -4.553  1.00  0.00           O  
ATOM    258  C3'  DT     6       0.061  -5.793  -9.129  1.00  0.00           C  
ATOM    259  C2'  DT     6       0.654  -5.118  -7.891  1.00  0.00           C  
ATOM    260  O3'  DT     6      -1.317  -5.459  -9.208  1.00  0.00           O  
ATOM    261  H5'  DT     6       1.658  -8.859  -8.955  1.00  0.00           H  
ATOM    262 H5''  DT     6       1.031  -8.318 -10.532  1.00  0.00           H  
ATOM    263  H4'  DT     6      -0.734  -7.791  -9.133  1.00  0.00           H  
ATOM    264  H1'  DT     6      -1.006  -5.855  -6.777  1.00  0.00           H  
ATOM    265  H6   DT     6       2.708  -5.580  -6.191  1.00  0.00           H  
ATOM    266  H71  DT     6       4.567  -5.156  -4.886  1.00  0.00           H  
ATOM    267  H72  DT     6       4.168  -4.396  -3.331  1.00  0.00           H  
ATOM    268  H73  DT     6       4.557  -6.119  -3.391  1.00  0.00           H  
ATOM    269  H3   DT     6      -0.094  -6.268  -2.392  1.00  0.00           H  
ATOM    270  H3'  DT     6       0.625  -5.517 -10.022  1.00  0.00           H  
ATOM    271  H2'  DT     6       1.735  -5.063  -7.956  1.00  0.00           H  
ATOM    272 H2''  DT     6       0.270  -4.104  -7.783  1.00  0.00           H  
ATOM    273  P    DT     7      -1.795  -4.402 -10.302  1.00  0.00           P1+
ATOM    274  OP1  DT     7      -1.997  -5.086 -11.598  1.00  0.00           O1-
ATOM    275  OP2  DT     7      -0.870  -3.246 -10.314  1.00  0.00           O1-
ATOM    276  O5'  DT     7      -3.210  -3.951  -9.707  1.00  0.00           O  
ATOM    277  C5'  DT     7      -3.970  -4.890  -8.924  1.00  0.00           C  
ATOM    278  C4'  DT     7      -4.542  -4.200  -7.696  1.00  0.00           C  
ATOM    279  O4'  DT     7      -3.621  -4.228  -6.563  1.00  0.00           O  
ATOM    280  C1'  DT     7      -3.540  -2.918  -6.020  1.00  0.00           C  
ATOM    281  N1   DT     7      -2.191  -2.781  -5.309  1.00  0.00           N  
ATOM    282  C6   DT     7      -1.034  -2.443  -5.962  1.00  0.00           C  
ATOM    283  C5   DT     7       0.117  -2.281  -5.295  1.00  0.00           C  
ATOM    284  C7   DT     7       1.389  -1.912  -5.999  1.00  0.00           C  
ATOM    285  C4   DT     7       0.172  -2.457  -3.867  1.00  0.00           C  
ATOM    286  O4   DT     7       1.179  -2.329  -3.173  1.00  0.00           O  
ATOM    287  N3   DT     7      -1.037  -2.794  -3.294  1.00  0.00           N  
ATOM    288  C2   DT     7      -2.236  -2.969  -3.953  1.00  0.00           C  
ATOM    289  O2   DT     7      -3.258  -3.269  -3.358  1.00  0.00           O  
ATOM    290  C3'  DT     7      -4.878  -2.716  -7.862  1.00  0.00           C  
ATOM    291  C2'  DT     7      -3.705  -1.978  -7.215  1.00  0.00           C  
ATOM    292  O3'  DT     7      -6.055  -2.426  -7.124  1.00  0.00           O  
ATOM    293  H5'  DT     7      -3.342  -5.727  -8.611  1.00  0.00           H  
ATOM    294 H5''  DT     7      -4.796  -5.266  -9.530  1.00  0.00           H  
ATOM    295  H4'  DT     7      -5.433  -4.735  -7.370  1.00  0.00           H  
ATOM    296  H1'  DT     7      -4.365  -2.719  -5.330  1.00  0.00           H  
ATOM    297  H6   DT     7      -1.026  -2.314  -7.034  1.00  0.00           H  
ATOM    298  H71  DT     7       1.223  -1.787  -7.070  1.00  0.00           H  
ATOM    299  H72  DT     7       1.774  -0.979  -5.587  1.00  0.00           H  
ATOM    300  H73  DT     7       2.133  -2.692  -5.839  1.00  0.00           H  
ATOM    301  H3   DT     7      -1.044  -2.935  -2.304  1.00  0.00           H  
ATOM    302  H3'  DT     7      -4.956  -2.460  -8.920  1.00  0.00           H  
ATOM    303  H2'  DT     7      -2.869  -1.894  -7.902  1.00  0.00           H  
ATOM    304 H2''  DT     7      -3.999  -0.971  -6.918  1.00  0.00           H  
ATOM    305  P    DT     8      -7.131  -1.426  -7.746  1.00  0.00           P1+
ATOM    306  OP1  DT     8      -8.021  -2.165  -8.668  1.00  0.00           O1-
ATOM    307  OP2  DT     8      -6.442  -0.245  -8.314  1.00  0.00           O1-
ATOM    308  O5'  DT     8      -7.951  -0.993  -6.442  1.00  0.00           O  
ATOM    309  C5'  DT     8      -8.065  -1.922  -5.348  1.00  0.00           C  
ATOM    310  C4'  DT     8      -7.842  -1.202  -4.029  1.00  0.00           C  
ATOM    311  O4'  DT     8      -6.433  -1.160  -3.648  1.00  0.00           O  
ATOM    312  C1'  DT     8      -6.110   0.172  -3.275  1.00  0.00           C  
ATOM    313  N1   DT     8      -4.608   0.375  -3.491  1.00  0.00           N  
ATOM    314  C6   DT     8      -4.067   0.720  -4.702  1.00  0.00           C  
ATOM    315  C5   DT     8      -2.753   0.941  -4.838  1.00  0.00           C  
ATOM    316  C7   DT     8      -2.151   1.319  -6.159  1.00  0.00           C  
ATOM    317  C4   DT     8      -1.866   0.823  -3.710  1.00  0.00           C  
ATOM    318  O4   DT     8      -0.650   1.006  -3.740  1.00  0.00           O  
ATOM    319  N3   DT     8      -2.495   0.473  -2.534  1.00  0.00           N  
ATOM    320  C2   DT     8      -3.844   0.239  -2.363  1.00  0.00           C  
ATOM    321  O2   DT     8      -4.309  -0.067  -1.278  1.00  0.00           O  
ATOM    322  C3'  DT     8      -8.280   0.264  -3.988  1.00  0.00           C  
ATOM    323  C2'  DT     8      -6.985   1.060  -4.161  1.00  0.00           C  
ATOM    324  O3'  DT     8      -8.816   0.549  -2.704  1.00  0.00           O  
ATOM    325  H5'  DT     8      -7.335  -2.728  -5.450  1.00  0.00           H  
ATOM    326 H5''  DT     8      -9.072  -2.344  -5.350  1.00  0.00           H  
ATOM    327  H4'  DT     8      -8.349  -1.749  -3.235  1.00  0.00           H  
ATOM    328  H1'  DT     8      -6.384   0.374  -2.236  1.00  0.00           H  
ATOM    329  H6   DT     8      -4.694   0.808  -5.578  1.00  0.00           H  
ATOM    330  H71  DT     8      -2.917   1.398  -6.933  1.00  0.00           H  
ATOM    331  H72  DT     8      -1.641   2.277  -6.064  1.00  0.00           H  
ATOM    332  H73  DT     8      -1.419   0.567  -6.454  1.00  0.00           H  
ATOM    333  H3   DT     8      -1.915   0.371  -1.725  1.00  0.00           H  
ATOM    334  H3'  DT     8      -8.973   0.477  -4.804  1.00  0.00           H  
ATOM    335  H2'  DT     8      -6.713   1.141  -5.208  1.00  0.00           H  
ATOM    336 H2''  DT     8      -7.096   2.069  -3.762  1.00  0.00           H  
ATOM    337  P    DT     9     -10.096   1.493  -2.593  1.00  0.00           P1+
ATOM    338  OP1  DT     9     -11.323   0.694  -2.809  1.00  0.00           O1-
ATOM    339  OP2  DT     9      -9.924   2.670  -3.475  1.00  0.00           O1-
ATOM    340  O5'  DT     9     -10.018   1.953  -1.063  1.00  0.00           O  
ATOM    341  C5'  DT     9      -9.429   1.063  -0.096  1.00  0.00           C  
ATOM    342  C4'  DT     9      -8.510   1.840   0.833  1.00  0.00           C  
ATOM    343  O4'  DT     9      -7.148   1.937   0.315  1.00  0.00           O  
ATOM    344  C1'  DT     9      -6.729   3.292   0.409  1.00  0.00           C  
ATOM    345  N1   DT     9      -5.648   3.529  -0.649  1.00  0.00           N  
ATOM    346  C6   DT     9      -5.934   3.842  -1.952  1.00  0.00           C  
ATOM    347  C5   DT     9      -4.959   4.095  -2.835  1.00  0.00           C  
ATOM    348  C7   DT     9      -5.261   4.439  -4.263  1.00  0.00           C  
ATOM    349  C4   DT     9      -3.575   4.046  -2.439  1.00  0.00           C  
ATOM    350  O4   DT     9      -2.616   4.263  -3.177  1.00  0.00           O  
ATOM    351  N3   DT     9      -3.382   3.724  -1.111  1.00  0.00           N  
ATOM    352  C2   DT     9      -4.364   3.458  -0.180  1.00  0.00           C  
ATOM    353  O2   DT     9      -4.092   3.181   0.977  1.00  0.00           O  
ATOM    354  C3'  DT     9      -8.908   3.294   1.100  1.00  0.00           C  
ATOM    355  C2'  DT     9      -7.997   4.119   0.190  1.00  0.00           C  
ATOM    356  O3'  DT     9      -8.605   3.612   2.450  1.00  0.00           O  
ATOM    357  H5'  DT     9      -8.861   0.276  -0.594  1.00  0.00           H  
ATOM    358 H5''  DT     9     -10.226   0.613   0.498  1.00  0.00           H  
ATOM    359  H4'  DT     9      -8.432   1.310   1.781  1.00  0.00           H  
ATOM    360  H1'  DT     9      -6.354   3.526   1.408  1.00  0.00           H  
ATOM    361  H6   DT     9      -6.957   3.878  -2.296  1.00  0.00           H  
ATOM    362  H71  DT     9      -6.337   4.465  -4.443  1.00  0.00           H  
ATOM    363  H72  DT     9      -4.836   5.414  -4.499  1.00  0.00           H  
ATOM    364  H73  DT     9      -4.805   3.697  -4.920  1.00  0.00           H  
ATOM    365  H3   DT     9      -2.434   3.670  -0.793  1.00  0.00           H  
ATOM    366  H3'  DT     9      -9.956   3.455   0.842  1.00  0.00           H  
ATOM    367  H2'  DT     9      -8.393   4.167  -0.819  1.00  0.00           H  
ATOM    368 H2''  DT     9      -7.900   5.139   0.564  1.00  0.00           H  
ATOM    369  P    DT    10      -9.621   4.523   3.277  1.00  0.00           P1+
ATOM    370  OP1  DT    10     -10.704   3.681   3.831  1.00  0.00           O1-
ATOM    371  OP2  DT    10     -10.051   5.669   2.444  1.00  0.00           O1-
ATOM    372  O5'  DT    10      -8.684   5.044   4.464  1.00  0.00           O  
ATOM    373  C5'  DT    10      -7.601   4.210   4.916  1.00  0.00           C  
ATOM    374  C4'  DT    10      -6.350   5.048   5.119  1.00  0.00           C  
ATOM    375  O4'  DT    10      -5.553   5.164   3.901  1.00  0.00           O  
ATOM    376  C1'  DT    10      -5.221   6.532   3.712  1.00  0.00           C  
ATOM    377  N1   DT    10      -4.974   6.760   2.218  1.00  0.00           N  
ATOM    378  C6   DT    10      -5.982   7.013   1.325  1.00  0.00           C  
ATOM    379  C5   DT    10      -5.720   7.260   0.034  1.00  0.00           C  
ATOM    380  C7   DT    10      -6.815   7.539  -0.952  1.00  0.00           C  
ATOM    381  C4   DT    10      -4.365   7.266  -0.454  1.00  0.00           C  
ATOM    382  O4   DT    10      -4.029   7.481  -1.617  1.00  0.00           O  
ATOM    383  N3   DT    10      -3.417   7.001   0.513  1.00  0.00           N  
ATOM    384  C2   DT    10      -3.656   6.744   1.847  1.00  0.00           C  
ATOM    385  O2   DT    10      -2.748   6.520   2.630  1.00  0.00           O  
ATOM    386  C3'  DT    10      -6.582   6.499   5.548  1.00  0.00           C  
ATOM    387  C2'  DT    10      -6.414   7.314   4.265  1.00  0.00           C  
ATOM    388  O3'  DT    10      -5.562   6.878   6.460  1.00  0.00           O  
ATOM    389  H5'  DT    10      -7.396   3.420   4.191  1.00  0.00           H  
ATOM    390 H5''  DT    10      -7.879   3.760   5.871  1.00  0.00           H  
ATOM    391  H4'  DT    10      -5.707   4.557   5.850  1.00  0.00           H  
ATOM    392  H1'  DT    10      -4.344   6.816   4.299  1.00  0.00           H  
ATOM    393  H6   DT    10      -7.014   7.007   1.645  1.00  0.00           H  
ATOM    394  H71  DT    10      -7.793   7.528  -0.468  1.00  0.00           H  
ATOM    395  H72  DT    10      -6.653   8.517  -1.406  1.00  0.00           H  
ATOM    396  H73  DT    10      -6.795   6.786  -1.740  1.00  0.00           H  
ATOM    397  H3   DT    10      -2.462   6.987   0.217  1.00  0.00           H  
ATOM    398  H3'  DT    10      -7.590   6.620   5.950  1.00  0.00           H  
ATOM    399  H2'  DT    10      -7.326   7.312   3.678  1.00  0.00           H  
ATOM    400 H2''  DT    10      -6.164   8.350   4.496  1.00  0.00           H  
ATOM    401  P    DT    11      -5.944   7.791   7.711  1.00  0.00           P1+
ATOM    402  OP1  DT    11      -6.459   6.940   8.808  1.00  0.00           O1-
ATOM    403  OP2  DT    11      -6.831   8.891   7.272  1.00  0.00           O1-
ATOM    404  O5'  DT    11      -4.515   8.383   8.118  1.00  0.00           O  
ATOM    405  C5'  DT    11      -3.335   7.599   7.862  1.00  0.00           C  
ATOM    406  C4'  DT    11      -2.241   8.480   7.282  1.00  0.00           C  
ATOM    407  O4'  DT    11      -2.313   8.571   5.826  1.00  0.00           O  
ATOM    408  C1'  DT    11      -2.218   9.940   5.458  1.00  0.00           C  
ATOM    409  N1   DT    11      -2.901  10.116   4.100  1.00  0.00           N  
ATOM    410  C6   DT    11      -4.251  10.307   3.962  1.00  0.00           C  
ATOM    411  C5   DT    11      -4.804  10.510   2.759  1.00  0.00           C  
ATOM    412  C7   DT    11      -6.280  10.720   2.597  1.00  0.00           C  
ATOM    413  C4   DT    11      -3.992  10.536   1.570  1.00  0.00           C  
ATOM    414  O4   DT    11      -4.410  10.716   0.427  1.00  0.00           O  
ATOM    415  N3   DT    11      -2.647  10.336   1.803  1.00  0.00           N  
ATOM    416  C2   DT    11      -2.049  10.124   3.027  1.00  0.00           C  
ATOM    417  O2   DT    11      -0.846   9.956   3.133  1.00  0.00           O  
ATOM    418  C3'  DT    11      -2.245   9.939   7.744  1.00  0.00           C  
ATOM    419  C2'  DT    11      -2.897  10.708   6.594  1.00  0.00           C  
ATOM    420  O3'  DT    11      -0.903  10.382   7.880  1.00  0.00           O  
ATOM    421  H5'  DT    11      -3.556   6.788   7.166  1.00  0.00           H  
ATOM    422 H5''  DT    11      -2.982   7.179   8.805  1.00  0.00           H  
ATOM    423  H4'  DT    11      -1.271   8.036   7.505  1.00  0.00           H  
ATOM    424  H1'  DT    11      -1.177  10.271   5.416  1.00  0.00           H  
ATOM    425  H6   DT    11      -4.900  10.283   4.825  1.00  0.00           H  
ATOM    426  H71  DT    11      -6.789  10.699   3.562  1.00  0.00           H  
ATOM    427  H72  DT    11      -6.460  11.683   2.120  1.00  0.00           H  
ATOM    428  H73  DT    11      -6.691   9.938   1.958  1.00  0.00           H  
ATOM    429  H3   DT    11      -2.046  10.338   1.003  1.00  0.00           H  
ATOM    430  H3'  DT    11      -2.832  10.047   8.658  1.00  0.00           H  
ATOM    431  H2'  DT    11      -3.979  10.657   6.652  1.00  0.00           H  
ATOM    432 H2''  DT    11      -2.606  11.759   6.619  1.00  0.00           H  
ATOM    433  P    DT    12      -0.523  11.331   9.105  1.00  0.00           P1+
ATOM    434  OP1  DT    12      -0.261  10.509  10.307  1.00  0.00           O1-
ATOM    435  OP2  DT    12      -1.550  12.388   9.252  1.00  0.00           O1-
ATOM    436  O5'  DT    12       0.845  11.980   8.589  1.00  0.00           O  
ATOM    437  C5'  DT    12       1.687  11.220   7.702  1.00  0.00           C  
ATOM    438  C4'  DT    12       2.194  12.109   6.578  1.00  0.00           C  
ATOM    439  O4'  DT    12       1.280  12.142   5.439  1.00  0.00           O  
ATOM    440  C1'  DT    12       1.080  13.498   5.065  1.00  0.00           C  
ATOM    441  N1   DT    12      -0.275  13.602   4.362  1.00  0.00           N  
ATOM    442  C6   DT    12      -1.459  13.748   5.038  1.00  0.00           C  
ATOM    443  C5   DT    12      -2.619  13.888   4.383  1.00  0.00           C  
ATOM    444  C7   DT    12      -3.919  14.049   5.114  1.00  0.00           C  
ATOM    445  C4   DT    12      -2.658  13.891   2.944  1.00  0.00           C  
ATOM    446  O4   DT    12      -3.672  14.015   2.260  1.00  0.00           O  
ATOM    447  N3   DT    12      -1.423  13.739   2.348  1.00  0.00           N  
ATOM    448  C2   DT    12      -0.213  13.592   2.994  1.00  0.00           C  
ATOM    449  O2   DT    12       0.832  13.463   2.377  1.00  0.00           O  
ATOM    450  C3'  DT    12       2.394  13.584   6.934  1.00  0.00           C  
ATOM    451  C2'  DT    12       1.158  14.289   6.372  1.00  0.00           C  
ATOM    452  O3'  DT    12       3.540  14.071   6.252  1.00  0.00           O  
ATOM    453  H5'  DT    12       1.138  10.377   7.279  1.00  0.00           H  
ATOM    454 H5''  DT    12       2.544  10.847   8.266  1.00  0.00           H  
ATOM    455  H4'  DT    12       3.130  11.702   6.198  1.00  0.00           H  
ATOM    456  H1'  DT    12       1.884  13.856   4.416  1.00  0.00           H  
ATOM    457  H6   DT    12      -1.478  13.739   6.118  1.00  0.00           H  
ATOM    458  H71  DT    12      -3.767  14.052   6.194  1.00  0.00           H  
ATOM    459  H72  DT    12      -4.388  14.988   4.818  1.00  0.00           H  
ATOM    460  H73  DT    12      -4.590  13.232   4.847  1.00  0.00           H  
ATOM    461  H3   DT    12      -1.403  13.727   1.347  1.00  0.00           H  
ATOM    462  H3'  DT    12       2.448  13.710   8.017  1.00  0.00           H  
ATOM    463  H2'  DT    12       0.319  14.210   7.053  1.00  0.00           H  
ATOM    464 H2''  DT    12       1.360  15.348   6.207  1.00  0.00           H  
ATOM    465  P    DT    13       4.520  15.077   7.008  1.00  0.00           P1+
ATOM    466  OP1  DT    13       5.473  14.310   7.841  1.00  0.00           O1-
ATOM    467  OP2  DT    13       3.726  16.109   7.713  1.00  0.00           O1-
ATOM    468  O5'  DT    13       5.297  15.744   5.779  1.00  0.00           O  
ATOM    469  C5'  DT    13       5.496  14.975   4.578  1.00  0.00           C  
ATOM    470  C4'  DT    13       5.209  15.833   3.358  1.00  0.00           C  
ATOM    471  O4'  DT    13       3.802  15.796   2.969  1.00  0.00           O  
ATOM    472  C1'  DT    13       3.359  17.130   2.763  1.00  0.00           C  
ATOM    473  N1   DT    13       1.845  17.168   2.986  1.00  0.00           N  
ATOM    474  C6   DT    13       1.275  17.306   4.224  1.00  0.00           C  
ATOM    475  C5   DT    13      -0.055  17.388   4.371  1.00  0.00           C  
ATOM    476  C7   DT    13      -0.688  17.540   5.722  1.00  0.00           C  
ATOM    477  C4   DT    13      -0.927  17.334   3.227  1.00  0.00           C  
ATOM    478  O4   DT    13      -2.154  17.402   3.265  1.00  0.00           O  
ATOM    479  N3   DT    13      -0.268  17.195   2.023  1.00  0.00           N  
ATOM    480  C2   DT    13       1.097  17.107   1.840  1.00  0.00           C  
ATOM    481  O2   DT    13       1.588  16.985   0.731  1.00  0.00           O  
ATOM    482  C3'  DT    13       5.511  17.326   3.508  1.00  0.00           C  
ATOM    483  C2'  DT    13       4.150  17.974   3.765  1.00  0.00           C  
ATOM    484  O3'  DT    13       6.019  17.819   2.277  1.00  0.00           O  
ATOM    485  H5'  DT    13       4.843  14.100   4.569  1.00  0.00           H  
ATOM    486 H5''  DT    13       6.537  14.648   4.539  1.00  0.00           H  
ATOM    487  H4'  DT    13       5.764  15.439   2.507  1.00  0.00           H  
ATOM    488  H1'  DT    13       3.614  17.486   1.762  1.00  0.00           H  
ATOM    489  H6   DT    13       1.890  17.338   5.111  1.00  0.00           H  
ATOM    490  H71  DT    13       0.067  17.589   6.508  1.00  0.00           H  
ATOM    491  H72  DT    13      -1.283  18.453   5.743  1.00  0.00           H  
ATOM    492  H73  DT    13      -1.350  16.694   5.911  1.00  0.00           H  
ATOM    493  H3   DT    13      -0.836  17.144   1.201  1.00  0.00           H  
ATOM    494  H3'  DT    13       6.182  17.496   4.352  1.00  0.00           H  
ATOM    495  H2'  DT    13       3.871  17.897   4.811  1.00  0.00           H  
ATOM    496 H2''  DT    13       4.169  19.031   3.498  1.00  0.00           H  
ATOM    497  P    DT    14       7.209  18.881   2.301  1.00  0.00           P1+
ATOM    498  OP1  DT    14       8.503  18.175   2.429  1.00  0.00           O1-
ATOM    499  OP2  DT    14       6.930  19.916   3.322  1.00  0.00           O1-
ATOM    500  O5'  DT    14       7.090  19.522   0.840  1.00  0.00           O  
ATOM    501  C5'  DT    14       6.584  18.713  -0.238  1.00  0.00           C  
ATOM    502  C4'  DT    14       5.599  19.515  -1.072  1.00  0.00           C  
ATOM    503  O4'  DT    14       4.234  19.423  -0.563  1.00  0.00           O  
ATOM    504  C1'  DT    14       3.693  20.734  -0.489  1.00  0.00           C  
ATOM    505  N1   DT    14       2.595  20.738   0.576  1.00  0.00           N  
ATOM    506  C6   DT    14       2.850  20.907   1.912  1.00  0.00           C  
ATOM    507  C5   DT    14       1.856  20.957   2.809  1.00  0.00           C  
ATOM    508  C7   DT    14       2.125  21.143   4.272  1.00  0.00           C  
ATOM    509  C4   DT    14       0.483  20.834   2.393  1.00  0.00           C  
ATOM    510  O4   DT    14      -0.493  20.868   3.141  1.00  0.00           O  
ATOM    511  N3   DT    14       0.319  20.667   1.033  1.00  0.00           N  
ATOM    512  C2   DT    14       1.322  20.611   0.087  1.00  0.00           C  
ATOM    513  O2   DT    14       1.077  20.460  -1.098  1.00  0.00           O  
ATOM    514  C3'  DT    14       5.863  21.021  -1.150  1.00  0.00           C  
ATOM    515  C2'  DT    14       4.880  21.639  -0.153  1.00  0.00           C  
ATOM    516  O3'  DT    14       5.532  21.480  -2.452  1.00  0.00           O  
ATOM    517  H5'  DT    14       6.090  17.821   0.150  1.00  0.00           H  
ATOM    518 H5''  DT    14       7.419  18.415  -0.875  1.00  0.00           H  
ATOM    519  H4'  DT    14       5.569  19.104  -2.081  1.00  0.00           H  
ATOM    520  H1'  DT    14       3.298  21.059  -1.456  1.00  0.00           H  
ATOM    521  H6   DT    14       3.866  20.991   2.270  1.00  0.00           H  
ATOM    522  H71  DT    14       3.194  21.243   4.467  1.00  0.00           H  
ATOM    523  H72  DT    14       1.613  22.038   4.624  1.00  0.00           H  
ATOM    524  H73  DT    14       1.738  20.286   4.825  1.00  0.00           H  
ATOM    525  H3   DT    14      -0.619  20.568   0.700  1.00  0.00           H  
ATOM    526  H3'  DT    14       6.892  21.242  -0.861  1.00  0.00           H  
ATOM    527  H2'  DT    14       5.269  21.594   0.858  1.00  0.00           H  
ATOM    528 H2''  DT    14       4.691  22.685  -0.396  1.00  0.00           H  
ATOM    529  P    DT    15       6.461  22.576  -3.145  1.00  0.00           P1+
ATOM    530  OP1  DT    15       7.617  21.912  -3.788  1.00  0.00           O1-
ATOM    531  OP2  DT    15       6.785  23.641  -2.169  1.00  0.00           O1-
ATOM    532  O5'  DT    15       5.482  23.156  -4.268  1.00  0.00           O  
ATOM    533  C5'  DT    15       4.479  22.292  -4.834  1.00  0.00           C  
ATOM    534  C4'  DT    15       3.157  23.032  -4.945  1.00  0.00           C  
ATOM    535  O4'  DT    15       2.353  22.921  -3.731  1.00  0.00           O  
ATOM    536  C1'  DT    15       1.897  24.218  -3.374  1.00  0.00           C  
ATOM    537  N1   DT    15       1.630  24.231  -1.868  1.00  0.00           N  
ATOM    538  C6   DT    15       2.610  24.460  -0.937  1.00  0.00           C  
ATOM    539  C5   DT    15       2.326  24.516   0.371  1.00  0.00           C  
ATOM    540  C7   DT    15       3.391  24.765   1.397  1.00  0.00           C  
ATOM    541  C4   DT    15       0.976  24.337   0.840  1.00  0.00           C  
ATOM    542  O4   DT    15       0.622  24.372   2.017  1.00  0.00           O  
ATOM    543  N3   DT    15       0.057  24.113  -0.164  1.00  0.00           N  
ATOM    544  C2   DT    15       0.319  24.050  -1.517  1.00  0.00           C  
ATOM    545  O2   DT    15      -0.565  23.846  -2.332  1.00  0.00           O  
ATOM    546  C3'  DT    15       3.256  24.541  -5.184  1.00  0.00           C  
ATOM    547  C2'  DT    15       3.014  25.169  -3.811  1.00  0.00           C  
ATOM    548  P    DT    15       2.185  25.133  -6.491  1.00  0.00           P1+
ATOM    549  O    DT    15       2.714  24.460  -7.768  1.00  0.00           O  
ATOM    550  C    DT    15       1.947  24.630  -8.976  1.00  0.00           C  
ATOM    551  C1   DT    15       2.855  24.213 -10.138  1.00  0.00           C  
ATOM    552  O11  DT    15       4.038  24.994 -10.064  1.00  0.00           O  
ATOM    553  C12  DT    15       2.118  24.447 -11.470  1.00  0.00           C  
ATOM    554 O123  DT    15       2.598  23.662 -12.562  1.00  0.00           O  
ATOM    555 C123  DT    15       3.925  23.971 -12.956  1.00  0.00           C  
ATOM    556 C121  DT    15       4.182  23.258 -14.281  1.00  0.00           C  
ATOM    557 C122  DT    15       5.573  23.593 -14.819  1.00  0.00           C  
ATOM    558 N123  DT    15       5.640  22.908 -16.110  1.00  0.00           N  
ATOM    559  O    DT    15       0.797  24.645  -6.222  1.00  0.00           O1-
ATOM    560  O    DT    15       2.390  26.613  -6.595  1.00  0.00           O1-
ATOM    561  C    DT    15       6.321  21.737 -16.313  1.00  0.00           C  
ATOM    562  O    DT    15       7.032  21.326 -15.406  1.00  0.00           O  
ATOM    563  C    DT    15       5.824  19.566 -19.997  1.00  0.00           C  
ATOM    564  C    DT    15       6.403  18.969 -18.866  1.00  0.00           C  
ATOM    565  C    DT    15       6.565  19.679 -17.684  1.00  0.00           C  
ATOM    566  C    DT    15       6.157  21.018 -17.584  1.00  0.00           C  
ATOM    567  C    DT    15       5.602  21.628 -18.714  1.00  0.00           C  
ATOM    568  C    DT    15       5.433  20.927 -19.914  1.00  0.00           C  
ATOM    569  C    DT    15       4.891  21.651 -21.043  1.00  0.00           C  
ATOM    570  C    DT    15       5.643  18.771 -21.214  1.00  0.00           C  
ATOM    571  O    DT    15       4.831  18.948 -22.096  1.00  0.00           O  
ATOM    572  O    DT    15       6.378  17.709 -21.433  1.00  0.00           O  
ATOM    573  C    DT    15       0.802  21.431 -22.169  1.00  0.00           C  
ATOM    574  N2   DT    15      -0.535  21.332 -22.564  1.00  0.00           N1+
ATOM    575  C21  DT    15      -0.973  21.703 -23.926  1.00  0.00           C  
ATOM    576  C22  DT    15      -1.589  20.833 -21.657  1.00  0.00           C  
ATOM    577  C    DT    15       1.261  20.719 -21.020  1.00  0.00           C  
ATOM    578  C    DT    15       2.580  20.796 -20.632  1.00  0.00           C  
ATOM    579  C    DT    15       3.518  21.576 -21.367  1.00  0.00           C  
ATOM    580  C    DT    15       3.025  22.288 -22.489  1.00  0.00           C  
ATOM    581  C    DT    15       1.700  22.228 -22.894  1.00  0.00           C  
ATOM    582  C    DT    15       7.307  24.156 -23.471  1.00  0.00           C  
ATOM    583  N    DT    15       8.094  24.985 -24.254  1.00  0.00           N  
ATOM    584  C1   DT    15       7.515  26.087 -25.045  1.00  0.00           C  
ATOM    585  C2   DT    15       9.551  24.788 -24.375  1.00  0.00           C  
ATOM    586  C    DT    15       7.894  23.440 -22.393  1.00  0.00           C  
ATOM    587  C    DT    15       7.127  22.616 -21.601  1.00  0.00           C  
ATOM    588  C    DT    15       5.731  22.465 -21.836  1.00  0.00           C  
ATOM    589  C    DT    15       5.179  23.186 -22.927  1.00  0.00           C  
ATOM    590  O2   DT    15       3.864  23.062 -23.202  1.00  0.00           O  
ATOM    591  C    DT    15       5.940  24.020 -23.734  1.00  0.00           C  
ATOM    592  H5'  DT    15       4.346  21.401  -4.217  1.00  0.00           H  
ATOM    593 H5''  DT    15       4.797  21.994  -5.835  1.00  0.00           H  
ATOM    594  H4'  DT    15       2.562  22.582  -5.739  1.00  0.00           H  
ATOM    595  H1'  DT    15       0.998  24.494  -3.932  1.00  0.00           H  
ATOM    596  H6   DT    15       3.638  24.587  -1.243  1.00  0.00           H  
ATOM    597  H71  DT    15       4.366  24.904   0.927  1.00  0.00           H  
ATOM    598  H72  DT    15       3.141  25.659   1.969  1.00  0.00           H  
ATOM    599  H73  DT    15       3.440  23.920   2.084  1.00  0.00           H  
ATOM    600  H3   DT    15      -0.893  23.975   0.117  1.00  0.00           H  
ATOM    601  H3'  DT    15       4.249  24.803  -5.556  1.00  0.00           H  
ATOM    602  H2'  DT    15       3.923  25.174  -3.218  1.00  0.00           H  
ATOM    603 H2''  DT    15       2.671  26.198  -3.912  1.00  0.00           H  
ATOM    604  H11  DT    15       4.156  25.169  -9.117  1.00  0.00           H  
ATOM    605 H121  DT    15       2.167  25.508 -11.720  1.00  0.00           H  
ATOM    606 H122  DT    15       1.068  24.191 -11.328  1.00  0.00           H  
ATOM    607 H121  DT    15       4.102  22.182 -14.122  1.00  0.00           H  
ATOM    608 H121  DT    15       6.342  23.243 -14.127  1.00  0.00           H  
ATOM    609 H122  DT    15       5.675  24.671 -14.958  1.00  0.00           H  
ATOM    610 H121  DT    15       4.987  23.220 -16.838  1.00  0.00           H  
ATOM    611 H123  DT    15       3.421  23.572 -14.996  1.00  0.00           H  
ATOM    612 H122  DT    15       4.638  23.623 -12.205  1.00  0.00           H  
ATOM    613 H123  DT    15       4.038  25.049 -13.091  1.00  0.00           H  
ATOM    614  H13  DT    15       3.095  23.154 -10.033  1.00  0.00           H  
ATOM    615  H2   DT    15       1.656  25.677  -9.088  1.00  0.00           H  
ATOM    616  H3   DT    15       1.055  24.003  -8.935  1.00  0.00           H  
ATOM    617  H    DT    15       6.720  17.957 -18.908  1.00  0.00           H  
ATOM    618  H    DT    15       7.002  19.205 -16.840  1.00  0.00           H  
ATOM    619  H    DT    15       5.319  22.648 -18.680  1.00  0.00           H  
ATOM    620  H    DT    15       6.030  17.431 -22.303  1.00  0.00           H  
ATOM    621 H211  DT    15      -0.207  21.397 -24.626  1.00  0.00           H  
ATOM    622 H212  DT    15      -1.123  22.775 -23.943  1.00  0.00           H  
ATOM    623 H213  DT    15      -1.896  21.182 -24.147  1.00  0.00           H  
ATOM    624 H221  DT    15      -1.565  19.751 -21.688  1.00  0.00           H  
ATOM    625 H222  DT    15      -2.545  21.207 -21.999  1.00  0.00           H  
ATOM    626 H223  DT    15      -1.389  21.207 -20.661  1.00  0.00           H  
ATOM    627  H    DT    15       0.596  20.112 -20.465  1.00  0.00           H  
ATOM    628  H    DT    15       2.910  20.255 -19.782  1.00  0.00           H  
ATOM    629  H    DT    15       1.395  22.790 -23.737  1.00  0.00           H  
ATOM    630  H11  DT    15       6.684  26.502 -24.490  1.00  0.00           H  
ATOM    631  H12  DT    15       7.194  25.676 -25.993  1.00  0.00           H  
ATOM    632  H13  DT    15       8.276  26.843 -25.185  1.00  0.00           H  
ATOM    633  H21  DT    15      10.020  25.297 -23.544  1.00  0.00           H  
ATOM    634  H22  DT    15       9.876  25.203 -25.320  1.00  0.00           H  
ATOM    635  H23  DT    15       9.748  23.724 -24.353  1.00  0.00           H  
ATOM    636  H    DT    15       8.926  23.554 -22.194  1.00  0.00           H  
ATOM    637  H    DT    15       7.585  22.091 -20.803  1.00  0.00           H  
ATOM    638  H    DT    15       5.489  24.526 -24.544  1.00  0.00           H  
TER     639       DT    15 
CONECT    1    2   18
CONECT    2    1   85   86    3
CONECT    3    2   87    4   15
CONECT    4    3    5
CONECT    5    4   88    6   16
CONECT    6    5    7   13
CONECT    7    6   89    8    8
CONECT    8    7    7    9   10
CONECT    9    8   90   91   92
CONECT   10    8   11   11   12
CONECT   11   10   10
CONECT   12   10   93   13
CONECT   13    6   12   14   14
CONECT   14   13   13
CONECT   15    3   94   16   17
CONECT   16    5   15   95   96
CONECT   17   15
CONECT   18    1   19   20   21
CONECT   19   18   82
CONECT   20   18
CONECT   21   18
CONECT   22   23   80   84   84
CONECT   23   22   24   52
CONECT   24   23   97   25  102
CONECT   25   24   98   99   26
CONECT   26   25  100   27  101
CONECT   27   26   28   29   30
CONECT   28   27
CONECT   29   27
CONECT   30   27   31   32   51
CONECT   31   30
CONECT   32   30   33   34   35
CONECT   33   32
CONECT   34   32
CONECT   35   32   36   37   50
CONECT   36   35
CONECT   37   35   38   39   40
CONECT   38   37
CONECT   39   37
CONECT   40   37   41   42   49
CONECT   41   40
CONECT   42   40   43   44   45
CONECT   43   42
CONECT   44   42
CONECT   45   42   46   47   48
CONECT   46   45
CONECT   47   45
CONECT   48   45
CONECT   49   40
CONECT   50   35
CONECT   51   30
CONECT   52   23  103   53  108
CONECT   53   52  104  105   54
CONECT   54   53  106   55  107
CONECT   55   54   56   57   58
CONECT   56   55
CONECT   57   55
CONECT   58   55   59   60   79
CONECT   59   58
CONECT   60   58   61   62   63
CONECT   61   60
CONECT   62   60
CONECT   63   60   64   65   78
CONECT   64   63
CONECT   65   63   66   67   68
CONECT   66   65
CONECT   67   65
CONECT   68   65   69   70   77
CONECT   69   68
CONECT   70   68   71   72   73
CONECT   71   70
CONECT   72   70
CONECT   73   70   74   75   76
CONECT   74   73
CONECT   75   73
CONECT   76   73
CONECT   77   68
CONECT   78   63
CONECT   79   58
CONECT   80   22  109   81   81
CONECT   81   80   80  110   82
CONECT   82   19   81   83   83
CONECT   83   82   82  111   84
CONECT   84   22   22   83  112
CONECT   85    2
CONECT   86    2
CONECT   87    3
CONECT   88    5
CONECT   89    7
CONECT   90    9
CONECT   91    9
CONECT   92    9
CONECT   93   12
CONECT   94   15
CONECT   95   16
CONECT   96   16
CONECT   97   24
CONECT   98   25
CONECT   99   25
CONECT  100   26
CONECT  101   26
CONECT  102   24
CONECT  103   52
CONECT  104   53
CONECT  105   53
CONECT  106   54
CONECT  107   54
CONECT  108   52
CONECT  109   80
CONECT  110   81
CONECT  111   83
CONECT  112   84
CONECT  113  114  115  116
CONECT  114  113
CONECT  115  113
CONECT  116  113  117
CONECT  117  116  133  134  118
CONECT  118  117  135  119  130
CONECT  119  118  120
CONECT  120  119  136  121  131
CONECT  121  120  122  128
CONECT  122  121  137  123  123
CONECT  123  122  122  124  125
CONECT  124  123  138  139  140
CONECT  125  123  126  126  127
CONECT  126  125  125
CONECT  127  125  141  128
CONECT  128  121  127  129  129
CONECT  129  128  128
CONECT  130  118  142  131  132
CONECT  131  120  130  143  144
CONECT  132  130
CONECT  133  117
CONECT  134  117
CONECT  135  118
CONECT  136  120
CONECT  137  122
CONECT  138  124
CONECT  139  124
CONECT  140  124
CONECT  141  127
CONECT  142  130
CONECT  143  131
CONECT  144  131
CONECT  145  146  147  148
CONECT  146  145
CONECT  147  145
CONECT  148  145  149
CONECT  149  148  165  166  150
CONECT  150  149  167  151  162
CONECT  151  150  152
CONECT  152  151  168  153  163
CONECT  153  152  154  160
CONECT  154  153  169  155  155
CONECT  155  154  154  156  157
CONECT  156  155  170  171  172
CONECT  157  155  158  158  159
CONECT  158  157  157
CONECT  159  157  173  160
CONECT  160  153  159  161  161
CONECT  161  160  160
CONECT  162  150  174  163  164
CONECT  163  152  162  175  176
CONECT  164  162
CONECT  165  149
CONECT  166  149
CONECT  167  150
CONECT  168  152
CONECT  169  154
CONECT  170  156
CONECT  171  156
CONECT  172  156
CONECT  173  159
CONECT  174  162
CONECT  175  163
CONECT  176  163
CONECT  177  178  179  180
CONECT  178  177
CONECT  179  177
CONECT  180  177  181
CONECT  181  180  197  198  182
CONECT  182  181  199  183  194
CONECT  183  182  184
CONECT  184  183  200  185  195
CONECT  185  184  186  192
CONECT  186  185  201  187  187
CONECT  187  186  186  188  189
CONECT  188  187  202  203  204
CONECT  189  187  190  190  191
CONECT  190  189  189
CONECT  191  189  205  192
CONECT  192  185  191  193  193
CONECT  193  192  192
CONECT  194  182  206  195  196
CONECT  195  184  194  207  208
CONECT  196  194
CONECT  197  181
CONECT  198  181
CONECT  199  182
CONECT  200  184
CONECT  201  186
CONECT  202  188
CONECT  203  188
CONECT  204  188
CONECT  205  191
CONECT  206  194
CONECT  207  195
CONECT  208  195
CONECT  209  210  211  212
CONECT  210  209
CONECT  211  209
CONECT  212  209  213
CONECT  213  212  229  230  214
CONECT  214  213  231  215  226
CONECT  215  214  216
CONECT  216  215  232  217  227
CONECT  217  216  218  224
CONECT  218  217  233  219  219
CONECT  219  218  218  220  221
CONECT  220  219  234  235  236
CONECT  221  219  222  222  223
CONECT  222  221  221
CONECT  223  221  237  224
CONECT  224  217  223  225  225
CONECT  225  224  224
CONECT  226  214  238  227  228
CONECT  227  216  226  239  240
CONECT  228  226
CONECT  229  213
CONECT  230  213
CONECT  231  214
CONECT  232  216
CONECT  233  218
CONECT  234  220
CONECT  235  220
CONECT  236  220
CONECT  237  223
CONECT  238  226
CONECT  239  227
CONECT  240  227
CONECT  241  242  243  244
CONECT  242  241
CONECT  243  241
CONECT  244  241  245
CONECT  245  244  261  262  246
CONECT  246  245  263  247  258
CONECT  247  246  248
CONECT  248  247  264  249  259
CONECT  249  248  250  256
CONECT  250  249  265  251  251
CONECT  251  250  250  252  253
CONECT  252  251  266  267  268
CONECT  253  251  254  254  255
CONECT  254  253  253
CONECT  255  253  269  256
CONECT  256  249  255  257  257
CONECT  257  256  256
CONECT  258  246  270  259  260
CONECT  259  248  258  271  272
CONECT  260  258
CONECT  261  245
CONECT  262  245
CONECT  263  246
CONECT  264  248
CONECT  265  250
CONECT  266  252
CONECT  267  252
CONECT  268  252
CONECT  269  255
CONECT  270  258
CONECT  271  259
CONECT  272  259
CONECT  273  274  275  276
CONECT  274  273
CONECT  275  273
CONECT  276  273  277
CONECT  277  276  293  294  278
CONECT  278  277  295  279  290
CONECT  279  278  280
CONECT  280  279  296  281  291
CONECT  281  280  282  288
CONECT  282  281  297  283  283
CONECT  283  282  282  284  285
CONECT  284  283  298  299  300
CONECT  285  283  286  286  287
CONECT  286  285  285
CONECT  287  285  301  288
CONECT  288  281  287  289  289
CONECT  289  288  288
CONECT  290  278  302  291  292
CONECT  291  280  290  303  304
CONECT  292  290
CONECT  293  277
CONECT  294  277
CONECT  295  278
CONECT  296  280
CONECT  297  282
CONECT  298  284
CONECT  299  284
CONECT  300  284
CONECT  301  287
CONECT  302  290
CONECT  303  291
CONECT  304  291
CONECT  305  306  307  308
CONECT  306  305
CONECT  307  305
CONECT  308  305  309
CONECT  309  308  325  326  310
CONECT  310  309  327  311  322
CONECT  311  310  312
CONECT  312  311  328  313  323
CONECT  313  312  314  320
CONECT  314  313  329  315  315
CONECT  315  314  314  316  317
CONECT  316  315  330  331  332
CONECT  317  315  318  318  319
CONECT  318  317  317
CONECT  319  317  333  320
CONECT  320  313  319  321  321
CONECT  321  320  320
CONECT  322  310  334  323  324
CONECT  323  312  322  335  336
CONECT  324  322
CONECT  325  309
CONECT  326  309
CONECT  327  310
CONECT  328  312
CONECT  329  314
CONECT  330  316
CONECT  331  316
CONECT  332  316
CONECT  333  319
CONECT  334  322
CONECT  335  323
CONECT  336  323
CONECT  337  338  339  340
CONECT  338  337
CONECT  339  337
CONECT  340  337  341
CONECT  341  340  357  358  342
CONECT  342  341  359  343  354
CONECT  343  342  344
CONECT  344  343  360  345  355
CONECT  345  344  346  352
CONECT  346  345  361  347  347
CONECT  347  346  346  348  349
CONECT  348  347  362  363  364
CONECT  349  347  350  350  351
CONECT  350  349  349
CONECT  351  349  365  352
CONECT  352  345  351  353  353
CONECT  353  352  352
CONECT  354  342  366  355  356
CONECT  355  344  354  367  368
CONECT  356  354
CONECT  357  341
CONECT  358  341
CONECT  359  342
CONECT  360  344
CONECT  361  346
CONECT  362  348
CONECT  363  348
CONECT  364  348
CONECT  365  351
CONECT  366  354
CONECT  367  355
CONECT  368  355
CONECT  369  370  371  372
CONECT  370  369
CONECT  371  369
CONECT  372  369  373
CONECT  373  372  389  390  374
CONECT  374  373  391  375  386
CONECT  375  374  376
CONECT  376  375  392  377  387
CONECT  377  376  378  384
CONECT  378  377  393  379  379
CONECT  379  378  378  380  381
CONECT  380  379  394  395  396
CONECT  381  379  382  382  383
CONECT  382  381  381
CONECT  383  381  397  384
CONECT  384  377  383  385  385
CONECT  385  384  384
CONECT  386  374  398  387  388
CONECT  387  376  386  399  400
CONECT  388  386
CONECT  389  373
CONECT  390  373
CONECT  391  374
CONECT  392  376
CONECT  393  378
CONECT  394  380
CONECT  395  380
CONECT  396  380
CONECT  397  383
CONECT  398  386
CONECT  399  387
CONECT  400  387
CONECT  401  402  403  404
CONECT  402  401
CONECT  403  401
CONECT  404  401  405
CONECT  405  404  421  422  406
CONECT  406  405  423  407  418
CONECT  407  406  408
CONECT  408  407  424  409  419
CONECT  409  408  410  416
CONECT  410  409  425  411  411
CONECT  411  410  410  412  413
CONECT  412  411  426  427  428
CONECT  413  411  414  414  415
CONECT  414  413  413
CONECT  415  413  429  416
CONECT  416  409  415  417  417
CONECT  417  416  416
CONECT  418  406  430  419  420
CONECT  419  408  418  431  432
CONECT  420  418
CONECT  421  405
CONECT  422  405
CONECT  423  406
CONECT  424  408
CONECT  425  410
CONECT  426  412
CONECT  427  412
CONECT  428  412
CONECT  429  415
CONECT  430  418
CONECT  431  419
CONECT  432  419
CONECT  433  434  435  436
CONECT  434  433
CONECT  435  433
CONECT  436  433  437
CONECT  437  436  453  454  438
CONECT  438  437  455  439  450
CONECT  439  438  440
CONECT  440  439  456  441  451
CONECT  441  440  442  448
CONECT  442  441  457  443  443
CONECT  443  442  442  444  445
CONECT  444  443  458  459  460
CONECT  445  443  446  446  447
CONECT  446  445  445
CONECT  447  445  461  448
CONECT  448  441  447  449  449
CONECT  449  448  448
CONECT  450  438  462  451  452
CONECT  451  440  450  463  464
CONECT  452  450
CONECT  453  437
CONECT  454  437
CONECT  455  438
CONECT  456  440
CONECT  457  442
CONECT  458  444
CONECT  459  444
CONECT  460  444
CONECT  461  447
CONECT  462  450
CONECT  463  451
CONECT  464  451
CONECT  465  466  467  468
CONECT  466  465
CONECT  467  465
CONECT  468  465  469
CONECT  469  468  485  486  470
CONECT  470  469  487  471  482
CONECT  471  470  472
CONECT  472  471  488  473  483
CONECT  473  472  474  480
CONECT  474  473  489  475  475
CONECT  475  474  474  476  477
CONECT  476  475  490  491  492
CONECT  477  475  478  478  479
CONECT  478  477  477
CONECT  479  477  493  480
CONECT  480  473  479  481  481
CONECT  481  480  480
CONECT  482  470  494  483  484
CONECT  483  472  482  495  496
CONECT  484  482
CONECT  485  469
CONECT  486  469
CONECT  487  470
CONECT  488  472
CONECT  489  474
CONECT  490  476
CONECT  491  476
CONECT  492  476
CONECT  493  479
CONECT  494  482
CONECT  495  483
CONECT  496  483
CONECT  497  498  499  500
CONECT  498  497
CONECT  499  497
CONECT  500  497  501
CONECT  501  500  517  518  502
CONECT  502  501  519  503  514
CONECT  503  502  504
CONECT  504  503  520  505  515
CONECT  505  504  506  512
CONECT  506  505  521  507  507
CONECT  507  506  506  508  509
CONECT  508  507  522  523  524
CONECT  509  507  510  510  511
CONECT  510  509  509
CONECT  511  509  525  512
CONECT  512  505  511  513  513
CONECT  513  512  512
CONECT  514  502  526  515  516
CONECT  515  504  514  527  528
CONECT  516  514
CONECT  517  501
CONECT  518  501
CONECT  519  502
CONECT  520  504
CONECT  521  506
CONECT  522  508
CONECT  523  508
CONECT  524  508
CONECT  525  511
CONECT  526  514
CONECT  527  515
CONECT  528  515
CONECT  529  530  531  532
CONECT  530  529
CONECT  531  529
CONECT  532  529  533
CONECT  533  532  592  593  534
CONECT  534  533  594  535  546
CONECT  535  534  536
CONECT  536  535  595  537  547
CONECT  537  536  538  544
CONECT  538  537  596  539  539
CONECT  539  538  538  540  541
CONECT  540  539  597  598  599
CONECT  541  539  542  542  543
CONECT  542  541  541
CONECT  543  541  600  544
CONECT  544  537  543  545  545
CONECT  545  544  544
CONECT  546  534  601  547  548
CONECT  547  536  546  602  603
CONECT  548  546  549  559  560
CONECT  549  548  550
CONECT  550  549  551  615  616
CONECT  551  550  552  553  614
CONECT  552  551  604
CONECT  553  551  605  606  554
CONECT  554  553  555
CONECT  555  554  556  612  613
CONECT  556  555  607  557  611
CONECT  557  556  608  609  558
CONECT  558  557  610  561
CONECT  559  548
CONECT  560  548
CONECT  561  558  562  562  566
CONECT  562  561  561
CONECT  563  564  568  568  570
CONECT  564  563  617  565  565
CONECT  565  564  564  618  566
CONECT  566  561  565  567  567
CONECT  567  566  566  619  568
CONECT  568  563  563  567  569
CONECT  569  568  579  579  588
CONECT  570  563  571  571  572
CONECT  571  570  570
CONECT  572  570  620
CONECT  573  574  574  577  581
CONECT  574  573  573  575  576
CONECT  575  574  621  622  623
CONECT  576  574  624  625  626
CONECT  577  573  627  578  578
CONECT  578  577  577  628  579
CONECT  579  569  569  578  580
CONECT  580  579  581  581  590
CONECT  581  573  580  580  629
CONECT  582  583  586  591  591
CONECT  583  582  584  585
CONECT  584  583  630  631  632
CONECT  585  583  633  634  635
CONECT  586  582  636  587  587
CONECT  587  586  586  637  588
CONECT  588  569  587  589  589
CONECT  589  588  588  590  591
CONECT  590  580  589
CONECT  591  582  582  589  638
CONECT  592  533
CONECT  593  533
CONECT  594  534
CONECT  595  536
CONECT  596  538
CONECT  597  540
CONECT  598  540
CONECT  599  540
CONECT  600  543
CONECT  601  546
CONECT  602  547
CONECT  603  547
CONECT  604  552
CONECT  605  553
CONECT  606  553
CONECT  607  556
CONECT  608  557
CONECT  609  557
CONECT  610  558
CONECT  611  556
CONECT  612  555
CONECT  613  555
CONECT  614  551
CONECT  615  550
CONECT  616  550
CONECT  617  564
CONECT  618  565
CONECT  619  567
CONECT  620  572
CONECT  621  575
CONECT  622  575
CONECT  623  575
CONECT  624  576
CONECT  625  576
CONECT  626  576
CONECT  627  577
CONECT  628  578
CONECT  629  581
CONECT  630  584
CONECT  631  584
CONECT  632  584
CONECT  633  585
CONECT  634  585
CONECT  635  585
CONECT  636  586
CONECT  637  587
CONECT  638  591
END
