# Supplementary material for: Synthesis and applications of theranostic oligonucleotides carrying multiple fluorine atoms
Source: Theranostics. 2020 Jan 1;10(3):1391–414. doi: 10.7150/thno.37936 (PMC6956824; doi:10.7150/thno.37936)
Supplement: Supplementary file 1 — Supplementary data. [file thnov10p1391s1.zip › 6a.pdb]

REMARK  99                                                                      
REMARK  99 MOE v2018.01 (Chemical Computing Group ULC) Thu Oct 04 04:56:57 2018 
ATOM      1  O3'  DT     1       3.753  -7.904  64.470  1.00  0.00           O  
ATOM      2  C3'  DT     1       4.574  -6.806  64.860  1.00  0.00           C  
ATOM      3  C    DT     1       4.234  -6.300  66.259  1.00  0.00           C  
ATOM      4  N1   DT     1       5.087  -5.204  66.589  1.00  0.00           N  
ATOM      5  C11  DT     1       4.769  -4.731  67.899  1.00  0.00           C  
ATOM      6 C112  DT     1       5.622  -3.635  68.229  1.00  0.00           C  
ATOM      7 F111  DT     1       5.439  -2.613  67.311  1.00  0.00           F  
ATOM      8 F112  DT     1       6.944  -4.052  68.197  1.00  0.00           F  
ATOM      9 C113  DT     1       5.304  -3.161  69.538  1.00  0.00           C  
ATOM     10 F111  DT     1       3.983  -2.744  69.570  1.00  0.00           F  
ATOM     11 C112  DT     1       6.158  -2.065  69.869  1.00  0.00           C  
ATOM     12 F111  DT     1       5.974  -1.043  68.951  1.00  0.00           F  
ATOM     13 F112  DT     1       7.479  -2.483  69.837  1.00  0.00           F  
ATOM     14 C113  DT     1       5.839  -1.592  71.178  1.00  0.00           C  
ATOM     15 F111  DT     1       4.518  -1.175  71.210  1.00  0.00           F  
ATOM     16 C112  DT     1       6.693  -0.496  71.508  1.00  0.00           C  
ATOM     17 F111  DT     1       6.509   0.526  70.590  1.00  0.00           F  
ATOM     18 F112  DT     1       8.014  -0.913  71.476  1.00  0.00           F  
ATOM     19 C113  DT     1       6.375  -0.023  72.817  1.00  0.00           C  
ATOM     20 F111  DT     1       5.053   0.395  72.849  1.00  0.00           F  
ATOM     21 C112  DT     1       7.228   1.073  73.148  1.00  0.00           C  
ATOM     22 F111  DT     1       7.044   2.095  72.230  1.00  0.00           F  
ATOM     23 F112  DT     1       8.550   0.656  73.116  1.00  0.00           F  
ATOM     24 C113  DT     1       6.910   1.547  74.457  1.00  0.00           C  
ATOM     25 F111  DT     1       5.589   1.964  74.489  1.00  0.00           F  
ATOM     26 F112  DT     1       7.739   2.611  74.778  1.00  0.00           F  
ATOM     27 F113  DT     1       7.094   0.525  75.375  1.00  0.00           F  
ATOM     28 F113  DT     1       6.559  -1.044  73.736  1.00  0.00           F  
ATOM     29 F113  DT     1       6.023  -2.614  72.096  1.00  0.00           F  
ATOM     30 F113  DT     1       5.488  -4.183  70.456  1.00  0.00           F  
ATOM     31  C13  DT     1       6.448  -5.634  66.557  1.00  0.00           C  
ATOM     32 C133  DT     1       7.302  -4.538  66.887  1.00  0.00           C  
ATOM     33 O132  DT     1       8.663  -4.968  66.854  1.00  0.00           O  
ATOM     34  H3   DT     1       4.379  -7.106  66.982  1.00  0.00           H  
ATOM     35 H111  DT     1       3.730  -4.402  67.924  1.00  0.00           H  
ATOM     36 H113  DT     1       4.913  -5.534  68.621  1.00  0.00           H  
ATOM     37 H131  DT     1       6.691  -5.995  65.557  1.00  0.00           H  
ATOM     38 H132  DT     1       6.593  -6.438  67.279  1.00  0.00           H  
ATOM     39 H131  DT     1       7.157  -3.734  66.165  1.00  0.00           H  
ATOM     40 H132  DT     1       8.848  -5.280  65.965  1.00  0.00           H  
ATOM     41 H133  DT     1       7.059  -4.177  67.886  1.00  0.00           H  
ATOM     42  H2   DT     1       3.194  -5.972  66.284  1.00  0.00           H  
ATOM     43  P    DT     2       3.510  -8.189  62.920  1.00  0.00           P  
ATOM     44  OP1  DT     2       3.338  -9.638  62.700  1.00  0.00           O  
ATOM     45  OP2  DT     2       4.582  -7.536  62.130  1.00  0.00           O1-
ATOM     46  O5'  DT     2       2.131  -7.431  62.670  1.00  0.00           O  
ATOM     47  C5'  DT     2       1.045  -7.629  63.610  1.00  0.00           C  
ATOM     48  C4'  DT     2      -0.278  -7.585  62.880  1.00  0.00           C  
ATOM     49  O4'  DT     2      -0.650  -6.186  62.670  1.00  0.00           O  
ATOM     50  C3'  DT     2      -0.300  -8.194  61.480  1.00  0.00           C  
ATOM     51  O3'  DT     2      -1.610  -8.601  61.090  1.00  0.00           O  
ATOM     52  C2'  DT     2       0.147  -7.038  60.600  1.00  0.00           C  
ATOM     53  C1'  DT     2      -0.470  -5.841  61.310  1.00  0.00           C  
ATOM     54  N1   DT     2       0.371  -4.615  61.260  1.00  0.00           N  
ATOM     55  C2   DT     2      -0.280  -3.408  61.110  1.00  0.00           C  
ATOM     56  O2   DT     2      -1.492  -3.320  61.020  1.00  0.00           O  
ATOM     57  N3   DT     2       0.539  -2.298  61.070  1.00  0.00           N  
ATOM     58  C4   DT     2       1.912  -2.286  61.160  1.00  0.00           C  
ATOM     59  O4   DT     2       2.541  -1.223  61.110  1.00  0.00           O  
ATOM     60  C5   DT     2       2.506  -3.592  61.310  1.00  0.00           C  
ATOM     61  C5M  DT     2       4.000  -3.627  61.420  1.00  0.00           C  
ATOM     62  C6   DT     2       1.738  -4.699  61.360  1.00  0.00           C  
ATOM     63  P    DT     3      -1.974  -8.689  59.540  1.00  0.00           P  
ATOM     64  OP1  DT     3      -2.965  -9.759  59.320  1.00  0.00           O  
ATOM     65  OP2  DT     3      -0.723  -8.790  58.750  1.00  0.00           O1-
ATOM     66  O5'  DT     3      -2.644  -7.264  59.290  1.00  0.00           O  
ATOM     67  C5'  DT     3      -3.639  -6.786  60.230  1.00  0.00           C  
ATOM     68  C4'  DT     3      -4.683  -5.973  59.500  1.00  0.00           C  
ATOM     69  O4'  DT     3      -4.162  -4.622  59.290  1.00  0.00           O  
ATOM     70  C3'  DT     3      -5.060  -6.453  58.100  1.00  0.00           C  
ATOM     71  O3'  DT     3      -6.358  -6.012  57.710  1.00  0.00           O  
ATOM     72  C2'  DT     3      -4.018  -5.781  57.220  1.00  0.00           C  
ATOM     73  C1'  DT     3      -3.814  -4.449  57.930  1.00  0.00           C  
ATOM     74  N1   DT     3      -2.412  -3.952  57.880  1.00  0.00           N  
ATOM     75  C2   DT     3      -2.230  -2.593  57.730  1.00  0.00           C  
ATOM     76  O2   DT     3      -3.159  -1.809  57.640  1.00  0.00           O  
ATOM     77  N3   DT     3      -0.915  -2.176  57.690  1.00  0.00           N  
ATOM     78  C4   DT     3       0.203  -2.973  57.780  1.00  0.00           C  
ATOM     79  O4   DT     3       1.337  -2.483  57.730  1.00  0.00           O  
ATOM     80  C5   DT     3      -0.084  -4.379  57.930  1.00  0.00           C  
ATOM     81  C5M  DT     3       1.104  -5.286  58.040  1.00  0.00           C  
ATOM     82  C6   DT     3      -1.356  -4.823  57.980  1.00  0.00           C  
ATOM     83  P    DT     4      -6.704  -5.869  56.160  1.00  0.00           P  
ATOM     84  OP1  DT     4      -8.135  -6.153  55.940  1.00  0.00           O  
ATOM     85  OP2  DT     4      -5.752  -6.687  55.370  1.00  0.00           O1-
ATOM     86  O5'  DT     4      -6.408  -4.323  55.910  1.00  0.00           O  
ATOM     87  C5'  DT     4      -6.932  -3.351  56.850  1.00  0.00           C  
ATOM     88  C4'  DT     4      -7.300  -2.079  56.120  1.00  0.00           C  
ATOM     89  O4'  DT     4      -6.084  -1.293  55.910  1.00  0.00           O  
ATOM     90  C3'  DT     4      -7.886  -2.246  54.720  1.00  0.00           C  
ATOM     91  O3'  DT     4      -8.677  -1.127  54.330  1.00  0.00           O  
ATOM     92  C2'  DT     4      -6.648  -2.315  53.840  1.00  0.00           C  
ATOM     93  C1'  DT     4      -5.700  -1.358  54.550  1.00  0.00           C  
ATOM     94  N1   DT     4      -4.274  -1.779  54.500  1.00  0.00           N  
ATOM     95  C2   DT     4      -3.328  -0.787  54.350  1.00  0.00           C  
ATOM     96  O2   DT     4      -3.619   0.393  54.260  1.00  0.00           O  
ATOM     97  N3   DT     4      -2.019  -1.223  54.310  1.00  0.00           N  
ATOM     98  C4   DT     4      -1.584  -2.524  54.400  1.00  0.00           C  
ATOM     99  O4   DT     4      -0.378  -2.795  54.350  1.00  0.00           O  
ATOM    100  C5   DT     4      -2.642  -3.493  54.550  1.00  0.00           C  
ATOM    101  C5M  DT     4      -2.214  -4.925  54.660  1.00  0.00           C  
ATOM    102  C6   DT     4      -3.932  -3.105  54.600  1.00  0.00           C  
ATOM    103  P    DT     5      -8.873  -0.808  52.780  1.00  0.00           P  
ATOM    104  OP1  DT     5     -10.198  -0.196  52.560  1.00  0.00           O  
ATOM    105  OP2  DT     5      -8.583  -2.029  51.990  1.00  0.00           O1-
ATOM    106  O5'  DT     5      -7.725   0.270  52.530  1.00  0.00           O  
ATOM    107  C5'  DT     5      -7.578   1.364  53.470  1.00  0.00           C  
ATOM    108  C4'  DT     5      -7.128   2.608  52.740  1.00  0.00           C  
ATOM    109  O4'  DT     5      -5.682   2.530  52.530  1.00  0.00           O  
ATOM    110  C3'  DT     5      -7.701   2.818  51.340  1.00  0.00           C  
ATOM    111  O3'  DT     5      -7.682   4.189  50.950  1.00  0.00           O  
ATOM    112  C2'  DT     5      -6.740   2.035  50.460  1.00  0.00           C  
ATOM    113  C1'  DT     5      -5.410   2.252  51.170  1.00  0.00           C  
ATOM    114  N1   DT     5      -4.504   1.073  51.120  1.00  0.00           N  
ATOM    115  C2   DT     5      -3.155   1.320  50.970  1.00  0.00           C  
ATOM    116  O2   DT     5      -2.697   2.445  50.880  1.00  0.00           O  
ATOM    117  N3   DT     5      -2.352   0.197  50.930  1.00  0.00           N  
ATOM    118  C4   DT     5      -2.765  -1.112  51.020  1.00  0.00           C  
ATOM    119  O4   DT     5      -1.948  -2.039  50.970  1.00  0.00           O  
ATOM    120  C5   DT     5      -4.191  -1.273  51.170  1.00  0.00           C  
ATOM    121  C5M  DT     5      -4.686  -2.684  51.280  1.00  0.00           C  
ATOM    122  C6   DT     5      -5.006  -0.201  51.220  1.00  0.00           C  
ATOM    123  P    DT     6      -7.653   4.562  49.400  1.00  0.00           P  
ATOM    124  OP1  DT     6      -8.366   5.836  49.180  1.00  0.00           O  
ATOM    125  OP2  DT     6      -8.137   3.404  48.610  1.00  0.00           O1-
ATOM    126  O5'  DT     6      -6.091   4.759  49.150  1.00  0.00           O  
ATOM    127  C5'  DT     6      -5.330   5.558  50.090  1.00  0.00           C  
ATOM    128  C4'  DT     6      -4.233   6.300  49.360  1.00  0.00           C  
ATOM    129  O4'  DT     6      -3.110   5.387  49.150  1.00  0.00           O  
ATOM    130  C3'  DT     6      -4.574   6.806  47.960  1.00  0.00           C  
ATOM    131  O3'  DT     6      -3.753   7.904  47.570  1.00  0.00           O  
ATOM    132  C2'  DT     6      -4.256   5.608  47.080  1.00  0.00           C  
ATOM    133  C1'  DT     6      -3.053   5.002  47.790  1.00  0.00           C  
ATOM    134  N1   DT     6      -3.013   3.515  47.740  1.00  0.00           N  
ATOM    135  C2   DT     6      -1.777   2.922  47.590  1.00  0.00           C  
ATOM    136  O2   DT     6      -0.744   3.563  47.500  1.00  0.00           O  
ATOM    137  N3   DT     6      -1.787   1.542  47.550  1.00  0.00           N  
ATOM    138  C4   DT     6      -2.890   0.726  47.640  1.00  0.00           C  
ATOM    139  O4   DT     6      -2.775  -0.504  47.590  1.00  0.00           O  
ATOM    140  C5   DT     6      -4.139   1.433  47.790  1.00  0.00           C  
ATOM    141  C5M  DT     6      -5.368   0.583  47.900  1.00  0.00           C  
ATOM    142  C6   DT     6      -4.168   2.780  47.840  1.00  0.00           C  
ATOM    143  P    DC     7      -3.510   8.189  46.020  1.00  0.00           P  
ATOM    144  OP1  DC     7      -3.338   9.638  45.800  1.00  0.00           O  
ATOM    145  OP2  DC     7      -4.582   7.536  45.230  1.00  0.00           O1-
ATOM    146  O5'  DC     7      -2.131   7.431  45.770  1.00  0.00           O  
ATOM    147  C5'  DC     7      -1.045   7.629  46.710  1.00  0.00           C  
ATOM    148  C4'  DC     7       0.278   7.585  45.980  1.00  0.00           C  
ATOM    149  O4'  DC     7       0.650   6.186  45.770  1.00  0.00           O  
ATOM    150  C3'  DC     7       0.300   8.194  44.580  1.00  0.00           C  
ATOM    151  O3'  DC     7       1.610   8.601  44.190  1.00  0.00           O  
ATOM    152  C2'  DC     7      -0.147   7.038  43.700  1.00  0.00           C  
ATOM    153  C1'  DC     7       0.470   5.841  44.410  1.00  0.00           C  
ATOM    154  N1   DC     7      -0.371   4.615  44.360  1.00  0.00           N  
ATOM    155  C2   DC     7       0.273   3.389  44.210  1.00  0.00           C  
ATOM    156  O2   DC     7       1.507   3.368  44.120  1.00  0.00           O  
ATOM    157  N3   DC     7      -0.672   2.210  44.160  1.00  0.00           N  
ATOM    158  C4   DC     7      -1.810   2.317  44.260  1.00  0.00           C  
ATOM    159  N4   DC     7      -2.493   1.184  44.210  1.00  0.00           N  
ATOM    160  C5   DC     7      -2.495   3.563  44.410  1.00  0.00           C  
ATOM    161  C6   DC     7      -1.723   4.683  44.460  1.00  0.00           C  
ATOM    162  P    DA     8       1.974   8.689  42.640  1.00  0.00           P  
ATOM    163  OP1  DA     8       2.965   9.759  42.420  1.00  0.00           O  
ATOM    164  OP2  DA     8       0.723   8.790  41.850  1.00  0.00           O1-
ATOM    165  O5'  DA     8       2.644   7.264  42.390  1.00  0.00           O  
ATOM    166  C5'  DA     8       3.639   6.786  43.330  1.00  0.00           C  
ATOM    167  C4'  DA     8       4.683   5.973  42.600  1.00  0.00           C  
ATOM    168  O4'  DA     8       4.162   4.622  42.390  1.00  0.00           O  
ATOM    169  C3'  DA     8       5.060   6.453  41.200  1.00  0.00           C  
ATOM    170  O3'  DA     8       6.358   6.012  40.810  1.00  0.00           O  
ATOM    171  C2'  DA     8       4.018   5.781  40.320  1.00  0.00           C  
ATOM    172  C1'  DA     8       3.814   4.449  41.030  1.00  0.00           C  
ATOM    173  N9   DA     8       2.412   3.952  40.980  1.00  0.00           N  
ATOM    174  C8   DA     8       1.253   4.675  41.060  1.00  0.00           C  
ATOM    175  N7   DA     8       0.179   3.946  40.990  1.00  0.00           N  
ATOM    176  C5   DA     8       0.663   2.659  40.840  1.00  0.00           C  
ATOM    177  C6   DA     8       0.020   1.410  40.710  1.00  0.00           C  
ATOM    178  N6   DA     8      -1.302   1.257  40.700  1.00  0.00           N  
ATOM    179  N1   DA     8       0.797   0.324  40.590  1.00  0.00           N  
ATOM    180  C2   DA     8       2.118   0.473  40.600  1.00  0.00           C  
ATOM    181  N3   DA     8       2.834   1.571  40.720  1.00  0.00           N  
ATOM    182  C4   DA     8       2.027   2.642  40.840  1.00  0.00           C  
ATOM    183  P    DG     9       6.704   5.869  39.260  1.00  0.00           P  
ATOM    184  OP1  DG     9       8.135   6.153  39.040  1.00  0.00           O  
ATOM    185  OP2  DG     9       5.752   6.687  38.470  1.00  0.00           O1-
ATOM    186  O5'  DG     9       6.408   4.323  39.010  1.00  0.00           O  
ATOM    187  C5'  DG     9       6.932   3.351  39.950  1.00  0.00           C  
ATOM    188  C4'  DG     9       7.300   2.079  39.220  1.00  0.00           C  
ATOM    189  O4'  DG     9       6.084   1.293  39.010  1.00  0.00           O  
ATOM    190  C3'  DG     9       7.886   2.246  37.820  1.00  0.00           C  
ATOM    191  O3'  DG     9       8.677   1.127  37.430  1.00  0.00           O  
ATOM    192  C2'  DG     9       6.648   2.315  36.940  1.00  0.00           C  
ATOM    193  C1'  DG     9       5.700   1.358  37.650  1.00  0.00           C  
ATOM    194  N9   DG     9       4.274   1.779  37.600  1.00  0.00           N  
ATOM    195  C8   DG     9       3.735   3.046  37.680  1.00  0.00           C  
ATOM    196  N7   DG     9       2.430   3.076  37.600  1.00  0.00           N  
ATOM    197  C5   DG     9       2.068   1.736  37.460  1.00  0.00           C  
ATOM    198  C6   DG     9       0.791   1.143  37.330  1.00  0.00           C  
ATOM    199  O6   DG     9      -0.315   1.681  37.310  1.00  0.00           O  
ATOM    200  N1   DG     9       0.884  -0.255  37.210  1.00  0.00           N  
ATOM    201  C2   DG     9       2.061  -0.974  37.210  1.00  0.00           C  
ATOM    202  N2   DG     9       1.943  -2.299  37.080  1.00  0.00           N  
ATOM    203  N3   DG     9       3.263  -0.418  37.340  1.00  0.00           N  
ATOM    204  C4   DG     9       3.196   0.935  37.460  1.00  0.00           C  
ATOM    205  P    DT    10       8.873   0.808  35.880  1.00  0.00           P  
ATOM    206  OP1  DT    10      10.198   0.196  35.660  1.00  0.00           O  
ATOM    207  OP2  DT    10       8.583   2.029  35.090  1.00  0.00           O1-
ATOM    208  O5'  DT    10       7.725  -0.270  35.630  1.00  0.00           O  
ATOM    209  C5'  DT    10       7.578  -1.364  36.570  1.00  0.00           C  
ATOM    210  C4'  DT    10       7.128  -2.608  35.840  1.00  0.00           C  
ATOM    211  O4'  DT    10       5.682  -2.530  35.630  1.00  0.00           O  
ATOM    212  C3'  DT    10       7.701  -2.818  34.440  1.00  0.00           C  
ATOM    213  O3'  DT    10       7.682  -4.189  34.050  1.00  0.00           O  
ATOM    214  C2'  DT    10       6.740  -2.035  33.560  1.00  0.00           C  
ATOM    215  C1'  DT    10       5.410  -2.252  34.270  1.00  0.00           C  
ATOM    216  N1   DT    10       4.504  -1.073  34.220  1.00  0.00           N  
ATOM    217  C2   DT    10       3.155  -1.320  34.070  1.00  0.00           C  
ATOM    218  O2   DT    10       2.697  -2.445  33.980  1.00  0.00           O  
ATOM    219  N3   DT    10       2.352  -0.197  34.030  1.00  0.00           N  
ATOM    220  C4   DT    10       2.765   1.112  34.120  1.00  0.00           C  
ATOM    221  O4   DT    10       1.948   2.039  34.070  1.00  0.00           O  
ATOM    222  C5   DT    10       4.191   1.273  34.270  1.00  0.00           C  
ATOM    223  C5M  DT    10       4.686   2.684  34.380  1.00  0.00           C  
ATOM    224  C6   DT    10       5.006   0.201  34.320  1.00  0.00           C  
ATOM    225  P    DT    11       7.653  -4.562  32.500  1.00  0.00           P  
ATOM    226  OP1  DT    11       8.366  -5.836  32.280  1.00  0.00           O  
ATOM    227  OP2  DT    11       8.137  -3.404  31.710  1.00  0.00           O1-
ATOM    228  O5'  DT    11       6.091  -4.759  32.250  1.00  0.00           O  
ATOM    229  C5'  DT    11       5.330  -5.558  33.190  1.00  0.00           C  
ATOM    230  C4'  DT    11       4.233  -6.300  32.460  1.00  0.00           C  
ATOM    231  O4'  DT    11       3.110  -5.387  32.250  1.00  0.00           O  
ATOM    232  C3'  DT    11       4.574  -6.806  31.060  1.00  0.00           C  
ATOM    233  O3'  DT    11       3.753  -7.904  30.670  1.00  0.00           O  
ATOM    234  C2'  DT    11       4.256  -5.608  30.180  1.00  0.00           C  
ATOM    235  C1'  DT    11       3.053  -5.002  30.890  1.00  0.00           C  
ATOM    236  N1   DT    11       3.013  -3.515  30.840  1.00  0.00           N  
ATOM    237  C2   DT    11       1.777  -2.922  30.690  1.00  0.00           C  
ATOM    238  O2   DT    11       0.744  -3.563  30.600  1.00  0.00           O  
ATOM    239  N3   DT    11       1.787  -1.542  30.650  1.00  0.00           N  
ATOM    240  C4   DT    11       2.890  -0.726  30.740  1.00  0.00           C  
ATOM    241  O4   DT    11       2.775   0.504  30.690  1.00  0.00           O  
ATOM    242  C5   DT    11       4.139  -1.433  30.890  1.00  0.00           C  
ATOM    243  C5M  DT    11       5.368  -0.583  31.000  1.00  0.00           C  
ATOM    244  C6   DT    11       4.168  -2.780  30.940  1.00  0.00           C  
ATOM    245  P    DG    12       3.510  -8.189  29.120  1.00  0.00           P  
ATOM    246  OP1  DG    12       3.338  -9.638  28.900  1.00  0.00           O  
ATOM    247  OP2  DG    12       4.582  -7.536  28.330  1.00  0.00           O1-
ATOM    248  O5'  DG    12       2.131  -7.431  28.870  1.00  0.00           O  
ATOM    249  C5'  DG    12       1.045  -7.629  29.810  1.00  0.00           C  
ATOM    250  C4'  DG    12      -0.278  -7.585  29.080  1.00  0.00           C  
ATOM    251  O4'  DG    12      -0.650  -6.186  28.870  1.00  0.00           O  
ATOM    252  C3'  DG    12      -0.300  -8.194  27.680  1.00  0.00           C  
ATOM    253  O3'  DG    12      -1.610  -8.601  27.290  1.00  0.00           O  
ATOM    254  C2'  DG    12       0.147  -7.038  26.800  1.00  0.00           C  
ATOM    255  C1'  DG    12      -0.470  -5.841  27.510  1.00  0.00           C  
ATOM    256  N9   DG    12       0.371  -4.615  27.460  1.00  0.00           N  
ATOM    257  C8   DG    12       1.743  -4.494  27.540  1.00  0.00           C  
ATOM    258  N7   DG    12       2.175  -3.261  27.460  1.00  0.00           N  
ATOM    259  C5   DG    12       1.011  -2.503  27.320  1.00  0.00           C  
ATOM    260  C6   DG    12       0.842  -1.106  27.190  1.00  0.00           C  
ATOM    261  O6   DG    12       1.696  -0.220  27.170  1.00  0.00           O  
ATOM    262  N1   DG    12      -0.516  -0.762  27.070  1.00  0.00           N  
ATOM    263  C2   DG    12      -1.564  -1.659  27.070  1.00  0.00           C  
ATOM    264  N2   DG    12      -2.787  -1.137  26.940  1.00  0.00           N  
ATOM    265  N3   DG    12      -1.406  -2.974  27.200  1.00  0.00           N  
ATOM    266  C4   DG    12      -0.099  -3.329  27.320  1.00  0.00           C  
ATOM    267  P    DA    13      -1.974  -8.689  25.740  1.00  0.00           P  
ATOM    268  OP1  DA    13      -2.965  -9.759  25.520  1.00  0.00           O  
ATOM    269  OP2  DA    13      -0.723  -8.790  24.950  1.00  0.00           O1-
ATOM    270  O5'  DA    13      -2.644  -7.264  25.490  1.00  0.00           O  
ATOM    271  C5'  DA    13      -3.639  -6.786  26.430  1.00  0.00           C  
ATOM    272  C4'  DA    13      -4.683  -5.973  25.700  1.00  0.00           C  
ATOM    273  O4'  DA    13      -4.162  -4.622  25.490  1.00  0.00           O  
ATOM    274  C3'  DA    13      -5.060  -6.453  24.300  1.00  0.00           C  
ATOM    275  O3'  DA    13      -6.358  -6.012  23.910  1.00  0.00           O  
ATOM    276  C2'  DA    13      -4.018  -5.781  23.420  1.00  0.00           C  
ATOM    277  C1'  DA    13      -3.814  -4.449  24.130  1.00  0.00           C  
ATOM    278  N9   DA    13      -2.412  -3.952  24.080  1.00  0.00           N  
ATOM    279  C8   DA    13      -1.253  -4.675  24.160  1.00  0.00           C  
ATOM    280  N7   DA    13      -0.179  -3.946  24.090  1.00  0.00           N  
ATOM    281  C5   DA    13      -0.663  -2.659  23.940  1.00  0.00           C  
ATOM    282  C6   DA    13      -0.020  -1.410  23.810  1.00  0.00           C  
ATOM    283  N6   DA    13       1.302  -1.257  23.800  1.00  0.00           N  
ATOM    284  N1   DA    13      -0.797  -0.324  23.690  1.00  0.00           N  
ATOM    285  C2   DA    13      -2.118  -0.473  23.700  1.00  0.00           C  
ATOM    286  N3   DA    13      -2.834  -1.571  23.820  1.00  0.00           N  
ATOM    287  C4   DA    13      -2.027  -2.642  23.940  1.00  0.00           C  
ATOM    288  P    DC    14      -6.704  -5.869  22.360  1.00  0.00           P  
ATOM    289  OP1  DC    14      -8.135  -6.153  22.140  1.00  0.00           O  
ATOM    290  OP2  DC    14      -5.752  -6.687  21.570  1.00  0.00           O1-
ATOM    291  O5'  DC    14      -6.408  -4.323  22.110  1.00  0.00           O  
ATOM    292  C5'  DC    14      -6.932  -3.351  23.050  1.00  0.00           C  
ATOM    293  C4'  DC    14      -7.300  -2.079  22.320  1.00  0.00           C  
ATOM    294  O4'  DC    14      -6.084  -1.293  22.110  1.00  0.00           O  
ATOM    295  C3'  DC    14      -7.886  -2.246  20.920  1.00  0.00           C  
ATOM    296  O3'  DC    14      -8.677  -1.127  20.530  1.00  0.00           O  
ATOM    297  C2'  DC    14      -6.648  -2.315  20.040  1.00  0.00           C  
ATOM    298  C1'  DC    14      -5.700  -1.358  20.750  1.00  0.00           C  
ATOM    299  N1   DC    14      -4.274  -1.779  20.700  1.00  0.00           N  
ATOM    300  C2   DC    14      -3.307  -0.788  20.550  1.00  0.00           C  
ATOM    301  O2   DC    14      -3.669   0.392  20.460  1.00  0.00           O  
ATOM    302  N3   DC    14      -1.895  -1.322  20.500  1.00  0.00           N  
ATOM    303  C4   DC    14      -1.644  -2.437  20.600  1.00  0.00           C  
ATOM    304  N4   DC    14      -0.355  -2.737  20.550  1.00  0.00           N  
ATOM    305  C5   DC    14      -2.618  -3.474  20.750  1.00  0.00           C  
ATOM    306  C6   DC    14      -3.921  -3.086  20.800  1.00  0.00           C  
ATOM    307  P    DC    15      -8.873  -0.808  18.980  1.00  0.00           P  
ATOM    308  OP1  DC    15     -10.198  -0.196  18.760  1.00  0.00           O  
ATOM    309  OP2  DC    15      -8.583  -2.029  18.190  1.00  0.00           O1-
ATOM    310  O5'  DC    15      -7.725   0.270  18.730  1.00  0.00           O  
ATOM    311  C5'  DC    15      -7.578   1.364  19.670  1.00  0.00           C  
ATOM    312  C4'  DC    15      -7.128   2.608  18.940  1.00  0.00           C  
ATOM    313  O4'  DC    15      -5.682   2.530  18.730  1.00  0.00           O  
ATOM    314  C3'  DC    15      -7.701   2.818  17.540  1.00  0.00           C  
ATOM    315  O3'  DC    15      -7.682   4.189  17.150  1.00  0.00           O  
ATOM    316  C2'  DC    15      -6.740   2.035  16.660  1.00  0.00           C  
ATOM    317  C1'  DC    15      -5.410   2.252  17.370  1.00  0.00           C  
ATOM    318  N1   DC    15      -4.504   1.073  17.320  1.00  0.00           N  
ATOM    319  C2   DC    15      -3.139   1.307  17.170  1.00  0.00           C  
ATOM    320  O2   DC    15      -2.738   2.474  17.080  1.00  0.00           O  
ATOM    321  N3   DC    15      -2.310   0.044  17.120  1.00  0.00           N  
ATOM    322  C4   DC    15      -2.763  -1.006  17.220  1.00  0.00           C  
ATOM    323  N4   DC    15      -1.896  -2.005  17.170  1.00  0.00           N  
ATOM    324  C5   DC    15      -4.160  -1.272  17.370  1.00  0.00           C  
ATOM    325  C6   DC    15      -4.986  -0.192  17.420  1.00  0.00           C  
ATOM    326  P    DA    16      -7.653   4.562  15.600  1.00  0.00           P  
ATOM    327  OP1  DA    16      -8.366   5.836  15.380  1.00  0.00           O  
ATOM    328  OP2  DA    16      -8.137   3.404  14.810  1.00  0.00           O1-
ATOM    329  O5'  DA    16      -6.091   4.759  15.350  1.00  0.00           O  
ATOM    330  C5'  DA    16      -5.330   5.558  16.290  1.00  0.00           C  
ATOM    331  C4'  DA    16      -4.233   6.300  15.560  1.00  0.00           C  
ATOM    332  O4'  DA    16      -3.110   5.387  15.350  1.00  0.00           O  
ATOM    333  C3'  DA    16      -4.574   6.806  14.160  1.00  0.00           C  
ATOM    334  O3'  DA    16      -3.753   7.904  13.770  1.00  0.00           O  
ATOM    335  C2'  DA    16      -4.256   5.608  13.280  1.00  0.00           C  
ATOM    336  C1'  DA    16      -3.053   5.002  13.990  1.00  0.00           C  
ATOM    337  N9   DA    16      -3.013   3.515  13.940  1.00  0.00           N  
ATOM    338  C8   DA    16      -4.059   2.636  14.020  1.00  0.00           C  
ATOM    339  N7   DA    16      -3.697   1.390  13.950  1.00  0.00           N  
ATOM    340  C5   DA    16      -2.324   1.452  13.800  1.00  0.00           C  
ATOM    341  C6   DA    16      -1.335   0.454  13.670  1.00  0.00           C  
ATOM    342  N6   DA    16      -1.598  -0.850  13.660  1.00  0.00           N  
ATOM    343  N1   DA    16      -0.061   0.858  13.550  1.00  0.00           N  
ATOM    344  C2   DA    16       0.204   2.160  13.560  1.00  0.00           C  
ATOM    345  N3   DA    16      -0.618   3.180  13.680  1.00  0.00           N  
ATOM    346  C4   DA    16      -1.886   2.744  13.800  1.00  0.00           C  
ATOM    347  P    DT    17      -3.510   8.189  12.220  1.00  0.00           P  
ATOM    348  OP1  DT    17      -3.338   9.638  12.000  1.00  0.00           O  
ATOM    349  OP2  DT    17      -4.582   7.536  11.430  1.00  0.00           O1-
ATOM    350  O5'  DT    17      -2.131   7.431  11.970  1.00  0.00           O  
ATOM    351  C5'  DT    17      -1.045   7.629  12.910  1.00  0.00           C  
ATOM    352  C4'  DT    17       0.278   7.585  12.180  1.00  0.00           C  
ATOM    353  O4'  DT    17       0.650   6.186  11.970  1.00  0.00           O  
ATOM    354  C3'  DT    17       0.300   8.194  10.780  1.00  0.00           C  
ATOM    355  O3'  DT    17       1.610   8.601  10.390  1.00  0.00           O  
ATOM    356  C2'  DT    17      -0.147   7.038   9.900  1.00  0.00           C  
ATOM    357  C1'  DT    17       0.470   5.841  10.610  1.00  0.00           C  
ATOM    358  N1   DT    17      -0.371   4.615  10.560  1.00  0.00           N  
ATOM    359  C2   DT    17       0.280   3.408  10.410  1.00  0.00           C  
ATOM    360  O2   DT    17       1.492   3.320  10.320  1.00  0.00           O  
ATOM    361  N3   DT    17      -0.539   2.298  10.370  1.00  0.00           N  
ATOM    362  C4   DT    17      -1.912   2.286  10.460  1.00  0.00           C  
ATOM    363  O4   DT    17      -2.541   1.223  10.410  1.00  0.00           O  
ATOM    364  C5   DT    17      -2.506   3.592  10.610  1.00  0.00           C  
ATOM    365  C5M  DT    17      -4.000   3.627  10.720  1.00  0.00           C  
ATOM    366  C6   DT    17      -1.738   4.699  10.660  1.00  0.00           C  
ATOM    367  P    DA    18       1.974   8.689   8.840  1.00  0.00           P  
ATOM    368  OP1  DA    18       2.965   9.759   8.620  1.00  0.00           O  
ATOM    369  OP2  DA    18       0.723   8.790   8.050  1.00  0.00           O1-
ATOM    370  O5'  DA    18       2.644   7.264   8.590  1.00  0.00           O  
ATOM    371  C5'  DA    18       3.639   6.786   9.530  1.00  0.00           C  
ATOM    372  C4'  DA    18       4.683   5.973   8.800  1.00  0.00           C  
ATOM    373  O4'  DA    18       4.162   4.622   8.590  1.00  0.00           O  
ATOM    374  C3'  DA    18       5.060   6.453   7.400  1.00  0.00           C  
ATOM    375  O3'  DA    18       6.358   6.012   7.010  1.00  0.00           O  
ATOM    376  C2'  DA    18       4.018   5.781   6.520  1.00  0.00           C  
ATOM    377  C1'  DA    18       3.814   4.449   7.230  1.00  0.00           C  
ATOM    378  N9   DA    18       2.412   3.952   7.180  1.00  0.00           N  
ATOM    379  C8   DA    18       1.253   4.675   7.260  1.00  0.00           C  
ATOM    380  N7   DA    18       0.179   3.946   7.190  1.00  0.00           N  
ATOM    381  C5   DA    18       0.663   2.659   7.040  1.00  0.00           C  
ATOM    382  C6   DA    18       0.020   1.410   6.910  1.00  0.00           C  
ATOM    383  N6   DA    18      -1.302   1.257   6.900  1.00  0.00           N  
ATOM    384  N1   DA    18       0.797   0.324   6.790  1.00  0.00           N  
ATOM    385  C2   DA    18       2.118   0.473   6.800  1.00  0.00           C  
ATOM    386  N3   DA    18       2.834   1.571   6.920  1.00  0.00           N  
ATOM    387  C4   DA    18       2.027   2.642   7.040  1.00  0.00           C  
ATOM    388  P    DT    19       6.704   5.869   5.460  1.00  0.00           P  
ATOM    389  OP1  DT    19       8.135   6.153   5.240  1.00  0.00           O  
ATOM    390  OP2  DT    19       5.752   6.687   4.670  1.00  0.00           O1-
ATOM    391  O5'  DT    19       6.408   4.323   5.210  1.00  0.00           O  
ATOM    392  C5'  DT    19       6.932   3.351   6.150  1.00  0.00           C  
ATOM    393  C4'  DT    19       7.300   2.079   5.420  1.00  0.00           C  
ATOM    394  O4'  DT    19       6.084   1.293   5.210  1.00  0.00           O  
ATOM    395  C3'  DT    19       7.886   2.246   4.020  1.00  0.00           C  
ATOM    396  O3'  DT    19       8.677   1.127   3.630  1.00  0.00           O  
ATOM    397  C2'  DT    19       6.648   2.315   3.140  1.00  0.00           C  
ATOM    398  C1'  DT    19       5.700   1.358   3.850  1.00  0.00           C  
ATOM    399  N1   DT    19       4.274   1.779   3.800  1.00  0.00           N  
ATOM    400  C2   DT    19       3.328   0.787   3.650  1.00  0.00           C  
ATOM    401  O2   DT    19       3.619  -0.393   3.560  1.00  0.00           O  
ATOM    402  N3   DT    19       2.019   1.223   3.610  1.00  0.00           N  
ATOM    403  C4   DT    19       1.584   2.524   3.700  1.00  0.00           C  
ATOM    404  O4   DT    19       0.378   2.795   3.650  1.00  0.00           O  
ATOM    405  C5   DT    19       2.642   3.493   3.850  1.00  0.00           C  
ATOM    406  C5M  DT    19       2.214   4.925   3.960  1.00  0.00           C  
ATOM    407  C6   DT    19       3.932   3.105   3.900  1.00  0.00           C  
ATOM    408  P    DA    20       8.873   0.808   2.080  1.00  0.00           P  
ATOM    409  OP1  DA    20      10.198   0.196   1.860  1.00  0.00           O  
ATOM    410  OP2  DA    20       8.583   2.029   1.290  1.00  0.00           O1-
ATOM    411  O5'  DA    20       7.725  -0.270   1.830  1.00  0.00           O  
ATOM    412  C5'  DA    20       7.578  -1.364   2.770  1.00  0.00           C  
ATOM    413  C4'  DA    20       7.128  -2.608   2.040  1.00  0.00           C  
ATOM    414  O4'  DA    20       5.682  -2.530   1.830  1.00  0.00           O  
ATOM    415  C3'  DA    20       7.701  -2.818   0.640  1.00  0.00           C  
ATOM    416  O3'  DA    20       7.682  -4.189   0.250  1.00  0.00           O  
ATOM    417  C2'  DA    20       6.740  -2.035  -0.240  1.00  0.00           C  
ATOM    418  C1'  DA    20       5.410  -2.252   0.470  1.00  0.00           C  
ATOM    419  N9   DA    20       4.504  -1.073   0.420  1.00  0.00           N  
ATOM    420  C8   DA    20       4.833   0.253   0.500  1.00  0.00           C  
ATOM    421  N7   DA    20       3.808   1.049   0.430  1.00  0.00           N  
ATOM    422  C5   DA    20       2.733   0.191   0.280  1.00  0.00           C  
ATOM    423  C6   DA    20       1.347   0.417   0.150  1.00  0.00           C  
ATOM    424  N6   DA    20       0.793   1.627   0.140  1.00  0.00           N  
ATOM    425  N1   DA    20       0.554  -0.658   0.030  1.00  0.00           N  
ATOM    426  C2   DA    20       1.105  -1.868   0.040  1.00  0.00           C  
ATOM    427  N3   DA    20       2.370  -2.210   0.160  1.00  0.00           N  
ATOM    428  C4   DA    20       3.139  -1.112   0.280  1.00  0.00           C  
TER     429       DA    20 
CONECT    1    2
CONECT    2    1    3
CONECT    3    2   34    4   42
CONECT    4    3    5   31
CONECT    5    4   35    6   36
CONECT    6    5    7    8    9
CONECT    7    6
CONECT    8    6
CONECT    9    6   10   11   30
CONECT   10    9
CONECT   11    9   12   13   14
CONECT   12   11
CONECT   13   11
CONECT   14   11   15   16   29
CONECT   15   14
CONECT   16   14   17   18   19
CONECT   17   16
CONECT   18   16
CONECT   19   16   20   21   28
CONECT   20   19
CONECT   21   19   22   23   24
CONECT   22   21
CONECT   23   21
CONECT   24   21   25   26   27
CONECT   25   24
CONECT   26   24
CONECT   27   24
CONECT   28   19
CONECT   29   14
CONECT   30    9
CONECT   31    4   37   38   32
CONECT   32   31   39   33   41
CONECT   33   32   40
CONECT   34    3
CONECT   35    5
CONECT   36    5
CONECT   37   31
CONECT   38   31
CONECT   39   32
CONECT   40   33
CONECT   41   32
CONECT   42    3
CONECT   43   44   45   46
CONECT   44   43
CONECT   45   43
CONECT   46   43   47
CONECT   47   46   48
CONECT   48   47   49   50
CONECT   49   48   53
CONECT   50   48   51   52
CONECT   51   50
CONECT   52   50   53
CONECT   53   49   52   54
CONECT   54   53   55   62
CONECT   55   54   56   56   57
CONECT   56   55   55
CONECT   57   55   58
CONECT   58   57   59   59   60
CONECT   59   58   58
CONECT   60   58   61   62   62
CONECT   61   60
CONECT   62   54   60   60
CONECT   63   64   65   66
CONECT   64   63
CONECT   65   63
CONECT   66   63   67
CONECT   67   66   68
CONECT   68   67   69   70
CONECT   69   68   73
CONECT   70   68   71   72
CONECT   71   70
CONECT   72   70   73
CONECT   73   69   72   74
CONECT   74   73   75   82
CONECT   75   74   76   76   77
CONECT   76   75   75
CONECT   77   75   78
CONECT   78   77   79   79   80
CONECT   79   78   78
CONECT   80   78   81   82   82
CONECT   81   80
CONECT   82   74   80   80
CONECT   83   84   85   86
CONECT   84   83
CONECT   85   83
CONECT   86   83   87
CONECT   87   86   88
CONECT   88   87   89   90
CONECT   89   88   93
CONECT   90   88   91   92
CONECT   91   90
CONECT   92   90   93
CONECT   93   89   92   94
CONECT   94   93   95  102
CONECT   95   94   96   96   97
CONECT   96   95   95
CONECT   97   95   98
CONECT   98   97   99   99  100
CONECT   99   98   98
CONECT  100   98  101  102  102
CONECT  101  100
CONECT  102   94  100  100
CONECT  103  104  105  106
CONECT  104  103
CONECT  105  103
CONECT  106  103  107
CONECT  107  106  108
CONECT  108  107  109  110
CONECT  109  108  113
CONECT  110  108  111  112
CONECT  111  110
CONECT  112  110  113
CONECT  113  109  112  114
CONECT  114  113  115  122
CONECT  115  114  116  116  117
CONECT  116  115  115
CONECT  117  115  118
CONECT  118  117  119  119  120
CONECT  119  118  118
CONECT  120  118  121  122  122
CONECT  121  120
CONECT  122  114  120  120
CONECT  123  124  125  126
CONECT  124  123
CONECT  125  123
CONECT  126  123  127
CONECT  127  126  128
CONECT  128  127  129  130
CONECT  129  128  133
CONECT  130  128  131  132
CONECT  131  130
CONECT  132  130  133
CONECT  133  129  132  134
CONECT  134  133  135  142
CONECT  135  134  136  136  137
CONECT  136  135  135
CONECT  137  135  138
CONECT  138  137  139  139  140
CONECT  139  138  138
CONECT  140  138  141  142  142
CONECT  141  140
CONECT  142  134  140  140
CONECT  143  144  145  146
CONECT  144  143
CONECT  145  143
CONECT  146  143  147
CONECT  147  146  148
CONECT  148  147  149  150
CONECT  149  148  153
CONECT  150  148  151  152
CONECT  151  150
CONECT  152  150  153
CONECT  153  149  152  154
CONECT  154  153  155  161
CONECT  155  154  156  156  157
CONECT  156  155  155
CONECT  157  155  158  158
CONECT  158  157  157  159  160
CONECT  159  158
CONECT  160  158  161  161
CONECT  161  154  160  160
CONECT  162  163  164  165
CONECT  163  162
CONECT  164  162
CONECT  165  162  166
CONECT  166  165  167
CONECT  167  166  168  169
CONECT  168  167  172
CONECT  169  167  170  171
CONECT  170  169
CONECT  171  169  172
CONECT  172  168  171  173
CONECT  173  172  174  182
CONECT  174  173  175  175
CONECT  175  174  174  176
CONECT  176  175  177  182  182
CONECT  177  176  178  179  179
CONECT  178  177
CONECT  179  177  177  180
CONECT  180  179  181  181
CONECT  181  180  180  182
CONECT  182  173  176  176  181
CONECT  183  184  185  186
CONECT  184  183
CONECT  185  183
CONECT  186  183  187
CONECT  187  186  188
CONECT  188  187  189  190
CONECT  189  188  193
CONECT  190  188  191  192
CONECT  191  190
CONECT  192  190  193
CONECT  193  189  192  194
CONECT  194  193  195  204
CONECT  195  194  196  196
CONECT  196  195  195  197
CONECT  197  196  198  204  204
CONECT  198  197  199  199  200
CONECT  199  198  198
CONECT  200  198  201
CONECT  201  200  202  203  203
CONECT  202  201
CONECT  203  201  201  204
CONECT  204  194  197  197  203
CONECT  205  206  207  208
CONECT  206  205
CONECT  207  205
CONECT  208  205  209
CONECT  209  208  210
CONECT  210  209  211  212
CONECT  211  210  215
CONECT  212  210  213  214
CONECT  213  212
CONECT  214  212  215
CONECT  215  211  214  216
CONECT  216  215  217  224
CONECT  217  216  218  218  219
CONECT  218  217  217
CONECT  219  217  220
CONECT  220  219  221  221  222
CONECT  221  220  220
CONECT  222  220  223  224  224
CONECT  223  222
CONECT  224  216  222  222
CONECT  225  226  227  228
CONECT  226  225
CONECT  227  225
CONECT  228  225  229
CONECT  229  228  230
CONECT  230  229  231  232
CONECT  231  230  235
CONECT  232  230  233  234
CONECT  233  232
CONECT  234  232  235
CONECT  235  231  234  236
CONECT  236  235  237  244
CONECT  237  236  238  238  239
CONECT  238  237  237
CONECT  239  237  240
CONECT  240  239  241  241  242
CONECT  241  240  240
CONECT  242  240  243  244  244
CONECT  243  242
CONECT  244  236  242  242
CONECT  245  246  247  248
CONECT  246  245
CONECT  247  245
CONECT  248  245  249
CONECT  249  248  250
CONECT  250  249  251  252
CONECT  251  250  255
CONECT  252  250  253  254
CONECT  253  252
CONECT  254  252  255
CONECT  255  251  254  256
CONECT  256  255  257  266
CONECT  257  256  258  258
CONECT  258  257  257  259
CONECT  259  258  260  266  266
CONECT  260  259  261  261  262
CONECT  261  260  260
CONECT  262  260  263
CONECT  263  262  264  265  265
CONECT  264  263
CONECT  265  263  263  266
CONECT  266  256  259  259  265
CONECT  267  268  269  270
CONECT  268  267
CONECT  269  267
CONECT  270  267  271
CONECT  271  270  272
CONECT  272  271  273  274
CONECT  273  272  277
CONECT  274  272  275  276
CONECT  275  274
CONECT  276  274  277
CONECT  277  273  276  278
CONECT  278  277  279  287
CONECT  279  278  280  280
CONECT  280  279  279  281
CONECT  281  280  282  287  287
CONECT  282  281  283  284  284
CONECT  283  282
CONECT  284  282  282  285
CONECT  285  284  286  286
CONECT  286  285  285  287
CONECT  287  278  281  281  286
CONECT  288  289  290  291
CONECT  289  288
CONECT  290  288
CONECT  291  288  292
CONECT  292  291  293
CONECT  293  292  294  295
CONECT  294  293  298
CONECT  295  293  296  297
CONECT  296  295
CONECT  297  295  298
CONECT  298  294  297  299
CONECT  299  298  300  306
CONECT  300  299  301  301  302
CONECT  301  300  300
CONECT  302  300  303  303
CONECT  303  302  302  304  305
CONECT  304  303
CONECT  305  303  306  306
CONECT  306  299  305  305
CONECT  307  308  309  310
CONECT  308  307
CONECT  309  307
CONECT  310  307  311
CONECT  311  310  312
CONECT  312  311  313  314
CONECT  313  312  317
CONECT  314  312  315  316
CONECT  315  314
CONECT  316  314  317
CONECT  317  313  316  318
CONECT  318  317  319  325
CONECT  319  318  320  320  321
CONECT  320  319  319
CONECT  321  319  322  322
CONECT  322  321  321  323  324
CONECT  323  322
CONECT  324  322  325  325
CONECT  325  318  324  324
CONECT  326  327  328  329
CONECT  327  326
CONECT  328  326
CONECT  329  326  330
CONECT  330  329  331
CONECT  331  330  332  333
CONECT  332  331  336
CONECT  333  331  334  335
CONECT  334  333
CONECT  335  333  336
CONECT  336  332  335  337
CONECT  337  336  338  346
CONECT  338  337  339  339
CONECT  339  338  338  340
CONECT  340  339  341  346  346
CONECT  341  340  342  343  343
CONECT  342  341
CONECT  343  341  341  344
CONECT  344  343  345  345
CONECT  345  344  344  346
CONECT  346  337  340  340  345
CONECT  347  348  349  350
CONECT  348  347
CONECT  349  347
CONECT  350  347  351
CONECT  351  350  352
CONECT  352  351  353  354
CONECT  353  352  357
CONECT  354  352  355  356
CONECT  355  354
CONECT  356  354  357
CONECT  357  353  356  358
CONECT  358  357  359  366
CONECT  359  358  360  360  361
CONECT  360  359  359
CONECT  361  359  362
CONECT  362  361  363  363  364
CONECT  363  362  362
CONECT  364  362  365  366  366
CONECT  365  364
CONECT  366  358  364  364
CONECT  367  368  369  370
CONECT  368  367
CONECT  369  367
CONECT  370  367  371
CONECT  371  370  372
CONECT  372  371  373  374
CONECT  373  372  377
CONECT  374  372  375  376
CONECT  375  374
CONECT  376  374  377
CONECT  377  373  376  378
CONECT  378  377  379  387
CONECT  379  378  380  380
CONECT  380  379  379  381
CONECT  381  380  382  387  387
CONECT  382  381  383  384  384
CONECT  383  382
CONECT  384  382  382  385
CONECT  385  384  386  386
CONECT  386  385  385  387
CONECT  387  378  381  381  386
CONECT  388  389  390  391
CONECT  389  388
CONECT  390  388
CONECT  391  388  392
CONECT  392  391  393
CONECT  393  392  394  395
CONECT  394  393  398
CONECT  395  393  396  397
CONECT  396  395
CONECT  397  395  398
CONECT  398  394  397  399
CONECT  399  398  400  407
CONECT  400  399  401  401  402
CONECT  401  400  400
CONECT  402  400  403
CONECT  403  402  404  404  405
CONECT  404  403  403
CONECT  405  403  406  407  407
CONECT  406  405
CONECT  407  399  405  405
CONECT  408  409  410  411
CONECT  409  408
CONECT  410  408
CONECT  411  408  412
CONECT  412  411  413
CONECT  413  412  414  415
CONECT  414  413  418
CONECT  415  413  416  417
CONECT  416  415
CONECT  417  415  418
CONECT  418  414  417  419
CONECT  419  418  420  428
CONECT  420  419  421  421
CONECT  421  420  420  422
CONECT  422  421  423  428  428
CONECT  423  422  424  425  425
CONECT  424  423
CONECT  425  423  423  426
CONECT  426  425  427  427
CONECT  427  426  426  428
CONECT  428  419  422  422  427
END
