# Supplementary material for: Synthesis and applications of theranostic oligonucleotides carrying multiple fluorine atoms
Source: Theranostics. 2020 Jan 1;10(3):1391–414. doi: 10.7150/thno.37936 (PMC6956824; doi:10.7150/thno.37936)
Supplement: Supplementary file 1 — Supplementary data. [file thnov10p1391s1.zip › 6b.pdb]

REMARK  99                                                                      
REMARK  99 MOE v2018.01 (Chemical Computing Group ULC) Thu Oct 04 04:47:21 2018 
ATOM      1  O3'  DT     1       3.813  -7.913  64.469  1.00  0.00           O  
ATOM      2  C3'  DT     1       4.815  -6.980  64.824  1.00  0.00           C  
ATOM      3  C    DT     1       4.760  -6.874  66.353  1.00  0.00           C  
ATOM      4  N1   DT     1       5.666  -5.760  66.759  1.00  0.00           N  
ATOM      5  C11  DT     1       5.331  -5.276  68.142  1.00  0.00           C  
ATOM      6 C112  DT     1       5.656  -3.751  68.324  1.00  0.00           C  
ATOM      7 F111  DT     1       4.906  -3.035  67.430  1.00  0.00           F  
ATOM      8 F112  DT     1       6.968  -3.513  68.070  1.00  0.00           F  
ATOM      9 C113  DT     1       5.302  -3.329  69.791  1.00  0.00           C  
ATOM     10 F111  DT     1       3.942  -3.443  69.967  1.00  0.00           F  
ATOM     11 C112  DT     1       5.794  -1.868  70.096  1.00  0.00           C  
ATOM     12 F111  DT     1       5.407  -1.017  69.100  1.00  0.00           F  
ATOM     13 F112  DT     1       7.156  -1.843  70.143  1.00  0.00           F  
ATOM     14 C113  DT     1       5.203  -1.353  71.461  1.00  0.00           C  
ATOM     15 F111  DT     1       3.864  -1.128  71.315  1.00  0.00           F  
ATOM     16 C112  DT     1       5.927  -0.030  71.923  1.00  0.00           C  
ATOM     17 F111  DT     1       6.010   0.849  70.885  1.00  0.00           F  
ATOM     18 F112  DT     1       7.200  -0.324  72.307  1.00  0.00           F  
ATOM     19 C113  DT     1       5.159   0.656  73.113  1.00  0.00           C  
ATOM     20 F111  DT     1       3.979   1.162  72.655  1.00  0.00           F  
ATOM     21 C112  DT     1       6.024   1.794  73.750  1.00  0.00           C  
ATOM     22 F111  DT     1       6.535   2.630  72.785  1.00  0.00           F  
ATOM     23 F112  DT     1       7.096   1.252  74.427  1.00  0.00           F  
ATOM     24 C113  DT     1       5.156   2.632  74.754  1.00  0.00           C  
ATOM     25 F111  DT     1       4.197   3.341  74.123  1.00  0.00           F  
ATOM     26 F112  DT     1       5.936   3.516  75.411  1.00  0.00           F  
ATOM     27 F113  DT     1       4.563   1.855  75.680  1.00  0.00           F  
ATOM     28 F113  DT     1       4.853  -0.265  74.070  1.00  0.00           F  
ATOM     29 F113  DT     1       5.343  -2.304  72.431  1.00  0.00           F  
ATOM     30 F113  DT     1       5.885  -4.214  70.667  1.00  0.00           F  
ATOM     31  C13  DT     1       7.112  -6.177  66.680  1.00  0.00           C  
ATOM     32 C133  DT     1       7.733  -5.450  65.469  1.00  0.00           C  
ATOM     33 O132  DT     1       9.138  -5.410  65.669  1.00  0.00           O  
ATOM     34  P    DT     1       9.995  -6.751  65.841  1.00  0.00           P1+
ATOM     35  O    DT     1      11.348  -6.389  65.087  1.00  0.00           O  
ATOM     36  C    DT     1      11.355  -6.295  63.676  1.00  0.00           C  
ATOM     37  C1   DT     1      12.832  -6.128  63.265  1.00  0.00           C  
ATOM     38  N11  DT     1      13.209  -4.678  63.161  1.00  0.00           N  
ATOM     39 C111  DT     1      14.592  -4.593  62.602  1.00  0.00           C  
ATOM     40 C113  DT     1      14.499  -3.667  61.379  1.00  0.00           C  
ATOM     41 O112  DT     1      15.808  -3.618  60.830  1.00  0.00           O  
ATOM     42 C112  DT     1      13.064  -3.970  64.517  1.00  0.00           C  
ATOM     43 C112  DT     1      13.211  -2.407  64.469  1.00  0.00           C  
ATOM     44 F111  DT     1      12.389  -1.896  63.502  1.00  0.00           F  
ATOM     45 F112  DT     1      14.500  -2.094  64.138  1.00  0.00           F  
ATOM     46 C113  DT     1      12.866  -1.802  65.876  1.00  0.00           C  
ATOM     47 F111  DT     1      11.629  -2.231  66.267  1.00  0.00           F  
ATOM     48 C112  DT     1      12.886  -0.228  65.844  1.00  0.00           C  
ATOM     49 F111  DT     1      11.810   0.229  65.138  1.00  0.00           F  
ATOM     50 F112  DT     1      14.005   0.233  65.205  1.00  0.00           F  
ATOM     51 C113  DT     1      12.873   0.355  67.306  1.00  0.00           C  
ATOM     52 F111  DT     1      11.945  -0.286  68.071  1.00  0.00           F  
ATOM     53 C112  DT     1      12.548   1.896  67.297  1.00  0.00           C  
ATOM     54 F111  DT     1      11.233   2.075  66.983  1.00  0.00           F  
ATOM     55 F112  DT     1      13.284   2.532  66.337  1.00  0.00           F  
ATOM     56 C113  DT     1      12.865   2.549  68.696  1.00  0.00           C  
ATOM     57 F111  DT     1      12.361   1.782  69.702  1.00  0.00           F  
ATOM     58 C112  DT     1      12.258   3.987  68.790  1.00  0.00           C  
ATOM     59 F111  DT     1      10.882   3.919  68.850  1.00  0.00           F  
ATOM     60 F112  DT     1      12.581   4.734  67.679  1.00  0.00           F  
ATOM     61 C113  DT     1      12.795   4.712  70.077  1.00  0.00           C  
ATOM     62 F111  DT     1      12.589   3.988  71.193  1.00  0.00           F  
ATOM     63 F112  DT     1      12.156   5.890  70.238  1.00  0.00           F  
ATOM     64 F113  DT     1      14.114   4.987  69.988  1.00  0.00           F  
ATOM     65 F113  DT     1      14.219   2.601  68.868  1.00  0.00           F  
ATOM     66 F113  DT     1      14.093   0.137  67.885  1.00  0.00           F  
ATOM     67 F113  DT     1      13.772  -2.285  66.788  1.00  0.00           F  
ATOM     68  O    DT     1      10.270  -6.927  67.277  1.00  0.00           O1-
ATOM     69  O    DT     1       9.333  -7.820  65.074  1.00  0.00           O1-
ATOM     70 H3'1  DT     1       5.789  -7.344  64.495  1.00  0.00           H  
ATOM     71 H3'2  DT     1       4.609  -6.008  64.373  1.00  0.00           H  
ATOM     72  H3   DT     1       5.077  -7.816  66.783  1.00  0.00           H  
ATOM     73 H111  DT     1       4.266  -5.380  68.300  1.00  0.00           H  
ATOM     74 H113  DT     1       5.896  -5.853  68.863  1.00  0.00           H  
ATOM     75 H131  DT     1       7.214  -7.245  66.529  1.00  0.00           H  
ATOM     76 H132  DT     1       7.661  -5.856  67.557  1.00  0.00           H  
ATOM     77 H131  DT     1       7.349  -4.432  65.418  1.00  0.00           H  
ATOM     78 H133  DT     1       7.495  -5.980  64.546  1.00  0.00           H  
ATOM     79  H2   DT     1       3.737  -6.629  66.605  1.00  0.00           H  
ATOM     80 H111  DT     1      14.927  -5.557  62.241  1.00  0.00           H  
ATOM     81 H112  DT     1      15.294  -4.184  63.314  1.00  0.00           H  
ATOM     82 H111  DT     1      14.170  -2.673  61.683  1.00  0.00           H  
ATOM     83 H112  DT     1      15.838  -2.939  60.149  1.00  0.00           H  
ATOM     84 H113  DT     1      13.793  -4.083  60.658  1.00  0.00           H  
ATOM     85 H111  DT     1      12.060  -4.142  64.876  1.00  0.00           H  
ATOM     86 H113  DT     1      13.796  -4.367  65.208  1.00  0.00           H  
ATOM     87  H12  DT     1      12.923  -6.570  62.282  1.00  0.00           H  
ATOM     88  H13  DT     1      13.453  -6.633  63.995  1.00  0.00           H  
ATOM     89  H2   DT     1      10.746  -5.459  63.328  1.00  0.00           H  
ATOM     90  H3   DT     1      10.971  -7.227  63.256  1.00  0.00           H  
ATOM     91  P    DT     2       3.510  -8.189  62.920  1.00  0.00           P  
ATOM     92  OP1  DT     2       3.338  -9.638  62.700  1.00  0.00           O  
ATOM     93  OP2  DT     2       4.582  -7.536  62.130  1.00  0.00           O1-
ATOM     94  O5'  DT     2       2.131  -7.431  62.670  1.00  0.00           O  
ATOM     95  C5'  DT     2       1.045  -7.629  63.610  1.00  0.00           C  
ATOM     96  C4'  DT     2      -0.278  -7.585  62.880  1.00  0.00           C  
ATOM     97  O4'  DT     2      -0.650  -6.186  62.670  1.00  0.00           O  
ATOM     98  C3'  DT     2      -0.300  -8.194  61.480  1.00  0.00           C  
ATOM     99  O3'  DT     2      -1.610  -8.601  61.090  1.00  0.00           O  
ATOM    100  C2'  DT     2       0.147  -7.038  60.600  1.00  0.00           C  
ATOM    101  C1'  DT     2      -0.470  -5.841  61.310  1.00  0.00           C  
ATOM    102  N1   DT     2       0.371  -4.615  61.260  1.00  0.00           N  
ATOM    103  C2   DT     2      -0.280  -3.408  61.110  1.00  0.00           C  
ATOM    104  O2   DT     2      -1.492  -3.320  61.020  1.00  0.00           O  
ATOM    105  N3   DT     2       0.539  -2.298  61.070  1.00  0.00           N  
ATOM    106  C4   DT     2       1.912  -2.286  61.160  1.00  0.00           C  
ATOM    107  O4   DT     2       2.541  -1.223  61.110  1.00  0.00           O  
ATOM    108  C5   DT     2       2.506  -3.592  61.310  1.00  0.00           C  
ATOM    109  C5M  DT     2       4.000  -3.627  61.420  1.00  0.00           C  
ATOM    110  C6   DT     2       1.738  -4.699  61.360  1.00  0.00           C  
ATOM    111 H5'1  DT     2       1.142  -8.617  64.063  1.00  0.00           H  
ATOM    112 H5'2  DT     2       1.079  -6.872  64.394  1.00  0.00           H  
ATOM    113  H4'  DT     2      -1.034  -8.076  63.492  1.00  0.00           H  
ATOM    114  H3'  DT     2       0.396  -9.032  61.390  1.00  0.00           H  
ATOM    115 H2'1  DT     2      -0.191  -6.892  59.606  1.00  0.00           H  
ATOM    116 H2'2  DT     2       1.225  -7.053  60.521  1.00  0.00           H  
ATOM    117  H1'  DT     2      -1.431  -5.632  60.848  1.00  0.00           H  
ATOM    118  H3   DT     2       0.090  -1.413  60.948  1.00  0.00           H  
ATOM    119 H5M1  DT     2       4.441  -3.195  60.521  1.00  0.00           H  
ATOM    120 H5M2  DT     2       4.356  -4.653  61.538  1.00  0.00           H  
ATOM    121 H5M3  DT     2       4.318  -3.039  62.281  1.00  0.00           H  
ATOM    122  H6   DT     2       2.258  -5.628  61.468  1.00  0.00           H  
ATOM    123  P    DT     3      -1.974  -8.689  59.540  1.00  0.00           P  
ATOM    124  OP1  DT     3      -2.965  -9.759  59.320  1.00  0.00           O  
ATOM    125  OP2  DT     3      -0.723  -8.790  58.750  1.00  0.00           O1-
ATOM    126  O5'  DT     3      -2.644  -7.264  59.290  1.00  0.00           O  
ATOM    127  C5'  DT     3      -3.639  -6.786  60.230  1.00  0.00           C  
ATOM    128  C4'  DT     3      -4.683  -5.973  59.500  1.00  0.00           C  
ATOM    129  O4'  DT     3      -4.162  -4.622  59.290  1.00  0.00           O  
ATOM    130  C3'  DT     3      -5.060  -6.453  58.100  1.00  0.00           C  
ATOM    131  O3'  DT     3      -6.358  -6.012  57.710  1.00  0.00           O  
ATOM    132  C2'  DT     3      -4.018  -5.781  57.220  1.00  0.00           C  
ATOM    133  C1'  DT     3      -3.814  -4.449  57.930  1.00  0.00           C  
ATOM    134  N1   DT     3      -2.412  -3.952  57.880  1.00  0.00           N  
ATOM    135  C2   DT     3      -2.230  -2.593  57.730  1.00  0.00           C  
ATOM    136  O2   DT     3      -3.159  -1.809  57.640  1.00  0.00           O  
ATOM    137  N3   DT     3      -0.915  -2.176  57.690  1.00  0.00           N  
ATOM    138  C4   DT     3       0.203  -2.973  57.780  1.00  0.00           C  
ATOM    139  O4   DT     3       1.337  -2.483  57.730  1.00  0.00           O  
ATOM    140  C5   DT     3      -0.084  -4.379  57.930  1.00  0.00           C  
ATOM    141  C5M  DT     3       1.104  -5.286  58.040  1.00  0.00           C  
ATOM    142  C6   DT     3      -1.356  -4.823  57.980  1.00  0.00           C  
ATOM    143 H5'1  DT     3      -4.152  -7.651  60.655  1.00  0.00           H  
ATOM    144 H5'2  DT     3      -3.219  -6.216  61.053  1.00  0.00           H  
ATOM    145  H4'  DT     3      -5.583  -5.925  60.112  1.00  0.00           H  
ATOM    146  H3'  DT     3      -4.988  -7.540  58.010  1.00  0.00           H  
ATOM    147 H2'1  DT     3      -4.207  -5.461  56.227  1.00  0.00           H  
ATOM    148 H2'2  DT     3      -3.156  -6.428  57.139  1.00  0.00           H  
ATOM    149  H1'  DT     3      -4.468  -3.714  57.471  1.00  0.00           H  
ATOM    150  H3   DT     3      -0.760  -1.197  57.564  1.00  0.00           H  
ATOM    151 H5M1  DT     3       1.782  -5.051  57.218  1.00  0.00           H  
ATOM    152 H5M2  DT     3       0.831  -6.331  57.906  1.00  0.00           H  
ATOM    153 H5M3  DT     3       1.666  -5.124  58.946  1.00  0.00           H  
ATOM    154  H6   DT     3      -1.488  -5.880  58.074  1.00  0.00           H  
ATOM    155  P    DT     4      -6.704  -5.869  56.160  1.00  0.00           P  
ATOM    156  OP1  DT     4      -8.135  -6.153  55.940  1.00  0.00           O  
ATOM    157  OP2  DT     4      -5.752  -6.687  55.370  1.00  0.00           O1-
ATOM    158  O5'  DT     4      -6.408  -4.323  55.910  1.00  0.00           O  
ATOM    159  C5'  DT     4      -6.932  -3.351  56.850  1.00  0.00           C  
ATOM    160  C4'  DT     4      -7.300  -2.079  56.120  1.00  0.00           C  
ATOM    161  O4'  DT     4      -6.084  -1.293  55.910  1.00  0.00           O  
ATOM    162  C3'  DT     4      -7.886  -2.246  54.720  1.00  0.00           C  
ATOM    163  O3'  DT     4      -8.677  -1.127  54.330  1.00  0.00           O  
ATOM    164  C2'  DT     4      -6.648  -2.315  53.840  1.00  0.00           C  
ATOM    165  C1'  DT     4      -5.700  -1.358  54.550  1.00  0.00           C  
ATOM    166  N1   DT     4      -4.274  -1.779  54.500  1.00  0.00           N  
ATOM    167  C2   DT     4      -3.328  -0.787  54.350  1.00  0.00           C  
ATOM    168  O2   DT     4      -3.619   0.393  54.260  1.00  0.00           O  
ATOM    169  N3   DT     4      -2.019  -1.223  54.310  1.00  0.00           N  
ATOM    170  C4   DT     4      -1.584  -2.524  54.400  1.00  0.00           C  
ATOM    171  O4   DT     4      -0.378  -2.795  54.350  1.00  0.00           O  
ATOM    172  C5   DT     4      -2.642  -3.493  54.550  1.00  0.00           C  
ATOM    173  C5M  DT     4      -2.214  -4.925  54.660  1.00  0.00           C  
ATOM    174  C6   DT     4      -3.932  -3.105  54.600  1.00  0.00           C  
ATOM    175 H5'1  DT     4      -7.856  -3.750  57.275  1.00  0.00           H  
ATOM    176 H5'2  DT     4      -6.258  -3.137  57.674  1.00  0.00           H  
ATOM    177  H4'  DT     4      -7.999  -1.512  56.732  1.00  0.00           H  
ATOM    178  H3'  DT     4      -8.467  -3.168  54.630  1.00  0.00           H  
ATOM    179 H2'1  DT     4      -6.613  -1.946  52.847  1.00  0.00           H  
ATOM    180 H2'2  DT     4      -6.331  -3.345  53.760  1.00  0.00           H  
ATOM    181  H1'  DT     4      -5.797  -0.378  54.092  1.00  0.00           H  
ATOM    182  H3   DT     4      -1.318  -0.521  54.185  1.00  0.00           H  
ATOM    183 H5M1  DT     4      -1.529  -5.135  53.837  1.00  0.00           H  
ATOM    184 H5M2  DT     4      -3.050  -5.610  54.528  1.00  0.00           H  
ATOM    185 H5M3  DT     4      -1.662  -5.123  55.565  1.00  0.00           H  
ATOM    186  H6   DT     4      -4.660  -3.882  54.695  1.00  0.00           H  
ATOM    187  P    DT     5      -8.873  -0.808  52.780  1.00  0.00           P  
ATOM    188  OP1  DT     5     -10.198  -0.196  52.560  1.00  0.00           O  
ATOM    189  OP2  DT     5      -8.583  -2.029  51.990  1.00  0.00           O1-
ATOM    190  O5'  DT     5      -7.725   0.270  52.530  1.00  0.00           O  
ATOM    191  C5'  DT     5      -7.578   1.364  53.470  1.00  0.00           C  
ATOM    192  C4'  DT     5      -7.128   2.608  52.740  1.00  0.00           C  
ATOM    193  O4'  DT     5      -5.682   2.530  52.530  1.00  0.00           O  
ATOM    194  C3'  DT     5      -7.701   2.818  51.340  1.00  0.00           C  
ATOM    195  O3'  DT     5      -7.682   4.189  50.950  1.00  0.00           O  
ATOM    196  C2'  DT     5      -6.740   2.035  50.460  1.00  0.00           C  
ATOM    197  C1'  DT     5      -5.410   2.252  51.170  1.00  0.00           C  
ATOM    198  N1   DT     5      -4.504   1.073  51.120  1.00  0.00           N  
ATOM    199  C2   DT     5      -3.155   1.320  50.970  1.00  0.00           C  
ATOM    200  O2   DT     5      -2.697   2.445  50.880  1.00  0.00           O  
ATOM    201  N3   DT     5      -2.352   0.197  50.930  1.00  0.00           N  
ATOM    202  C4   DT     5      -2.765  -1.112  51.020  1.00  0.00           C  
ATOM    203  O4   DT     5      -1.948  -2.039  50.970  1.00  0.00           O  
ATOM    204  C5   DT     5      -4.191  -1.273  51.170  1.00  0.00           C  
ATOM    205  C5M  DT     5      -4.686  -2.684  51.280  1.00  0.00           C  
ATOM    206  C6   DT     5      -5.006  -0.201  51.220  1.00  0.00           C  
ATOM    207 H5'1  DT     5      -8.560   1.584  53.895  1.00  0.00           H  
ATOM    208 H5'2  DT     5      -6.906   1.140  54.294  1.00  0.00           H  
ATOM    209  H4'  DT     5      -7.360   3.479  53.352  1.00  0.00           H  
ATOM    210  H3'  DT     5      -8.712   2.415  51.251  1.00  0.00           H  
ATOM    211 H2'1  DT     5      -6.495   2.313  49.467  1.00  0.00           H  
ATOM    212 H2'2  DT     5      -7.088   1.015  50.381  1.00  0.00           H  
ATOM    213  H1'  DT     5      -4.912   3.102  50.713  1.00  0.00           H  
ATOM    214  H3   DT     5      -1.373   0.354  50.805  1.00  0.00           H  
ATOM    215 H5M1  DT     5      -4.255  -3.256  50.458  1.00  0.00           H  
ATOM    216 H5M2  DT     5      -5.765  -2.747  51.148  1.00  0.00           H  
ATOM    217 H5M3  DT     5      -4.357  -3.167  52.186  1.00  0.00           H  
ATOM    218  H6   DT     5      -6.051  -0.402  51.318  1.00  0.00           H  
ATOM    219  P    DT     6      -7.653   4.562  49.400  1.00  0.00           P  
ATOM    220  OP1  DT     6      -8.366   5.836  49.180  1.00  0.00           O  
ATOM    221  OP2  DT     6      -8.137   3.404  48.610  1.00  0.00           O1-
ATOM    222  O5'  DT     6      -6.091   4.759  49.150  1.00  0.00           O  
ATOM    223  C5'  DT     6      -5.330   5.558  50.090  1.00  0.00           C  
ATOM    224  C4'  DT     6      -4.233   6.300  49.360  1.00  0.00           C  
ATOM    225  O4'  DT     6      -3.110   5.387  49.150  1.00  0.00           O  
ATOM    226  C3'  DT     6      -4.574   6.806  47.960  1.00  0.00           C  
ATOM    227  O3'  DT     6      -3.753   7.904  47.570  1.00  0.00           O  
ATOM    228  C2'  DT     6      -4.256   5.608  47.080  1.00  0.00           C  
ATOM    229  C1'  DT     6      -3.053   5.002  47.790  1.00  0.00           C  
ATOM    230  N1   DT     6      -3.013   3.515  47.740  1.00  0.00           N  
ATOM    231  C2   DT     6      -1.777   2.922  47.590  1.00  0.00           C  
ATOM    232  O2   DT     6      -0.744   3.563  47.500  1.00  0.00           O  
ATOM    233  N3   DT     6      -1.787   1.542  47.550  1.00  0.00           N  
ATOM    234  C4   DT     6      -2.890   0.726  47.640  1.00  0.00           C  
ATOM    235  O4   DT     6      -2.775  -0.504  47.590  1.00  0.00           O  
ATOM    236  C5   DT     6      -4.139   1.433  47.790  1.00  0.00           C  
ATOM    237  C5M  DT     6      -5.368   0.583  47.900  1.00  0.00           C  
ATOM    238  C6   DT     6      -4.168   2.780  47.840  1.00  0.00           C  
ATOM    239 H5'1  DT     6      -5.994   6.313  50.515  1.00  0.00           H  
ATOM    240 H5'2  DT     6      -4.917   4.982  50.914  1.00  0.00           H  
ATOM    241  H4'  DT     6      -3.909   7.140  49.972  1.00  0.00           H  
ATOM    242  H3'  DT     6      -5.629   7.075  47.871  1.00  0.00           H  
ATOM    243 H2'1  DT     6      -3.949   5.650  46.053  1.00  0.00           H  
ATOM    244 H2'2  DT     6      -5.140   4.990  47.027  1.00  0.00           H  
ATOM    245  H1'  DT     6      -2.151   5.396  47.330  1.00  0.00           H  
ATOM    246  H3   DT     6      -0.902   1.104  47.385  1.00  0.00           H  
ATOM    247 H5M1  DT     6      -5.357  -0.138  47.083  1.00  0.00           H  
ATOM    248 H5M2  DT     6      -6.278   1.167  47.768  1.00  0.00           H  
ATOM    249 H5M3  DT     6      -5.388   0.003  48.809  1.00  0.00           H  
ATOM    250  H6   DT     6      -5.131   3.232  47.940  1.00  0.00           H  
ATOM    251  P    DC     7      -3.510   8.189  46.020  1.00  0.00           P  
ATOM    252  OP1  DC     7      -3.338   9.638  45.800  1.00  0.00           O  
ATOM    253  OP2  DC     7      -4.582   7.536  45.230  1.00  0.00           O1-
ATOM    254  O5'  DC     7      -2.131   7.431  45.770  1.00  0.00           O  
ATOM    255  C5'  DC     7      -1.045   7.629  46.710  1.00  0.00           C  
ATOM    256  C4'  DC     7       0.278   7.585  45.980  1.00  0.00           C  
ATOM    257  O4'  DC     7       0.650   6.186  45.770  1.00  0.00           O  
ATOM    258  C3'  DC     7       0.300   8.194  44.580  1.00  0.00           C  
ATOM    259  O3'  DC     7       1.610   8.601  44.190  1.00  0.00           O  
ATOM    260  C2'  DC     7      -0.147   7.038  43.700  1.00  0.00           C  
ATOM    261  C1'  DC     7       0.470   5.841  44.410  1.00  0.00           C  
ATOM    262  N1   DC     7      -0.371   4.615  44.360  1.00  0.00           N  
ATOM    263  C2   DC     7       0.273   3.389  44.210  1.00  0.00           C  
ATOM    264  O2   DC     7       1.507   3.368  44.120  1.00  0.00           O  
ATOM    265  N3   DC     7      -0.672   2.210  44.160  1.00  0.00           N  
ATOM    266  C4   DC     7      -1.810   2.317  44.260  1.00  0.00           C  
ATOM    267  N4   DC     7      -2.493   1.184  44.210  1.00  0.00           N  
ATOM    268  C5   DC     7      -2.495   3.563  44.410  1.00  0.00           C  
ATOM    269  C6   DC     7      -1.723   4.683  44.460  1.00  0.00           C  
ATOM    270 H5'1  DC     7      -1.138   8.630  47.135  1.00  0.00           H  
ATOM    271 H5'2  DC     7      -1.049   6.920  47.533  1.00  0.00           H  
ATOM    272  H4'  DC     7       1.034   8.074  46.592  1.00  0.00           H  
ATOM    273  H3'  DC     7      -0.396   9.031  44.490  1.00  0.00           H  
ATOM    274 H2'1  DC     7       0.123   6.892  42.672  1.00  0.00           H  
ATOM    275 H2'2  DC     7      -1.225   7.058  43.645  1.00  0.00           H  
ATOM    276  H1'  DC     7       1.430   5.632  43.945  1.00  0.00           H  
ATOM    277  H41  DC     7      -1.926   0.366  44.086  1.00  0.00           H  
ATOM    278  H42  DC     7      -3.485   1.193  44.318  1.00  0.00           H  
ATOM    279  H5   DC     7      -3.567   3.646  44.481  1.00  0.00           H  
ATOM    280  H6   DC     7      -2.235   5.619  44.549  1.00  0.00           H  
ATOM    281  P    DA     8       1.974   8.689  42.640  1.00  0.00           P  
ATOM    282  OP1  DA     8       2.965   9.759  42.420  1.00  0.00           O  
ATOM    283  OP2  DA     8       0.723   8.790  41.850  1.00  0.00           O1-
ATOM    284  O5'  DA     8       2.644   7.264  42.390  1.00  0.00           O  
ATOM    285  C5'  DA     8       3.639   6.786  43.330  1.00  0.00           C  
ATOM    286  C4'  DA     8       4.683   5.973  42.600  1.00  0.00           C  
ATOM    287  O4'  DA     8       4.162   4.622  42.390  1.00  0.00           O  
ATOM    288  C3'  DA     8       5.060   6.453  41.200  1.00  0.00           C  
ATOM    289  O3'  DA     8       6.358   6.012  40.810  1.00  0.00           O  
ATOM    290  C2'  DA     8       4.018   5.781  40.320  1.00  0.00           C  
ATOM    291  C1'  DA     8       3.814   4.449  41.030  1.00  0.00           C  
ATOM    292  N9   DA     8       2.412   3.952  40.980  1.00  0.00           N  
ATOM    293  C8   DA     8       1.253   4.675  41.060  1.00  0.00           C  
ATOM    294  N7   DA     8       0.179   3.946  40.990  1.00  0.00           N  
ATOM    295  C5   DA     8       0.663   2.659  40.840  1.00  0.00           C  
ATOM    296  C6   DA     8       0.020   1.410  40.710  1.00  0.00           C  
ATOM    297  N6   DA     8      -1.302   1.257  40.700  1.00  0.00           N  
ATOM    298  N1   DA     8       0.797   0.324  40.590  1.00  0.00           N  
ATOM    299  C2   DA     8       2.118   0.473  40.600  1.00  0.00           C  
ATOM    300  N3   DA     8       2.834   1.571  40.720  1.00  0.00           N  
ATOM    301  C4   DA     8       2.027   2.642  40.840  1.00  0.00           C  
ATOM    302 H5'1  DA     8       4.151   7.651  43.757  1.00  0.00           H  
ATOM    303 H5'2  DA     8       3.217   6.214  44.151  1.00  0.00           H  
ATOM    304  H4'  DA     8       5.582   5.923  43.213  1.00  0.00           H  
ATOM    305  H3'  DA     8       4.986   7.539  41.109  1.00  0.00           H  
ATOM    306 H2'1  DA     8       4.138   5.520  39.286  1.00  0.00           H  
ATOM    307 H2'2  DA     8       3.119   6.386  40.306  1.00  0.00           H  
ATOM    308  H1'  DA     8       4.444   3.695  40.570  1.00  0.00           H  
ATOM    309  H8   DA     8       1.232   5.751  41.172  1.00  0.00           H  
ATOM    310  H61  DA     8      -1.663   0.337  40.565  1.00  0.00           H  
ATOM    311  H62  DA     8      -1.851   2.098  40.747  1.00  0.00           H  
ATOM    312  H2   DA     8       2.690  -0.438  40.494  1.00  0.00           H  
ATOM    313  P    DG     9       6.704   5.869  39.260  1.00  0.00           P  
ATOM    314  OP1  DG     9       8.135   6.153  39.040  1.00  0.00           O  
ATOM    315  OP2  DG     9       5.752   6.687  38.470  1.00  0.00           O1-
ATOM    316  O5'  DG     9       6.408   4.323  39.010  1.00  0.00           O  
ATOM    317  C5'  DG     9       6.932   3.351  39.950  1.00  0.00           C  
ATOM    318  C4'  DG     9       7.300   2.079  39.220  1.00  0.00           C  
ATOM    319  O4'  DG     9       6.084   1.293  39.010  1.00  0.00           O  
ATOM    320  C3'  DG     9       7.886   2.246  37.820  1.00  0.00           C  
ATOM    321  O3'  DG     9       8.677   1.127  37.430  1.00  0.00           O  
ATOM    322  C2'  DG     9       6.648   2.315  36.940  1.00  0.00           C  
ATOM    323  C1'  DG     9       5.700   1.358  37.650  1.00  0.00           C  
ATOM    324  N9   DG     9       4.274   1.779  37.600  1.00  0.00           N  
ATOM    325  C8   DG     9       3.735   3.046  37.680  1.00  0.00           C  
ATOM    326  N7   DG     9       2.430   3.076  37.600  1.00  0.00           N  
ATOM    327  C5   DG     9       2.068   1.736  37.460  1.00  0.00           C  
ATOM    328  C6   DG     9       0.791   1.143  37.330  1.00  0.00           C  
ATOM    329  O6   DG     9      -0.315   1.681  37.310  1.00  0.00           O  
ATOM    330  N1   DG     9       0.884  -0.255  37.210  1.00  0.00           N  
ATOM    331  C2   DG     9       2.061  -0.974  37.210  1.00  0.00           C  
ATOM    332  N2   DG     9       1.943  -2.299  37.080  1.00  0.00           N  
ATOM    333  N3   DG     9       3.263  -0.418  37.340  1.00  0.00           N  
ATOM    334  C4   DG     9       3.196   0.935  37.460  1.00  0.00           C  
ATOM    335 H5'1  DG     9       7.855   3.750  40.377  1.00  0.00           H  
ATOM    336 H5'2  DG     9       6.253   3.139  40.771  1.00  0.00           H  
ATOM    337  H4'  DG     9       7.999   1.512  39.833  1.00  0.00           H  
ATOM    338  H3'  DG     9       8.465   3.168  37.730  1.00  0.00           H  
ATOM    339 H2'1  DG     9       6.613   1.968  35.939  1.00  0.00           H  
ATOM    340 H2'2  DG     9       6.275   3.333  36.904  1.00  0.00           H  
ATOM    341  H1'  DG     9       5.772   0.377  37.192  1.00  0.00           H  
ATOM    342  H8   DG     9       4.340   3.937  37.799  1.00  0.00           H  
ATOM    343  H1   DG     9       0.011  -0.734  37.199  1.00  0.00           H  
ATOM    344  H21  DG     9       2.816  -2.788  36.961  1.00  0.00           H  
ATOM    345  H22  DG     9       1.064  -2.730  36.874  1.00  0.00           H  
ATOM    346  P    DT    10       8.873   0.808  35.880  1.00  0.00           P  
ATOM    347  OP1  DT    10      10.198   0.196  35.660  1.00  0.00           O  
ATOM    348  OP2  DT    10       8.583   2.029  35.090  1.00  0.00           O1-
ATOM    349  O5'  DT    10       7.725  -0.270  35.630  1.00  0.00           O  
ATOM    350  C5'  DT    10       7.578  -1.364  36.570  1.00  0.00           C  
ATOM    351  C4'  DT    10       7.128  -2.608  35.840  1.00  0.00           C  
ATOM    352  O4'  DT    10       5.682  -2.530  35.630  1.00  0.00           O  
ATOM    353  C3'  DT    10       7.701  -2.818  34.440  1.00  0.00           C  
ATOM    354  O3'  DT    10       7.682  -4.189  34.050  1.00  0.00           O  
ATOM    355  C2'  DT    10       6.740  -2.035  33.560  1.00  0.00           C  
ATOM    356  C1'  DT    10       5.410  -2.252  34.270  1.00  0.00           C  
ATOM    357  N1   DT    10       4.504  -1.073  34.220  1.00  0.00           N  
ATOM    358  C2   DT    10       3.155  -1.320  34.070  1.00  0.00           C  
ATOM    359  O2   DT    10       2.697  -2.445  33.980  1.00  0.00           O  
ATOM    360  N3   DT    10       2.352  -0.197  34.030  1.00  0.00           N  
ATOM    361  C4   DT    10       2.765   1.112  34.120  1.00  0.00           C  
ATOM    362  O4   DT    10       1.948   2.039  34.070  1.00  0.00           O  
ATOM    363  C5   DT    10       4.191   1.273  34.270  1.00  0.00           C  
ATOM    364  C5M  DT    10       4.686   2.684  34.380  1.00  0.00           C  
ATOM    365  C6   DT    10       5.006   0.201  34.320  1.00  0.00           C  
ATOM    366 H5'1  DT    10       8.560  -1.583  36.995  1.00  0.00           H  
ATOM    367 H5'2  DT    10       6.906  -1.136  37.393  1.00  0.00           H  
ATOM    368  H4'  DT    10       7.362  -3.478  36.452  1.00  0.00           H  
ATOM    369  H3'  DT    10       8.712  -2.414  34.350  1.00  0.00           H  
ATOM    370 H2'1  DT    10       6.494  -2.312  32.566  1.00  0.00           H  
ATOM    371 H2'2  DT    10       7.088  -1.015  33.479  1.00  0.00           H  
ATOM    372  H1'  DT    10       4.914  -3.100  33.805  1.00  0.00           H  
ATOM    373  H3   DT    10       1.375  -0.342  33.878  1.00  0.00           H  
ATOM    374 H5M1  DT    10       4.236   3.264  33.573  1.00  0.00           H  
ATOM    375 H5M2  DT    10       5.762   2.747  34.226  1.00  0.00           H  
ATOM    376 H5M3  DT    10       4.378   3.159  35.299  1.00  0.00           H  
ATOM    377  H6   DT    10       6.052   0.405  34.412  1.00  0.00           H  
ATOM    378  P    DT    11       7.653  -4.562  32.500  1.00  0.00           P  
ATOM    379  OP1  DT    11       8.366  -5.836  32.280  1.00  0.00           O  
ATOM    380  OP2  DT    11       8.137  -3.404  31.710  1.00  0.00           O1-
ATOM    381  O5'  DT    11       6.091  -4.759  32.250  1.00  0.00           O  
ATOM    382  C5'  DT    11       5.330  -5.558  33.190  1.00  0.00           C  
ATOM    383  C4'  DT    11       4.233  -6.300  32.460  1.00  0.00           C  
ATOM    384  O4'  DT    11       3.110  -5.387  32.250  1.00  0.00           O  
ATOM    385  C3'  DT    11       4.574  -6.806  31.060  1.00  0.00           C  
ATOM    386  O3'  DT    11       3.753  -7.904  30.670  1.00  0.00           O  
ATOM    387  C2'  DT    11       4.256  -5.608  30.180  1.00  0.00           C  
ATOM    388  C1'  DT    11       3.053  -5.002  30.890  1.00  0.00           C  
ATOM    389  N1   DT    11       3.013  -3.515  30.840  1.00  0.00           N  
ATOM    390  C2   DT    11       1.777  -2.922  30.690  1.00  0.00           C  
ATOM    391  O2   DT    11       0.744  -3.563  30.600  1.00  0.00           O  
ATOM    392  N3   DT    11       1.787  -1.542  30.650  1.00  0.00           N  
ATOM    393  C4   DT    11       2.890  -0.726  30.740  1.00  0.00           C  
ATOM    394  O4   DT    11       2.775   0.504  30.690  1.00  0.00           O  
ATOM    395  C5   DT    11       4.139  -1.433  30.890  1.00  0.00           C  
ATOM    396  C5M  DT    11       5.368  -0.583  31.000  1.00  0.00           C  
ATOM    397  C6   DT    11       4.168  -2.780  30.940  1.00  0.00           C  
ATOM    398 H5'1  DT    11       5.994  -6.313  33.614  1.00  0.00           H  
ATOM    399 H5'2  DT    11       4.918  -4.982  34.013  1.00  0.00           H  
ATOM    400  H4'  DT    11       3.910  -7.141  33.071  1.00  0.00           H  
ATOM    401  H3'  DT    11       5.629  -7.074  30.969  1.00  0.00           H  
ATOM    402 H2'1  DT    11       3.952  -5.648  29.152  1.00  0.00           H  
ATOM    403 H2'2  DT    11       5.140  -4.990  30.124  1.00  0.00           H  
ATOM    404  H1'  DT    11       2.153  -5.394  30.425  1.00  0.00           H  
ATOM    405  H3   DT    11       0.910  -1.095  30.484  1.00  0.00           H  
ATOM    406 H5M1  DT    11       5.355   0.133  30.177  1.00  0.00           H  
ATOM    407 H5M2  DT    11       6.278  -1.167  30.866  1.00  0.00           H  
ATOM    408 H5M3  DT    11       5.387   0.002  31.905  1.00  0.00           H  
ATOM    409  H6   DT    11       5.133  -3.232  31.022  1.00  0.00           H  
ATOM    410  P    DG    12       3.510  -8.189  29.120  1.00  0.00           P  
ATOM    411  OP1  DG    12       3.338  -9.638  28.900  1.00  0.00           O  
ATOM    412  OP2  DG    12       4.582  -7.536  28.330  1.00  0.00           O1-
ATOM    413  O5'  DG    12       2.131  -7.431  28.870  1.00  0.00           O  
ATOM    414  C5'  DG    12       1.045  -7.629  29.810  1.00  0.00           C  
ATOM    415  C4'  DG    12      -0.278  -7.585  29.080  1.00  0.00           C  
ATOM    416  O4'  DG    12      -0.650  -6.186  28.870  1.00  0.00           O  
ATOM    417  C3'  DG    12      -0.300  -8.194  27.680  1.00  0.00           C  
ATOM    418  O3'  DG    12      -1.610  -8.601  27.290  1.00  0.00           O  
ATOM    419  C2'  DG    12       0.147  -7.038  26.800  1.00  0.00           C  
ATOM    420  C1'  DG    12      -0.470  -5.841  27.510  1.00  0.00           C  
ATOM    421  N9   DG    12       0.371  -4.615  27.460  1.00  0.00           N  
ATOM    422  C8   DG    12       1.743  -4.494  27.540  1.00  0.00           C  
ATOM    423  N7   DG    12       2.175  -3.261  27.460  1.00  0.00           N  
ATOM    424  C5   DG    12       1.011  -2.503  27.320  1.00  0.00           C  
ATOM    425  C6   DG    12       0.842  -1.106  27.190  1.00  0.00           C  
ATOM    426  O6   DG    12       1.696  -0.220  27.170  1.00  0.00           O  
ATOM    427  N1   DG    12      -0.516  -0.762  27.070  1.00  0.00           N  
ATOM    428  C2   DG    12      -1.564  -1.659  27.070  1.00  0.00           C  
ATOM    429  N2   DG    12      -2.787  -1.137  26.940  1.00  0.00           N  
ATOM    430  N3   DG    12      -1.406  -2.974  27.200  1.00  0.00           N  
ATOM    431  C4   DG    12      -0.099  -3.329  27.320  1.00  0.00           C  
ATOM    432 H5'1  DG    12       1.139  -8.630  30.235  1.00  0.00           H  
ATOM    433 H5'2  DG    12       1.050  -6.920  30.633  1.00  0.00           H  
ATOM    434  H4'  DG    12      -1.034  -8.075  29.692  1.00  0.00           H  
ATOM    435  H3'  DG    12       0.397  -9.030  27.590  1.00  0.00           H  
ATOM    436 H2'1  DG    12      -0.101  -6.900  25.765  1.00  0.00           H  
ATOM    437 H2'2  DG    12       1.230  -6.996  26.789  1.00  0.00           H  
ATOM    438  H1'  DG    12      -1.424  -5.606  27.051  1.00  0.00           H  
ATOM    439  H8   DG    12       2.400  -5.347  27.653  1.00  0.00           H  
ATOM    440  H1   DG    12      -0.696   0.208  26.926  1.00  0.00           H  
ATOM    441  H21  DG    12      -3.513  -1.823  26.802  1.00  0.00           H  
ATOM    442  H22  DG    12      -2.924  -0.171  26.723  1.00  0.00           H  
ATOM    443  P    DA    13      -1.974  -8.689  25.740  1.00  0.00           P  
ATOM    444  OP1  DA    13      -2.965  -9.759  25.520  1.00  0.00           O  
ATOM    445  OP2  DA    13      -0.723  -8.790  24.950  1.00  0.00           O1-
ATOM    446  O5'  DA    13      -2.644  -7.264  25.490  1.00  0.00           O  
ATOM    447  C5'  DA    13      -3.639  -6.786  26.430  1.00  0.00           C  
ATOM    448  C4'  DA    13      -4.683  -5.973  25.700  1.00  0.00           C  
ATOM    449  O4'  DA    13      -4.162  -4.622  25.490  1.00  0.00           O  
ATOM    450  C3'  DA    13      -5.060  -6.453  24.300  1.00  0.00           C  
ATOM    451  O3'  DA    13      -6.358  -6.012  23.910  1.00  0.00           O  
ATOM    452  C2'  DA    13      -4.018  -5.781  23.420  1.00  0.00           C  
ATOM    453  C1'  DA    13      -3.814  -4.449  24.130  1.00  0.00           C  
ATOM    454  N9   DA    13      -2.412  -3.952  24.080  1.00  0.00           N  
ATOM    455  C8   DA    13      -1.253  -4.675  24.160  1.00  0.00           C  
ATOM    456  N7   DA    13      -0.179  -3.946  24.090  1.00  0.00           N  
ATOM    457  C5   DA    13      -0.663  -2.659  23.940  1.00  0.00           C  
ATOM    458  C6   DA    13      -0.020  -1.410  23.810  1.00  0.00           C  
ATOM    459  N6   DA    13       1.302  -1.257  23.800  1.00  0.00           N  
ATOM    460  N1   DA    13      -0.797  -0.324  23.690  1.00  0.00           N  
ATOM    461  C2   DA    13      -2.118  -0.473  23.700  1.00  0.00           C  
ATOM    462  N3   DA    13      -2.834  -1.571  23.820  1.00  0.00           N  
ATOM    463  C4   DA    13      -2.027  -2.642  23.940  1.00  0.00           C  
ATOM    464 H5'1  DA    13      -4.151  -7.652  26.855  1.00  0.00           H  
ATOM    465 H5'2  DA    13      -3.214  -6.218  27.253  1.00  0.00           H  
ATOM    466  H4'  DA    13      -5.583  -5.927  26.312  1.00  0.00           H  
ATOM    467  H3'  DA    13      -4.988  -7.540  24.210  1.00  0.00           H  
ATOM    468 H2'1  DA    13      -4.141  -5.520  22.387  1.00  0.00           H  
ATOM    469 H2'2  DA    13      -3.121  -6.388  23.407  1.00  0.00           H  
ATOM    470  H1'  DA    13      -4.450  -3.700  23.667  1.00  0.00           H  
ATOM    471  H8   DA    13      -1.231  -5.751  24.286  1.00  0.00           H  
ATOM    472  H61  DA    13       1.653  -0.318  23.803  1.00  0.00           H  
ATOM    473  H62  DA    13       1.870  -2.064  24.003  1.00  0.00           H  
ATOM    474  H2   DA    13      -2.688   0.438  23.580  1.00  0.00           H  
ATOM    475  P    DC    14      -6.704  -5.869  22.360  1.00  0.00           P  
ATOM    476  OP1  DC    14      -8.135  -6.153  22.140  1.00  0.00           O  
ATOM    477  OP2  DC    14      -5.752  -6.687  21.570  1.00  0.00           O1-
ATOM    478  O5'  DC    14      -6.408  -4.323  22.110  1.00  0.00           O  
ATOM    479  C5'  DC    14      -6.932  -3.351  23.050  1.00  0.00           C  
ATOM    480  C4'  DC    14      -7.300  -2.079  22.320  1.00  0.00           C  
ATOM    481  O4'  DC    14      -6.084  -1.293  22.110  1.00  0.00           O  
ATOM    482  C3'  DC    14      -7.886  -2.246  20.920  1.00  0.00           C  
ATOM    483  O3'  DC    14      -8.677  -1.127  20.530  1.00  0.00           O  
ATOM    484  C2'  DC    14      -6.648  -2.315  20.040  1.00  0.00           C  
ATOM    485  C1'  DC    14      -5.700  -1.358  20.750  1.00  0.00           C  
ATOM    486  N1   DC    14      -4.274  -1.779  20.700  1.00  0.00           N  
ATOM    487  C2   DC    14      -3.307  -0.788  20.550  1.00  0.00           C  
ATOM    488  O2   DC    14      -3.669   0.392  20.460  1.00  0.00           O  
ATOM    489  N3   DC    14      -1.895  -1.322  20.500  1.00  0.00           N  
ATOM    490  C4   DC    14      -1.644  -2.437  20.600  1.00  0.00           C  
ATOM    491  N4   DC    14      -0.355  -2.737  20.550  1.00  0.00           N  
ATOM    492  C5   DC    14      -2.618  -3.474  20.750  1.00  0.00           C  
ATOM    493  C6   DC    14      -3.921  -3.086  20.800  1.00  0.00           C  
ATOM    494 H5'1  DC    14      -7.856  -3.750  23.475  1.00  0.00           H  
ATOM    495 H5'2  DC    14      -6.256  -3.139  23.872  1.00  0.00           H  
ATOM    496  H4'  DC    14      -7.999  -1.511  22.931  1.00  0.00           H  
ATOM    497  H3'  DC    14      -8.468  -3.167  20.830  1.00  0.00           H  
ATOM    498 H2'1  DC    14      -6.594  -2.011  19.013  1.00  0.00           H  
ATOM    499 H2'2  DC    14      -6.334  -3.347  19.987  1.00  0.00           H  
ATOM    500  H1'  DC    14      -5.801  -0.379  20.286  1.00  0.00           H  
ATOM    501  H41  DC    14       0.239  -1.931  20.499  1.00  0.00           H  
ATOM    502  H42  DC    14      -0.057  -3.657  20.804  1.00  0.00           H  
ATOM    503  H5   DC    14      -2.361  -4.518  20.832  1.00  0.00           H  
ATOM    504  H6   DC    14      -4.652  -3.863  20.899  1.00  0.00           H  
ATOM    505  P    DC    15      -8.873  -0.808  18.980  1.00  0.00           P  
ATOM    506  OP1  DC    15     -10.198  -0.196  18.760  1.00  0.00           O  
ATOM    507  OP2  DC    15      -8.583  -2.029  18.190  1.00  0.00           O1-
ATOM    508  O5'  DC    15      -7.725   0.270  18.730  1.00  0.00           O  
ATOM    509  C5'  DC    15      -7.578   1.364  19.670  1.00  0.00           C  
ATOM    510  C4'  DC    15      -7.128   2.608  18.940  1.00  0.00           C  
ATOM    511  O4'  DC    15      -5.682   2.530  18.730  1.00  0.00           O  
ATOM    512  C3'  DC    15      -7.701   2.818  17.540  1.00  0.00           C  
ATOM    513  O3'  DC    15      -7.682   4.189  17.150  1.00  0.00           O  
ATOM    514  C2'  DC    15      -6.740   2.035  16.660  1.00  0.00           C  
ATOM    515  C1'  DC    15      -5.410   2.252  17.370  1.00  0.00           C  
ATOM    516  N1   DC    15      -4.504   1.073  17.320  1.00  0.00           N  
ATOM    517  C2   DC    15      -3.139   1.307  17.170  1.00  0.00           C  
ATOM    518  O2   DC    15      -2.738   2.474  17.080  1.00  0.00           O  
ATOM    519  N3   DC    15      -2.310   0.044  17.120  1.00  0.00           N  
ATOM    520  C4   DC    15      -2.763  -1.006  17.220  1.00  0.00           C  
ATOM    521  N4   DC    15      -1.896  -2.005  17.170  1.00  0.00           N  
ATOM    522  C5   DC    15      -4.160  -1.272  17.370  1.00  0.00           C  
ATOM    523  C6   DC    15      -4.986  -0.192  17.420  1.00  0.00           C  
ATOM    524 H5'1  DC    15      -8.559   1.584  20.096  1.00  0.00           H  
ATOM    525 H5'2  DC    15      -6.904   1.141  20.492  1.00  0.00           H  
ATOM    526  H4'  DC    15      -7.358   3.478  19.553  1.00  0.00           H  
ATOM    527  H3'  DC    15      -8.711   2.414  17.450  1.00  0.00           H  
ATOM    528 H2'1  DC    15      -6.517   2.246  15.632  1.00  0.00           H  
ATOM    529 H2'2  DC    15      -7.090   1.015  16.606  1.00  0.00           H  
ATOM    530  H1'  DC    15      -4.913   3.101  16.909  1.00  0.00           H  
ATOM    531  H41  DC    15      -0.945  -1.695  17.153  1.00  0.00           H  
ATOM    532  H42  DC    15      -2.204  -2.924  17.403  1.00  0.00           H  
ATOM    533  H5   DC    15      -4.568  -2.266  17.445  1.00  0.00           H  
ATOM    534  H6   DC    15      -6.034  -0.389  17.514  1.00  0.00           H  
ATOM    535  P    DA    16      -7.653   4.562  15.600  1.00  0.00           P  
ATOM    536  OP1  DA    16      -8.366   5.836  15.380  1.00  0.00           O  
ATOM    537  OP2  DA    16      -8.137   3.404  14.810  1.00  0.00           O1-
ATOM    538  O5'  DA    16      -6.091   4.759  15.350  1.00  0.00           O  
ATOM    539  C5'  DA    16      -5.330   5.558  16.290  1.00  0.00           C  
ATOM    540  C4'  DA    16      -4.233   6.300  15.560  1.00  0.00           C  
ATOM    541  O4'  DA    16      -3.110   5.387  15.350  1.00  0.00           O  
ATOM    542  C3'  DA    16      -4.574   6.806  14.160  1.00  0.00           C  
ATOM    543  O3'  DA    16      -3.753   7.904  13.770  1.00  0.00           O  
ATOM    544  C2'  DA    16      -4.256   5.608  13.280  1.00  0.00           C  
ATOM    545  C1'  DA    16      -3.053   5.002  13.990  1.00  0.00           C  
ATOM    546  N9   DA    16      -3.013   3.515  13.940  1.00  0.00           N  
ATOM    547  C8   DA    16      -4.059   2.636  14.020  1.00  0.00           C  
ATOM    548  N7   DA    16      -3.697   1.390  13.950  1.00  0.00           N  
ATOM    549  C5   DA    16      -2.324   1.452  13.800  1.00  0.00           C  
ATOM    550  C6   DA    16      -1.335   0.454  13.670  1.00  0.00           C  
ATOM    551  N6   DA    16      -1.598  -0.850  13.660  1.00  0.00           N  
ATOM    552  N1   DA    16      -0.061   0.858  13.550  1.00  0.00           N  
ATOM    553  C2   DA    16       0.204   2.160  13.560  1.00  0.00           C  
ATOM    554  N3   DA    16      -0.618   3.180  13.680  1.00  0.00           N  
ATOM    555  C4   DA    16      -1.886   2.744  13.800  1.00  0.00           C  
ATOM    556 H5'1  DA    16      -5.993   6.312  16.717  1.00  0.00           H  
ATOM    557 H5'2  DA    16      -4.915   4.980  17.112  1.00  0.00           H  
ATOM    558  H4'  DA    16      -3.909   7.139  16.173  1.00  0.00           H  
ATOM    559  H3'  DA    16      -5.629   7.072  14.070  1.00  0.00           H  
ATOM    560 H2'1  DA    16      -3.912   5.682  12.280  1.00  0.00           H  
ATOM    561 H2'2  DA    16      -5.111   4.942  13.241  1.00  0.00           H  
ATOM    562  H1'  DA    16      -2.138   5.371  13.535  1.00  0.00           H  
ATOM    563  H8   DA    16      -5.088   2.949  14.143  1.00  0.00           H  
ATOM    564  H61  DA    16      -0.825  -1.477  13.587  1.00  0.00           H  
ATOM    565  H62  DA    16      -2.558  -1.121  13.788  1.00  0.00           H  
ATOM    566  H2   DA    16       1.248   2.422  13.454  1.00  0.00           H  
ATOM    567  P    DT    17      -3.510   8.189  12.220  1.00  0.00           P  
ATOM    568  OP1  DT    17      -3.338   9.638  12.000  1.00  0.00           O  
ATOM    569  OP2  DT    17      -4.582   7.536  11.430  1.00  0.00           O1-
ATOM    570  O5'  DT    17      -2.131   7.431  11.970  1.00  0.00           O  
ATOM    571  C5'  DT    17      -1.045   7.629  12.910  1.00  0.00           C  
ATOM    572  C4'  DT    17       0.278   7.585  12.180  1.00  0.00           C  
ATOM    573  O4'  DT    17       0.650   6.186  11.970  1.00  0.00           O  
ATOM    574  C3'  DT    17       0.300   8.194  10.780  1.00  0.00           C  
ATOM    575  O3'  DT    17       1.610   8.601  10.390  1.00  0.00           O  
ATOM    576  C2'  DT    17      -0.147   7.038   9.900  1.00  0.00           C  
ATOM    577  C1'  DT    17       0.470   5.841  10.610  1.00  0.00           C  
ATOM    578  N1   DT    17      -0.371   4.615  10.560  1.00  0.00           N  
ATOM    579  C2   DT    17       0.280   3.408  10.410  1.00  0.00           C  
ATOM    580  O2   DT    17       1.492   3.320  10.320  1.00  0.00           O  
ATOM    581  N3   DT    17      -0.539   2.298  10.370  1.00  0.00           N  
ATOM    582  C4   DT    17      -1.912   2.286  10.460  1.00  0.00           C  
ATOM    583  O4   DT    17      -2.541   1.223  10.410  1.00  0.00           O  
ATOM    584  C5   DT    17      -2.506   3.592  10.610  1.00  0.00           C  
ATOM    585  C5M  DT    17      -4.000   3.627  10.720  1.00  0.00           C  
ATOM    586  C6   DT    17      -1.738   4.699  10.660  1.00  0.00           C  
ATOM    587 H5'1  DT    17      -1.139   8.630  13.336  1.00  0.00           H  
ATOM    588 H5'2  DT    17      -1.053   6.919  13.732  1.00  0.00           H  
ATOM    589  H4'  DT    17       1.034   8.075  12.792  1.00  0.00           H  
ATOM    590  H3'  DT    17      -0.396   9.032  10.690  1.00  0.00           H  
ATOM    591 H2'1  DT    17       0.122   6.892   8.872  1.00  0.00           H  
ATOM    592 H2'2  DT    17      -1.225   7.056   9.847  1.00  0.00           H  
ATOM    593  H1'  DT    17       1.429   5.631  10.147  1.00  0.00           H  
ATOM    594  H3   DT    17      -0.081   1.411  10.307  1.00  0.00           H  
ATOM    595 H5M1  DT    17      -4.416   3.022   9.914  1.00  0.00           H  
ATOM    596 H5M2  DT    17      -4.391   4.632  10.568  1.00  0.00           H  
ATOM    597 H5M3  DT    17      -4.357   3.189  11.639  1.00  0.00           H  
ATOM    598  H6   DT    17      -2.253   5.630  10.756  1.00  0.00           H  
ATOM    599  P    DA    18       1.974   8.689   8.840  1.00  0.00           P  
ATOM    600  OP1  DA    18       2.965   9.759   8.620  1.00  0.00           O  
ATOM    601  OP2  DA    18       0.723   8.790   8.050  1.00  0.00           O1-
ATOM    602  O5'  DA    18       2.644   7.264   8.590  1.00  0.00           O  
ATOM    603  C5'  DA    18       3.639   6.786   9.530  1.00  0.00           C  
ATOM    604  C4'  DA    18       4.683   5.973   8.800  1.00  0.00           C  
ATOM    605  O4'  DA    18       4.162   4.622   8.590  1.00  0.00           O  
ATOM    606  C3'  DA    18       5.060   6.453   7.400  1.00  0.00           C  
ATOM    607  O3'  DA    18       6.358   6.012   7.010  1.00  0.00           O  
ATOM    608  C2'  DA    18       4.018   5.781   6.520  1.00  0.00           C  
ATOM    609  C1'  DA    18       3.814   4.449   7.230  1.00  0.00           C  
ATOM    610  N9   DA    18       2.412   3.952   7.180  1.00  0.00           N  
ATOM    611  C8   DA    18       1.253   4.675   7.260  1.00  0.00           C  
ATOM    612  N7   DA    18       0.179   3.946   7.190  1.00  0.00           N  
ATOM    613  C5   DA    18       0.663   2.659   7.040  1.00  0.00           C  
ATOM    614  C6   DA    18       0.020   1.410   6.910  1.00  0.00           C  
ATOM    615  N6   DA    18      -1.302   1.257   6.900  1.00  0.00           N  
ATOM    616  N1   DA    18       0.797   0.324   6.790  1.00  0.00           N  
ATOM    617  C2   DA    18       2.118   0.473   6.800  1.00  0.00           C  
ATOM    618  N3   DA    18       2.834   1.571   6.920  1.00  0.00           N  
ATOM    619  C4   DA    18       2.027   2.642   7.040  1.00  0.00           C  
ATOM    620 H5'1  DA    18       4.151   7.651   9.956  1.00  0.00           H  
ATOM    621 H5'2  DA    18       3.218   6.215  10.353  1.00  0.00           H  
ATOM    622  H4'  DA    18       5.582   5.924   9.413  1.00  0.00           H  
ATOM    623  H3'  DA    18       4.987   7.539   7.310  1.00  0.00           H  
ATOM    624 H2'1  DA    18       4.196   5.476   5.520  1.00  0.00           H  
ATOM    625 H2'2  DA    18       3.121   6.389   6.480  1.00  0.00           H  
ATOM    626  H1'  DA    18       4.448   3.695   6.773  1.00  0.00           H  
ATOM    627  H8   DA    18       1.232   5.752   7.375  1.00  0.00           H  
ATOM    628  H61  DA    18      -1.664   0.326   6.833  1.00  0.00           H  
ATOM    629  H62  DA    18      -1.869   2.084   6.979  1.00  0.00           H  
ATOM    630  H2   DA    18       2.689  -0.438   6.692  1.00  0.00           H  
ATOM    631  P    DT    19       6.704   5.869   5.460  1.00  0.00           P  
ATOM    632  OP1  DT    19       8.135   6.153   5.240  1.00  0.00           O  
ATOM    633  OP2  DT    19       5.752   6.687   4.670  1.00  0.00           O1-
ATOM    634  O5'  DT    19       6.408   4.323   5.210  1.00  0.00           O  
ATOM    635  C5'  DT    19       6.932   3.351   6.150  1.00  0.00           C  
ATOM    636  C4'  DT    19       7.300   2.079   5.420  1.00  0.00           C  
ATOM    637  O4'  DT    19       6.084   1.293   5.210  1.00  0.00           O  
ATOM    638  C3'  DT    19       7.886   2.246   4.020  1.00  0.00           C  
ATOM    639  O3'  DT    19       8.677   1.127   3.630  1.00  0.00           O  
ATOM    640  C2'  DT    19       6.648   2.315   3.140  1.00  0.00           C  
ATOM    641  C1'  DT    19       5.700   1.358   3.850  1.00  0.00           C  
ATOM    642  N1   DT    19       4.274   1.779   3.800  1.00  0.00           N  
ATOM    643  C2   DT    19       3.328   0.787   3.650  1.00  0.00           C  
ATOM    644  O2   DT    19       3.619  -0.393   3.560  1.00  0.00           O  
ATOM    645  N3   DT    19       2.019   1.223   3.610  1.00  0.00           N  
ATOM    646  C4   DT    19       1.584   2.524   3.700  1.00  0.00           C  
ATOM    647  O4   DT    19       0.378   2.795   3.650  1.00  0.00           O  
ATOM    648  C5   DT    19       2.642   3.493   3.850  1.00  0.00           C  
ATOM    649  C5M  DT    19       2.214   4.925   3.960  1.00  0.00           C  
ATOM    650  C6   DT    19       3.932   3.105   3.900  1.00  0.00           C  
ATOM    651 H5'1  DT    19       7.856   3.750   6.575  1.00  0.00           H  
ATOM    652 H5'2  DT    19       6.255   3.139   6.972  1.00  0.00           H  
ATOM    653  H4'  DT    19       7.999   1.513   6.033  1.00  0.00           H  
ATOM    654  H3'  DT    19       8.467   3.168   3.930  1.00  0.00           H  
ATOM    655 H2'1  DT    19       6.593   2.016   2.111  1.00  0.00           H  
ATOM    656 H2'2  DT    19       6.333   3.346   3.088  1.00  0.00           H  
ATOM    657  H1'  DT    19       5.796   0.381   3.389  1.00  0.00           H  
ATOM    658  H3   DT    19       1.316   0.513   3.553  1.00  0.00           H  
ATOM    659 H5M1  DT    19       1.512   5.134   3.152  1.00  0.00           H  
ATOM    660 H5M2  DT    19       3.049   5.608   3.810  1.00  0.00           H  
ATOM    661 H5M3  DT    19       1.684   5.129   4.878  1.00  0.00           H  
ATOM    662  H6   DT    19       4.658   3.883   3.995  1.00  0.00           H  
ATOM    663  P    DA    20       8.873   0.808   2.080  1.00  0.00           P  
ATOM    664  OP1  DA    20      10.198   0.196   1.860  1.00  0.00           O  
ATOM    665  OP2  DA    20       8.583   2.029   1.290  1.00  0.00           O1-
ATOM    666  O5'  DA    20       7.725  -0.270   1.830  1.00  0.00           O  
ATOM    667  C5'  DA    20       7.578  -1.364   2.770  1.00  0.00           C  
ATOM    668  C4'  DA    20       7.128  -2.608   2.040  1.00  0.00           C  
ATOM    669  O4'  DA    20       5.682  -2.530   1.830  1.00  0.00           O  
ATOM    670  C3'  DA    20       7.701  -2.818   0.640  1.00  0.00           C  
ATOM    671  O3'  DA    20       7.682  -4.189   0.250  1.00  0.00           O  
ATOM    672  C2'  DA    20       6.740  -2.035  -0.240  1.00  0.00           C  
ATOM    673  C1'  DA    20       5.410  -2.252   0.470  1.00  0.00           C  
ATOM    674  N9   DA    20       4.504  -1.073   0.420  1.00  0.00           N  
ATOM    675  C8   DA    20       4.833   0.253   0.500  1.00  0.00           C  
ATOM    676  N7   DA    20       3.808   1.049   0.430  1.00  0.00           N  
ATOM    677  C5   DA    20       2.733   0.191   0.280  1.00  0.00           C  
ATOM    678  C6   DA    20       1.347   0.417   0.150  1.00  0.00           C  
ATOM    679  N6   DA    20       0.793   1.627   0.140  1.00  0.00           N  
ATOM    680  N1   DA    20       0.554  -0.658   0.030  1.00  0.00           N  
ATOM    681  C2   DA    20       1.105  -1.868   0.040  1.00  0.00           C  
ATOM    682  N3   DA    20       2.370  -2.210   0.160  1.00  0.00           N  
ATOM    683  C4   DA    20       3.139  -1.112   0.280  1.00  0.00           C  
ATOM    684 H5'1  DA    20       8.559  -1.581   3.199  1.00  0.00           H  
ATOM    685 H5'2  DA    20       6.905  -1.138   3.593  1.00  0.00           H  
ATOM    686  H4'  DA    20       7.362  -3.469   2.666  1.00  0.00           H  
ATOM    687  H3'  DA    20       8.713  -2.410   0.568  1.00  0.00           H  
ATOM    688  H3'  DA    20       6.814  -4.544   0.460  1.00  0.00           H  
ATOM    689 H2'1  DA    20       6.710  -2.450  -1.248  1.00  0.00           H  
ATOM    690 H2'2  DA    20       7.030  -0.990  -0.312  1.00  0.00           H  
ATOM    691  H1'  DA    20       4.887  -3.105   0.033  1.00  0.00           H  
ATOM    692  H8   DA    20       5.849   0.609   0.620  1.00  0.00           H  
ATOM    693  H61  DA    20      -0.207   1.678   0.109  1.00  0.00           H  
ATOM    694  H62  DA    20       1.392   2.424   0.275  1.00  0.00           H  
ATOM    695  H2   DA    20       0.411  -2.692  -0.060  1.00  0.00           H  
TER     696       DA    20 
CONECT    1    2
CONECT    2    1   70   71    3
CONECT    3    2   72    4   79
CONECT    4    3    5   31
CONECT    5    4   73    6   74
CONECT    6    5    7    8    9
CONECT    7    6
CONECT    8    6
CONECT    9    6   10   11   30
CONECT   10    9
CONECT   11    9   12   13   14
CONECT   12   11
CONECT   13   11
CONECT   14   11   15   16   29
CONECT   15   14
CONECT   16   14   17   18   19
CONECT   17   16
CONECT   18   16
CONECT   19   16   20   21   28
CONECT   20   19
CONECT   21   19   22   23   24
CONECT   22   21
CONECT   23   21
CONECT   24   21   25   26   27
CONECT   25   24
CONECT   26   24
CONECT   27   24
CONECT   28   19
CONECT   29   14
CONECT   30    9
CONECT   31    4   75   76   32
CONECT   32   31   77   33   78
CONECT   33   32   34
CONECT   34   33   35   68   69
CONECT   35   34   36
CONECT   36   35   37   89   90
CONECT   37   36   38   87   88
CONECT   38   37   39   42
CONECT   39   38   80   81   40
CONECT   40   39   82   41   84
CONECT   41   40   83
CONECT   42   38   85   43   86
CONECT   43   42   44   45   46
CONECT   44   43
CONECT   45   43
CONECT   46   43   47   48   67
CONECT   47   46
CONECT   48   46   49   50   51
CONECT   49   48
CONECT   50   48
CONECT   51   48   52   53   66
CONECT   52   51
CONECT   53   51   54   55   56
CONECT   54   53
CONECT   55   53
CONECT   56   53   57   58   65
CONECT   57   56
CONECT   58   56   59   60   61
CONECT   59   58
CONECT   60   58
CONECT   61   58   62   63   64
CONECT   62   61
CONECT   63   61
CONECT   64   61
CONECT   65   56
CONECT   66   51
CONECT   67   46
CONECT   68   34
CONECT   69   34
CONECT   70    2
CONECT   71    2
CONECT   72    3
CONECT   73    5
CONECT   74    5
CONECT   75   31
CONECT   76   31
CONECT   77   32
CONECT   78   32
CONECT   79    3
CONECT   80   39
CONECT   81   39
CONECT   82   40
CONECT   83   41
CONECT   84   40
CONECT   85   42
CONECT   86   42
CONECT   87   37
CONECT   88   37
CONECT   89   36
CONECT   90   36
CONECT   91   92   93   94
CONECT   92   91
CONECT   93   91
CONECT   94   91   95
CONECT   95   94  111  112   96
CONECT   96   95  113   97   98
CONECT   97   96  101
CONECT   98   96  114   99  100
CONECT   99   98
CONECT  100   98  115  116  101
CONECT  101   97  100  117  102
CONECT  102  101  103  110
CONECT  103  102  104  104  105
CONECT  104  103  103
CONECT  105  103  118  106
CONECT  106  105  107  107  108
CONECT  107  106  106
CONECT  108  106  109  110  110
CONECT  109  108  119  120  121
CONECT  110  102  108  108  122
CONECT  111   95
CONECT  112   95
CONECT  113   96
CONECT  114   98
CONECT  115  100
CONECT  116  100
CONECT  117  101
CONECT  118  105
CONECT  119  109
CONECT  120  109
CONECT  121  109
CONECT  122  110
CONECT  123  124  125  126
CONECT  124  123
CONECT  125  123
CONECT  126  123  127
CONECT  127  126  143  144  128
CONECT  128  127  145  129  130
CONECT  129  128  133
CONECT  130  128  146  131  132
CONECT  131  130
CONECT  132  130  147  148  133
CONECT  133  129  132  149  134
CONECT  134  133  135  142
CONECT  135  134  136  136  137
CONECT  136  135  135
CONECT  137  135  150  138
CONECT  138  137  139  139  140
CONECT  139  138  138
CONECT  140  138  141  142  142
CONECT  141  140  151  152  153
CONECT  142  134  140  140  154
CONECT  143  127
CONECT  144  127
CONECT  145  128
CONECT  146  130
CONECT  147  132
CONECT  148  132
CONECT  149  133
CONECT  150  137
CONECT  151  141
CONECT  152  141
CONECT  153  141
CONECT  154  142
CONECT  155  156  157  158
CONECT  156  155
CONECT  157  155
CONECT  158  155  159
CONECT  159  158  175  176  160
CONECT  160  159  177  161  162
CONECT  161  160  165
CONECT  162  160  178  163  164
CONECT  163  162
CONECT  164  162  179  180  165
CONECT  165  161  164  181  166
CONECT  166  165  167  174
CONECT  167  166  168  168  169
CONECT  168  167  167
CONECT  169  167  182  170
CONECT  170  169  171  171  172
CONECT  171  170  170
CONECT  172  170  173  174  174
CONECT  173  172  183  184  185
CONECT  174  166  172  172  186
CONECT  175  159
CONECT  176  159
CONECT  177  160
CONECT  178  162
CONECT  179  164
CONECT  180  164
CONECT  181  165
CONECT  182  169
CONECT  183  173
CONECT  184  173
CONECT  185  173
CONECT  186  174
CONECT  187  188  189  190
CONECT  188  187
CONECT  189  187
CONECT  190  187  191
CONECT  191  190  207  208  192
CONECT  192  191  209  193  194
CONECT  193  192  197
CONECT  194  192  210  195  196
CONECT  195  194
CONECT  196  194  211  212  197
CONECT  197  193  196  213  198
CONECT  198  197  199  206
CONECT  199  198  200  200  201
CONECT  200  199  199
CONECT  201  199  214  202
CONECT  202  201  203  203  204
CONECT  203  202  202
CONECT  204  202  205  206  206
CONECT  205  204  215  216  217
CONECT  206  198  204  204  218
CONECT  207  191
CONECT  208  191
CONECT  209  192
CONECT  210  194
CONECT  211  196
CONECT  212  196
CONECT  213  197
CONECT  214  201
CONECT  215  205
CONECT  216  205
CONECT  217  205
CONECT  218  206
CONECT  219  220  221  222
CONECT  220  219
CONECT  221  219
CONECT  222  219  223
CONECT  223  222  239  240  224
CONECT  224  223  241  225  226
CONECT  225  224  229
CONECT  226  224  242  227  228
CONECT  227  226
CONECT  228  226  243  244  229
CONECT  229  225  228  245  230
CONECT  230  229  231  238
CONECT  231  230  232  232  233
CONECT  232  231  231
CONECT  233  231  246  234
CONECT  234  233  235  235  236
CONECT  235  234  234
CONECT  236  234  237  238  238
CONECT  237  236  247  248  249
CONECT  238  230  236  236  250
CONECT  239  223
CONECT  240  223
CONECT  241  224
CONECT  242  226
CONECT  243  228
CONECT  244  228
CONECT  245  229
CONECT  246  233
CONECT  247  237
CONECT  248  237
CONECT  249  237
CONECT  250  238
CONECT  251  252  253  254
CONECT  252  251
CONECT  253  251
CONECT  254  251  255
CONECT  255  254  270  271  256
CONECT  256  255  272  257  258
CONECT  257  256  261
CONECT  258  256  273  259  260
CONECT  259  258
CONECT  260  258  274  275  261
CONECT  261  257  260  276  262
CONECT  262  261  263  269
CONECT  263  262  264  264  265
CONECT  264  263  263
CONECT  265  263  266  266
CONECT  266  265  265  267  268
CONECT  267  266  277  278
CONECT  268  266  279  269  269
CONECT  269  262  268  268  280
CONECT  270  255
CONECT  271  255
CONECT  272  256
CONECT  273  258
CONECT  274  260
CONECT  275  260
CONECT  276  261
CONECT  277  267
CONECT  278  267
CONECT  279  268
CONECT  280  269
CONECT  281  282  283  284
CONECT  282  281
CONECT  283  281
CONECT  284  281  285
CONECT  285  284  302  303  286
CONECT  286  285  304  287  288
CONECT  287  286  291
CONECT  288  286  305  289  290
CONECT  289  288
CONECT  290  288  306  307  291
CONECT  291  287  290  308  292
CONECT  292  291  293  301
CONECT  293  292  309  294  294
CONECT  294  293  293  295
CONECT  295  294  296  301  301
CONECT  296  295  297  298  298
CONECT  297  296  310  311
CONECT  298  296  296  299
CONECT  299  298  312  300  300
CONECT  300  299  299  301
CONECT  301  292  295  295  300
CONECT  302  285
CONECT  303  285
CONECT  304  286
CONECT  305  288
CONECT  306  290
CONECT  307  290
CONECT  308  291
CONECT  309  293
CONECT  310  297
CONECT  311  297
CONECT  312  299
CONECT  313  314  315  316
CONECT  314  313
CONECT  315  313
CONECT  316  313  317
CONECT  317  316  335  336  318
CONECT  318  317  337  319  320
CONECT  319  318  323
CONECT  320  318  338  321  322
CONECT  321  320
CONECT  322  320  339  340  323
CONECT  323  319  322  341  324
CONECT  324  323  325  334
CONECT  325  324  342  326  326
CONECT  326  325  325  327
CONECT  327  326  328  334  334
CONECT  328  327  329  329  330
CONECT  329  328  328
CONECT  330  328  343  331
CONECT  331  330  332  333  333
CONECT  332  331  344  345
CONECT  333  331  331  334
CONECT  334  324  327  327  333
CONECT  335  317
CONECT  336  317
CONECT  337  318
CONECT  338  320
CONECT  339  322
CONECT  340  322
CONECT  341  323
CONECT  342  325
CONECT  343  330
CONECT  344  332
CONECT  345  332
CONECT  346  347  348  349
CONECT  347  346
CONECT  348  346
CONECT  349  346  350
CONECT  350  349  366  367  351
CONECT  351  350  368  352  353
CONECT  352  351  356
CONECT  353  351  369  354  355
CONECT  354  353
CONECT  355  353  370  371  356
CONECT  356  352  355  372  357
CONECT  357  356  358  365
CONECT  358  357  359  359  360
CONECT  359  358  358
CONECT  360  358  373  361
CONECT  361  360  362  362  363
CONECT  362  361  361
CONECT  363  361  364  365  365
CONECT  364  363  374  375  376
CONECT  365  357  363  363  377
CONECT  366  350
CONECT  367  350
CONECT  368  351
CONECT  369  353
CONECT  370  355
CONECT  371  355
CONECT  372  356
CONECT  373  360
CONECT  374  364
CONECT  375  364
CONECT  376  364
CONECT  377  365
CONECT  378  379  380  381
CONECT  379  378
CONECT  380  378
CONECT  381  378  382
CONECT  382  381  398  399  383
CONECT  383  382  400  384  385
CONECT  384  383  388
CONECT  385  383  401  386  387
CONECT  386  385
CONECT  387  385  402  403  388
CONECT  388  384  387  404  389
CONECT  389  388  390  397
CONECT  390  389  391  391  392
CONECT  391  390  390
CONECT  392  390  405  393
CONECT  393  392  394  394  395
CONECT  394  393  393
CONECT  395  393  396  397  397
CONECT  396  395  406  407  408
CONECT  397  389  395  395  409
CONECT  398  382
CONECT  399  382
CONECT  400  383
CONECT  401  385
CONECT  402  387
CONECT  403  387
CONECT  404  388
CONECT  405  392
CONECT  406  396
CONECT  407  396
CONECT  408  396
CONECT  409  397
CONECT  410  411  412  413
CONECT  411  410
CONECT  412  410
CONECT  413  410  414
CONECT  414  413  432  433  415
CONECT  415  414  434  416  417
CONECT  416  415  420
CONECT  417  415  435  418  419
CONECT  418  417
CONECT  419  417  436  437  420
CONECT  420  416  419  438  421
CONECT  421  420  422  431
CONECT  422  421  439  423  423
CONECT  423  422  422  424
CONECT  424  423  425  431  431
CONECT  425  424  426  426  427
CONECT  426  425  425
CONECT  427  425  440  428
CONECT  428  427  429  430  430
CONECT  429  428  441  442
CONECT  430  428  428  431
CONECT  431  421  424  424  430
CONECT  432  414
CONECT  433  414
CONECT  434  415
CONECT  435  417
CONECT  436  419
CONECT  437  419
CONECT  438  420
CONECT  439  422
CONECT  440  427
CONECT  441  429
CONECT  442  429
CONECT  443  444  445  446
CONECT  444  443
CONECT  445  443
CONECT  446  443  447
CONECT  447  446  464  465  448
CONECT  448  447  466  449  450
CONECT  449  448  453
CONECT  450  448  467  451  452
CONECT  451  450
CONECT  452  450  468  469  453
CONECT  453  449  452  470  454
CONECT  454  453  455  463
CONECT  455  454  471  456  456
CONECT  456  455  455  457
CONECT  457  456  458  463  463
CONECT  458  457  459  460  460
CONECT  459  458  472  473
CONECT  460  458  458  461
CONECT  461  460  474  462  462
CONECT  462  461  461  463
CONECT  463  454  457  457  462
CONECT  464  447
CONECT  465  447
CONECT  466  448
CONECT  467  450
CONECT  468  452
CONECT  469  452
CONECT  470  453
CONECT  471  455
CONECT  472  459
CONECT  473  459
CONECT  474  461
CONECT  475  476  477  478
CONECT  476  475
CONECT  477  475
CONECT  478  475  479
CONECT  479  478  494  495  480
CONECT  480  479  496  481  482
CONECT  481  480  485
CONECT  482  480  497  483  484
CONECT  483  482
CONECT  484  482  498  499  485
CONECT  485  481  484  500  486
CONECT  486  485  487  493
CONECT  487  486  488  488  489
CONECT  488  487  487
CONECT  489  487  490  490
CONECT  490  489  489  491  492
CONECT  491  490  501  502
CONECT  492  490  503  493  493
CONECT  493  486  492  492  504
CONECT  494  479
CONECT  495  479
CONECT  496  480
CONECT  497  482
CONECT  498  484
CONECT  499  484
CONECT  500  485
CONECT  501  491
CONECT  502  491
CONECT  503  492
CONECT  504  493
CONECT  505  506  507  508
CONECT  506  505
CONECT  507  505
CONECT  508  505  509
CONECT  509  508  524  525  510
CONECT  510  509  526  511  512
CONECT  511  510  515
CONECT  512  510  527  513  514
CONECT  513  512
CONECT  514  512  528  529  515
CONECT  515  511  514  530  516
CONECT  516  515  517  523
CONECT  517  516  518  518  519
CONECT  518  517  517
CONECT  519  517  520  520
CONECT  520  519  519  521  522
CONECT  521  520  531  532
CONECT  522  520  533  523  523
CONECT  523  516  522  522  534
CONECT  524  509
CONECT  525  509
CONECT  526  510
CONECT  527  512
CONECT  528  514
CONECT  529  514
CONECT  530  515
CONECT  531  521
CONECT  532  521
CONECT  533  522
CONECT  534  523
CONECT  535  536  537  538
CONECT  536  535
CONECT  537  535
CONECT  538  535  539
CONECT  539  538  556  557  540
CONECT  540  539  558  541  542
CONECT  541  540  545
CONECT  542  540  559  543  544
CONECT  543  542
CONECT  544  542  560  561  545
CONECT  545  541  544  562  546
CONECT  546  545  547  555
CONECT  547  546  563  548  548
CONECT  548  547  547  549
CONECT  549  548  550  555  555
CONECT  550  549  551  552  552
CONECT  551  550  564  565
CONECT  552  550  550  553
CONECT  553  552  566  554  554
CONECT  554  553  553  555
CONECT  555  546  549  549  554
CONECT  556  539
CONECT  557  539
CONECT  558  540
CONECT  559  542
CONECT  560  544
CONECT  561  544
CONECT  562  545
CONECT  563  547
CONECT  564  551
CONECT  565  551
CONECT  566  553
CONECT  567  568  569  570
CONECT  568  567
CONECT  569  567
CONECT  570  567  571
CONECT  571  570  587  588  572
CONECT  572  571  589  573  574
CONECT  573  572  577
CONECT  574  572  590  575  576
CONECT  575  574
CONECT  576  574  591  592  577
CONECT  577  573  576  593  578
CONECT  578  577  579  586
CONECT  579  578  580  580  581
CONECT  580  579  579
CONECT  581  579  594  582
CONECT  582  581  583  583  584
CONECT  583  582  582
CONECT  584  582  585  586  586
CONECT  585  584  595  596  597
CONECT  586  578  584  584  598
CONECT  587  571
CONECT  588  571
CONECT  589  572
CONECT  590  574
CONECT  591  576
CONECT  592  576
CONECT  593  577
CONECT  594  581
CONECT  595  585
CONECT  596  585
CONECT  597  585
CONECT  598  586
CONECT  599  600  601  602
CONECT  600  599
CONECT  601  599
CONECT  602  599  603
CONECT  603  602  620  621  604
CONECT  604  603  622  605  606
CONECT  605  604  609
CONECT  606  604  623  607  608
CONECT  607  606
CONECT  608  606  624  625  609
CONECT  609  605  608  626  610
CONECT  610  609  611  619
CONECT  611  610  627  612  612
CONECT  612  611  611  613
CONECT  613  612  614  619  619
CONECT  614  613  615  616  616
CONECT  615  614  628  629
CONECT  616  614  614  617
CONECT  617  616  630  618  618
CONECT  618  617  617  619
CONECT  619  610  613  613  618
CONECT  620  603
CONECT  621  603
CONECT  622  604
CONECT  623  606
CONECT  624  608
CONECT  625  608
CONECT  626  609
CONECT  627  611
CONECT  628  615
CONECT  629  615
CONECT  630  617
CONECT  631  632  633  634
CONECT  632  631
CONECT  633  631
CONECT  634  631  635
CONECT  635  634  651  652  636
CONECT  636  635  653  637  638
CONECT  637  636  641
CONECT  638  636  654  639  640
CONECT  639  638
CONECT  640  638  655  656  641
CONECT  641  637  640  657  642
CONECT  642  641  643  650
CONECT  643  642  644  644  645
CONECT  644  643  643
CONECT  645  643  658  646
CONECT  646  645  647  647  648
CONECT  647  646  646
CONECT  648  646  649  650  650
CONECT  649  648  659  660  661
CONECT  650  642  648  648  662
CONECT  651  635
CONECT  652  635
CONECT  653  636
CONECT  654  638
CONECT  655  640
CONECT  656  640
CONECT  657  641
CONECT  658  645
CONECT  659  649
CONECT  660  649
CONECT  661  649
CONECT  662  650
CONECT  663  664  665  666
CONECT  664  663
CONECT  665  663
CONECT  666  663  667
CONECT  667  666  684  685  668
CONECT  668  667  686  669  670
CONECT  669  668  673
CONECT  670  668  687  671  672
CONECT  671  670  688
CONECT  672  670  689  690  673
CONECT  673  669  672  691  674
CONECT  674  673  675  683
CONECT  675  674  692  676  676
CONECT  676  675  675  677
CONECT  677  676  678  683  683
CONECT  678  677  679  680  680
CONECT  679  678  693  694
CONECT  680  678  678  681
CONECT  681  680  695  682  682
CONECT  682  681  681  683
CONECT  683  674  677  677  682
CONECT  684  667
CONECT  685  667
CONECT  686  668
CONECT  687  670
CONECT  688  671
CONECT  689  672
CONECT  690  672
CONECT  691  673
CONECT  692  675
CONECT  693  679
CONECT  694  679
CONECT  695  681
END
